# Supplementary material for: Crystal structure of chlorido­[1-(4-nitro­phen­yl)thio­urea-κS]bis­(tri­phenyl­phosphane-κP)copper(I)
Source: Acta Crystallogr E Crystallogr Commun. 2017 Jan 1;73(Pt 1):41–4. doi: 10.1107/S2056989016019368 (PMC5209768; doi:10.1107/S2056989016019368)
Supplement: Supplementary file 1 [file e-73-00041-sup1.cif]

##############################################################################
#                                                                            #
# This CIF contains the data in a paper accepted for publication in          #
# Acta Crystallographica Section E. It conforms to the requirements of       #
# Notes for Authors for Acta Crystallographica Section E, and has been       #
# peer reviewed under the auspices of the IUCr Commission on Journals.       #
#                                                                            #
# Full details of the Crystallographic Information File format               #
# are given in the paper "The Crystallographic Information File (CIF):       #
# a New Standard Archive File for Crystallography" by S. R. Hall, F. H.      #
# Allen and I. D. Brown [Acta Cryst. (1991), A47, 655-685].                  #
#                                                                            #
# The current version of the core CIF dictionary is obtainable from          #
# ftp://ftp.iucr.org/pub/cif_core.dic.                                       #
#                                                                            #
# Software is freely available for graphical display of the structure(s)     #
# in this CIF. For information consult the CIF software page                 #
# http://www.iucr.org/resources/cif/software.                                #
#                                                                            #
# This file may be used for bona fide research purposes within the           #
# scientific community so long as proper attribution is given to the journal # 
# article from which it was obtained.                                        #
#                                                                            #
##############################################################################
data_I
_database_code_depnum_ccdc_archive 'CCDC 1520741'
_audit_creation_method     'SHELXL-2014/7'
_journal_date_recd_electronic     2016-11-23
_journal_date_accepted     2016-12-03
_journal_name_full     'Acta Crystallographica, Section E'
_journal_year     2017
_journal_volume     73
_journal_issue      1
_journal_page_first     41
_journal_page_last     44
_journal_paper_category     GM
_journal_paper_doi     10.1107/S2056989016019368
_journal_coeditor_code     WM5344
_publ_contact_author_name
;
'Yupa Wattanakanjana'
;
_publ_contact_author_address
;
Department of Chemistry, Faculty of Science, Prince of Songkla University,
Hat Yai, Songkhla 90112, Thailand
;
_publ_contact_author_email     yupa.t@psu.ac.th
_publ_contact_author_fax     '+66 (0) 74 558841'
_publ_contact_author_phone     '+66 (0) 74 212918'
_publ_section_title
;\
Crystal structure of
chlorido[1-(4-nitrophenyl)thiourea-\k<i>S</i>]bis(triphenylphosphane-\
\k<i>P</i>)copper(I)
;
_publ_section_title_footnote     .
loop_
    _publ_author_name
    _publ_author_footnote
    _publ_author_address
    'Nimthong-Rold\'an, Arunpatcha' .
;
Department of Chemistry, Boston University, Boston, Massachusetts 02215,
USA
;
    'Promsuwhan, Nichakan' .
;
Department of Chemistry, Faculty of Science, Prince of Songkla University,
Hat Yai, Songkhla 90112,
Thailand
;
    'Puetpaiboon, Walailak' .
;
Department of Chemistry, Faculty of Science, Prince of Songkla University,
Hat Yai, Songkhla 90112,
Thailand
;
    'Wattanakanjana, Yupa' .
;
Department of Chemistry, Faculty of Science, Prince of Songkla University,
Hat Yai, Songkhla 90112,
Thailand
;
_publ_section_synopsis
;
The mononuclear title complex contains a chloride, a 1-(4-nitrophenyl)thiourea
and two triphenylphosphane ligands, leading to a tetrahedrally arranged
ClP~2~S coordination set. N---H...Cl and C---H...O hydrogen bonds connect the
molecules into a three-dimensional network.
;
_chemical_name_systematic
;\
Chlorido[1-(4-nitrophenyl)thiourea-\k<i>S</i>]bis(triphenylphosphane-\
\k<i>P</i>)copper(I)
;
_chemical_name_common     ?
_chemical_formula_moiety     'C43 H37 Cl Cu N3 O2 P2 S'
_chemical_formula_sum     'C43 H37 Cl Cu N3 O2 P2 S'
_chemical_formula_iupac     '[Cu Cl (C7 H7 N3 O2 S) (C18 H15 P)2]'
_chemical_formula_weight     820.74
_chemical_melting_point     ?
_shelx_space_group_comment
;
The symmetry employed for this shelxl refinement is uniquely defined
by the following loop, which should always be used as a source of
symmetry information in preference to the above space-group names.
They are only intended as comments.
;
_space_group_crystal_system     monoclinic
_space_group_name_H-M_alt     'P 21/c'
_space_group_name_Hall     '-P 2ybc'
loop_
    _space_group_symop_operation_xyz
    'x, y, z'
    '-x, y+1/2, -z+1/2'
    '-x, -y, -z'
    'x, -y-1/2, z-1/2'
_cell_length_a     11.69860(10)
_cell_length_b     28.7847(4)
_cell_length_c     11.84710(10)
_cell_angle_alpha     90
_cell_angle_beta     106.3394(9)
_cell_angle_gamma     90
_cell_volume     3828.28(7)
_cell_formula_units_Z     4
_cell_measurement_reflns_used     37561
_cell_measurement_theta_min     1.926
_cell_measurement_theta_max     30.776
_cell_measurement_temperature     100(2)
_exptl_crystal_description     plate
_exptl_crystal_colour     yellow
_exptl_crystal_size_max     0.450
_exptl_crystal_size_mid     0.320
_exptl_crystal_size_min     0.200
_exptl_crystal_density_diffrn     1.424
_exptl_crystal_density_meas     ?
_exptl_crystal_density_method     ?
_exptl_crystal_F_000     1696
_exptl_absorpt_coefficient_mu     0.820
_exptl_absorpt_correction_type     multi-scan
_exptl_absorpt_process_details
;
(<i>SCALEPACK</i>; Otwinowski & Minor, 1997)
;
_shelx_estimated_absorpt_T_min     0.709
_shelx_estimated_absorpt_T_max     0.853
_exptl_absorpt_correction_T_min     0.746
_exptl_absorpt_correction_T_max     0.853
_diffrn_ambient_temperature     100(2)
_diffrn_radiation_type     MoK\a
_diffrn_radiation_wavelength     0.71073
_diffrn_radiation_monochromator     'graphite'
_diffrn_measurement_device_type     'Nonius KappaCCD'
_diffrn_measurement_method     '\w and \f scans'
_diffrn_detector_area_resol_mean     ?
_diffrn_reflns_number     37561
_diffrn_reflns_av_R_equivalents     0.0340
_diffrn_reflns_theta_min     1.926
_diffrn_reflns_theta_max     30.776
_diffrn_reflns_theta_full     25.242
_diffrn_measured_fraction_theta_max     0.872
_diffrn_measured_fraction_theta_full     0.997
_diffrn_reflns_limit_h_min     -15
_diffrn_reflns_limit_h_max     16
_diffrn_reflns_limit_k_min     -31
_diffrn_reflns_limit_k_max     38
_diffrn_reflns_limit_l_min     -15
_diffrn_reflns_limit_l_max     12
_refine_special_details     ?
_reflns_number_total     10435
_reflns_number_gt     8243
_reflns_threshold_expression     'I > 2\s(I)'
_refine_ls_structure_factor_coef     Fsqd
_refine_ls_matrix_type     full
_refine_ls_R_factor_all     0.0495
_refine_ls_R_factor_gt     0.0349
_refine_ls_wR_factor_gt     0.0895
_refine_ls_wR_factor_ref     0.0952
_refine_ls_goodness_of_fit_ref     1.104
_refine_ls_restrained_S_all     1.104
_refine_ls_number_reflns     10435
_refine_ls_number_parameters     488
_refine_ls_number_restraints     3
_refine_ls_hydrogen_treatment     mixed
_refine_ls_weighting_scheme     calc
_refine_ls_weighting_details
              'w=1/[\s^2^(Fo^2^)+(0.0511P)^2^+0.4104P] where P=(Fo^2^+2Fc^2^)/3'
_atom_sites_solution_hydrogens     geom
_atom_sites_solution_primary     direct
_atom_sites_solution_secondary     difmap
_refine_ls_shift/su_max     0.002
_refine_ls_shift/su_mean     0.000
_refine_diff_density_max     0.529
_refine_diff_density_min     -0.701
_refine_ls_extinction_method
;
SHELXL2014 (Sheldrick, 2015)
;
_refine_ls_extinction_coef     0.0016(3)
_refine_ls_extinction_expression
                                  'Fc^*^=kFc[1+0.001xFc^2^\l^3^/sin(2\q)]^-1/4^'
loop_
    _atom_type_symbol
    _atom_type_description
    _atom_type_scat_dispersion_real
    _atom_type_scat_dispersion_imag
    _atom_type_scat_source
    'C' 'C' 0.0033 0.0016
                         'International Tables Vol C Tables 4.2.6.8 and 6.1.1.4'
    'H' 'H' 0.0000 0.0000
                         'International Tables Vol C Tables 4.2.6.8 and 6.1.1.4'
    'N' 'N' 0.0061 0.0033
                         'International Tables Vol C Tables 4.2.6.8 and 6.1.1.4'
    'O' 'O' 0.0106 0.0060
                         'International Tables Vol C Tables 4.2.6.8 and 6.1.1.4'
    'P' 'P' 0.1023 0.0942
                         'International Tables Vol C Tables 4.2.6.8 and 6.1.1.4'
    'S' 'S' 0.1246 0.1234
                         'International Tables Vol C Tables 4.2.6.8 and 6.1.1.4'
    'Cl' 'Cl' 0.1484 0.1585
                         'International Tables Vol C Tables 4.2.6.8 and 6.1.1.4'
    'Cu' 'Cu' 0.3201 1.2651
                         'International Tables Vol C Tables 4.2.6.8 and 6.1.1.4'
_computing_data_collection
;
COLLECT (Nonius, 1998)
;
_computing_cell_refinement
;
HKL3000 (Otwinowski & Minor, 1997)
;
_computing_data_reduction
;
HKL3000 (Otwinowski & Minor, 1997)
;
_computing_structure_solution
;
SHELXS97 (Sheldrick, 2008)
;
_computing_structure_refinement
;
SHELXL2014 (Sheldrick, 2015) and <i>SHELXLE</i> (H\"ubschle <i>et
al.</i>,  2011)
;
_computing_molecular_graphics
;
Mercury (Macrae et al., 2008)
;
_computing_publication_material
;
publCIF (Westrip, 2010)
;
loop_
    _atom_site_type_symbol
    _atom_site_label
    _atom_site_fract_x
    _atom_site_fract_y
    _atom_site_fract_z
    _atom_site_U_iso_or_equiv
    _atom_site_adp_type
    _atom_site_calc_flag
    _atom_site_occupancy
    _atom_site_disorder_assembly
    _atom_site_disorder_group
    Cu Cu1 0.28282(2) 0.15638(2) 0.54942(2) 0.01735(6) Uani d 1 . .
    O O1 -0.17866(13) 0.01265(5) 0.98751(12) 0.0385(3) Uani d 1 . .
    N N1 -0.18661(13) 0.05452(6) 1.00307(13) 0.0286(3) Uani d 1 . .
    S S1 0.14096(4) 0.14121(2) 0.65448(3) 0.01970(9) Uani d 1 . .
    Cl Cl1 0.27367(4) 0.23943(2) 0.52868(3) 0.02252(9) Uani d 1 . .
    P P1 0.46802(4) 0.13469(2) 0.65603(3) 0.01731(9) Uani d 1 . .
    C C1 0.58276(14) 0.13035(6) 0.57889(14) 0.0193(3) Uani d 1 . .
    P P2 0.17975(4) 0.13535(2) 0.36507(3) 0.01688(9) Uani d 1 . .
    N N2 0.26531(13) 0.20750(5) 0.78940(12) 0.0226(3) Uani d 1 . .
    H H2A 0.2850(17) 0.2247(6) 0.8536(14) 0.027 Uiso d 1 . .
    H H2B 0.2894(17) 0.2142(7) 0.7271(15) 0.027 Uiso d 1 . .
    O O2 -0.25332(12) 0.07159(5) 1.05564(12) 0.0357(3) Uani d 1 . .
    C C2 0.70247(15) 0.14023(6) 0.63207(15) 0.0242(3) Uani d 1 . .
    H H2 0.7269 0.1515 0.7106 0.029 Uiso calc 1 . .
    C C3 0.78635(16) 0.13360(6) 0.57006(17) 0.0284(4) Uani d 1 . .
    H H3 0.8678 0.1406 0.6062 0.034 Uiso calc 1 . .
    N N3 0.12426(13) 0.17546(5) 0.86177(12) 0.0205(3) Uani d 1 . .
    H H3A 0.1444(17) 0.1990(6) 0.9099(15) 0.025 Uiso d 1 . .
    C C4 0.63253(17) 0.10666(7) 0.40297(16) 0.0305(4) Uani d 1 . .
    H H4 0.6086 0.0949 0.3249 0.037 Uiso calc 1 . .
    C C6 0.75117(17) 0.11684(6) 0.45616(16) 0.0298(4) Uani d 1 . .
    H H6 0.8086 0.1123 0.4142 0.036 Uiso calc 1 . .
    C C7 0.25157(14) 0.13084(5) 0.24718(13) 0.0185(3) Uani d 1 . .
    C C8 0.22295(15) 0.09615(6) 0.16151(14) 0.0220(3) Uani d 1 . .
    H H8 0.1626 0.0741 0.1620 0.026 Uiso calc 1 . .
    C C9 0.28264(15) 0.09374(6) 0.07539(15) 0.0256(4) Uani d 1 . .
    H H9 0.2639 0.0697 0.0181 0.031 Uiso calc 1 . .
    C C10 0.36928(15) 0.12618(6) 0.07284(14) 0.0244(3) Uani d 1 . .
    H H10 0.4096 0.1245 0.0137 0.029 Uiso calc 1 . .
    C C11 0.39707(15) 0.16098(6) 0.15629(15) 0.0244(4) Uani d 1 . .
    H H11 0.4555 0.1835 0.1536 0.029 Uiso calc 1 . .
    C C12 0.33950(15) 0.16309(6) 0.24439(14) 0.0216(3) Uani d 1 . .
    H H12 0.3603 0.1866 0.3028 0.026 Uiso calc 1 . .
    C C13 0.05888(14) 0.17673(5) 0.30754(13) 0.0190(3) Uani d 1 . .
    C C14 -0.02848(15) 0.18109(6) 0.36695(14) 0.0252(4) Uani d 1 . .
    H H14 -0.0266 0.1612 0.4315 0.030 Uiso calc 1 . .
    C C15 -0.11740(16) 0.21401(7) 0.33257(16) 0.0301(4) Uani d 1 . .
    H H15 -0.1775 0.2161 0.3721 0.036 Uiso calc 1 . .
    C C16 -0.11927(16) 0.24407(6) 0.24056(15) 0.0292(4) Uani d 1 . .
    H H16 -0.1803 0.2668 0.2173 0.035 Uiso calc 1 . .
    C C17 -0.03195(16) 0.24083(6) 0.18273(15) 0.0272(4) Uani d 1 . .
    H H17 -0.0324 0.2616 0.1203 0.033 Uiso calc 1 . .
    C C18 0.05679(15) 0.20707(6) 0.21616(14) 0.0221(3) Uani d 1 . .
    H H18 0.1163 0.2049 0.1759 0.027 Uiso calc 1 . .
    C C19 0.10921(15) 0.07869(6) 0.36250(14) 0.0219(3) Uani d 1 . .
    C C20 0.18067(18) 0.04382(6) 0.42833(16) 0.0298(4) Uani d 1 . .
    H H20 0.2598 0.0508 0.4730 0.036 Uiso calc 1 . .
    C C21 0.1372(2) -0.00109(7) 0.42928(18) 0.0397(5) Uani d 1 . .
    H H21 0.1869 -0.0248 0.4727 0.048 Uiso calc 1 . .
    C C22 0.0206(2) -0.01094(7) 0.36626(17) 0.0409(5) Uani d 1 . .
    H H22 -0.0099 -0.0415 0.3677 0.049 Uiso calc 1 . .
    C C23 -0.05114(19) 0.02317(7) 0.30175(16) 0.0366(5) Uani d 1 . .
    H H23 -0.1309 0.0161 0.2591 0.044 Uiso calc 1 . .
    C C24 -0.00719(16) 0.06825(7) 0.29855(15) 0.0273(4) Uani d 1 . .
    H H24 -0.0566 0.0916 0.2529 0.033 Uiso calc 1 . .
    C C25 0.53685(14) 0.17298(6) 0.78059(13) 0.0189(3) Uani d 1 . .
    C C26 0.54102(14) 0.22062(6) 0.75712(15) 0.0228(3) Uani d 1 . .
    H H26 0.5135 0.2316 0.6785 0.027 Uiso calc 1 . .
    C C27 0.58508(15) 0.25178(6) 0.84823(16) 0.0272(4) Uani d 1 . .
    H H27 0.5884 0.2840 0.8317 0.033 Uiso calc 1 . .
    C C28 0.62437(15) 0.23607(7) 0.96356(16) 0.0291(4) Uani d 1 . .
    H H28 0.6532 0.2575 1.0261 0.035 Uiso calc 1 . .
    C C29 0.62144(16) 0.18898(7) 0.98716(15) 0.0283(4) Uani d 1 . .
    H H29 0.6489 0.1782 1.0660 0.034 Uiso calc 1 . .
    C C30 0.57845(15) 0.15744(6) 0.89593(14) 0.0229(3) Uani d 1 . .
    H H30 0.5776 0.1252 0.9126 0.027 Uiso calc 1 . .
    C C31 0.47481(14) 0.07718(6) 0.72334(13) 0.0202(3) Uani d 1 . .
    C C32 0.39244(15) 0.06663(6) 0.78530(14) 0.0236(3) Uani d 1 . .
    H H32 0.3346 0.0891 0.7906 0.028 Uiso calc 1 . .
    C C33 0.39449(16) 0.02369(6) 0.83911(14) 0.0264(4) Uani d 1 . .
    H H33 0.3390 0.0171 0.8821 0.032 Uiso calc 1 . .
    C C34 0.47685(18) -0.00944(7) 0.83038(16) 0.0333(4) Uani d 1 . .
    H H34 0.4779 -0.0389 0.8669 0.040 Uiso calc 1 . .
    C C35 0.5581(2) 0.00040(7) 0.76808(19) 0.0397(5) Uani d 1 . .
    H H35 0.6145 -0.0224 0.7616 0.048 Uiso calc 1 . .
    C C36 0.55731(18) 0.04345(7) 0.71507(17) 0.0316(4) Uani d 1 . .
    H H36 0.6135 0.0499 0.6728 0.038 Uiso calc 1 . .
    C C38 0.17955(14) 0.17619(6) 0.77521(13) 0.0191(3) Uani d 1 . .
    C C40 0.04170(14) 0.14409(6) 0.88460(13) 0.0195(3) Uani d 1 . .
    C C41 -0.03251(15) 0.16167(6) 0.94837(14) 0.0225(3) Uani d 1 . .
    H H41 -0.0313 0.1939 0.9654 0.027 Uiso calc 1 . .
    C C42 -0.10781(15) 0.13253(6) 0.98702(14) 0.0244(4) Uani d 1 . .
    H H42 -0.1569 0.1443 1.0321 0.029 Uiso calc 1 . .
    C C43 -0.11000(15) 0.08595(6) 0.95871(14) 0.0237(3) Uani d 1 . .
    C C44 -0.03983(16) 0.06778(6) 0.89303(15) 0.0257(4) Uani d 1 . .
    H H44 -0.0438 0.0357 0.8736 0.031 Uiso calc 1 . .
    C C45 0.03635(16) 0.09711(6) 0.85594(14) 0.0245(3) Uani d 1 . .
    H H45 0.0851 0.0851 0.8108 0.029 Uiso calc 1 . .
    C C5 0.54875(15) 0.11370(6) 0.46403(15) 0.0261(4) Uani d 1 . .
    H H5 0.4672 0.1071 0.4270 0.031 Uiso calc 1 . .
loop_
    _atom_site_aniso_label
    _atom_site_aniso_U_11
    _atom_site_aniso_U_22
    _atom_site_aniso_U_33
    _atom_site_aniso_U_12
    _atom_site_aniso_U_13
    _atom_site_aniso_U_23
    Cu1 0.01643(11) 0.01770(11) 0.01733(10) 0.00078(7) 0.00379(7) -0.00070(7)
    O1 0.0449(9) 0.0264(8) 0.0473(8) -0.0121(6) 0.0183(7) 0.0012(6)
    N1 0.0257(8) 0.0294(9) 0.0295(8) -0.0044(6) 0.0058(6) 0.0061(6)
    S1 0.0188(2) 0.0219(2) 0.01894(18) -0.00284(15) 0.00621(14) -0.00332(14)
    Cl1 0.0282(2) 0.01691(19) 0.02100(18) 0.00003(15) 0.00450(15) 0.00155(14)
    P1 0.0162(2) 0.0165(2) 0.01874(19) 0.00010(15) 0.00413(15) 0.00061(14)
    C1 0.0185(8) 0.0165(8) 0.0230(8) 0.0021(6) 0.0059(6) 0.0031(6)
    P2 0.0168(2) 0.0162(2) 0.01734(19) -0.00007(15) 0.00429(14) -0.00065(14)
    N2 0.0227(7) 0.0255(8) 0.0204(7) -0.0064(6) 0.0075(6) -0.0053(6)
    O2 0.0300(7) 0.0390(8) 0.0435(8) -0.0004(6) 0.0192(6) 0.0092(6)
    C2 0.0221(9) 0.0226(9) 0.0285(8) -0.0008(7) 0.0082(7) -0.0006(7)
    C3 0.0198(9) 0.0265(10) 0.0406(10) -0.0020(7) 0.0114(7) 0.0005(7)
    N3 0.0241(7) 0.0187(7) 0.0205(6) -0.0042(6) 0.0092(5) -0.0037(5)
    C4 0.0322(10) 0.0332(10) 0.0278(9) 0.0032(8) 0.0110(7) -0.0021(7)
    C6 0.0296(10) 0.0261(9) 0.0395(10) 0.0042(8) 0.0191(8) 0.0035(8)
    C7 0.0177(8) 0.0185(8) 0.0189(7) 0.0037(6) 0.0044(6) 0.0020(6)
    C8 0.0216(8) 0.0207(8) 0.0236(8) -0.0011(6) 0.0062(6) -0.0013(6)
    C9 0.0275(9) 0.0255(9) 0.0245(8) 0.0007(7) 0.0086(7) -0.0041(7)
    C10 0.0257(9) 0.0262(9) 0.0238(8) 0.0059(7) 0.0113(7) 0.0031(6)
    C11 0.0245(9) 0.0200(9) 0.0310(9) -0.0005(7) 0.0119(7) 0.0026(6)
    C12 0.0219(8) 0.0184(8) 0.0248(8) -0.0002(6) 0.0069(6) -0.0016(6)
    C13 0.0173(8) 0.0170(8) 0.0202(7) -0.0005(6) 0.0010(6) -0.0032(6)
    C14 0.0198(8) 0.0304(10) 0.0257(8) 0.0027(7) 0.0066(6) 0.0010(7)
    C15 0.0203(9) 0.0369(11) 0.0318(9) 0.0054(8) 0.0051(7) -0.0041(8)
    C16 0.0235(9) 0.0243(9) 0.0334(9) 0.0075(7) -0.0026(7) -0.0058(7)
    C17 0.0297(10) 0.0202(9) 0.0276(8) 0.0015(7) 0.0011(7) 0.0010(7)
    C18 0.0232(9) 0.0193(8) 0.0226(8) -0.0003(6) 0.0045(6) -0.0008(6)
    C19 0.0281(9) 0.0194(8) 0.0198(7) -0.0040(7) 0.0093(6) -0.0022(6)
    C20 0.0374(11) 0.0218(9) 0.0308(9) -0.0020(8) 0.0109(8) 0.0008(7)
    C21 0.0648(15) 0.0209(9) 0.0367(10) -0.0006(9) 0.0198(10) 0.0030(8)
    C22 0.0719(16) 0.0245(10) 0.0339(10) -0.0199(10) 0.0271(10) -0.0073(8)
    C23 0.0464(12) 0.0380(11) 0.0286(9) -0.0224(9) 0.0159(8) -0.0115(8)
    C24 0.0295(9) 0.0308(10) 0.0231(8) -0.0096(8) 0.0099(7) -0.0050(7)
    C25 0.0141(7) 0.0198(8) 0.0218(7) 0.0000(6) 0.0035(6) -0.0002(6)
    C26 0.0177(8) 0.0210(9) 0.0286(8) 0.0005(6) 0.0047(6) -0.0003(6)
    C27 0.0177(8) 0.0219(9) 0.0395(10) -0.0013(7) 0.0039(7) -0.0043(7)
    C28 0.0202(9) 0.0338(10) 0.0327(9) -0.0024(7) 0.0061(7) -0.0119(8)
    C29 0.0237(9) 0.0380(11) 0.0227(8) -0.0008(8) 0.0054(7) -0.0041(7)
    C30 0.0181(8) 0.0256(9) 0.0248(8) 0.0005(7) 0.0058(6) 0.0001(6)
    C31 0.0199(8) 0.0171(8) 0.0216(7) -0.0008(6) 0.0024(6) 0.0002(6)
    C32 0.0221(8) 0.0217(9) 0.0274(8) 0.0007(7) 0.0077(7) 0.0034(6)
    C33 0.0302(9) 0.0241(9) 0.0243(8) -0.0057(7) 0.0066(7) 0.0022(7)
    C34 0.0477(12) 0.0200(9) 0.0321(9) -0.0004(8) 0.0112(8) 0.0052(7)
    C35 0.0518(13) 0.0247(10) 0.0483(12) 0.0136(9) 0.0232(10) 0.0101(8)
    C36 0.0371(11) 0.0241(9) 0.0385(10) 0.0062(8) 0.0188(8) 0.0055(7)
    C38 0.0186(8) 0.0187(8) 0.0199(7) 0.0017(6) 0.0053(6) 0.0015(6)
    C40 0.0203(8) 0.0198(8) 0.0180(7) -0.0016(6) 0.0046(6) 0.0018(6)
    C41 0.0247(9) 0.0197(8) 0.0240(8) 0.0015(7) 0.0085(6) 0.0006(6)
    C42 0.0235(9) 0.0267(9) 0.0250(8) 0.0026(7) 0.0099(7) 0.0027(6)
    C43 0.0226(9) 0.0243(9) 0.0237(8) -0.0029(7) 0.0058(6) 0.0039(6)
    C44 0.0305(9) 0.0202(9) 0.0266(8) -0.0048(7) 0.0083(7) -0.0017(6)
    C45 0.0303(9) 0.0214(9) 0.0236(8) -0.0009(7) 0.0104(7) -0.0030(6)
    C5 0.0212(9) 0.0312(10) 0.0255(8) 0.0024(7) 0.0059(6) -0.0008(7)
_geom_special_details
;
 All esds (except the esd in the dihedral angle between two l.s. planes)
 are estimated using the full covariance matrix.  The cell esds are taken
 into account individually in the estimation of esds in distances, angles
 and torsion angles; correlations between esds in cell parameters are only
 used when they are defined by crystal symmetry.  An approximate (isotropic)
 treatment of cell esds is used for estimating esds involving l.s. planes.
;
loop_
    _geom_bond_atom_site_label_1
    _geom_bond_atom_site_label_2
    _geom_bond_site_symmetry_2
    _geom_bond_distance
    _geom_bond_publ_flag
    Cu1 P2 . 2.2602(4) y
    Cu1 P1 . 2.2671(4) y
    Cu1 S1 . 2.3782(4) y
    Cu1 Cl1 . 2.4023(4) y
    O1 N1 . 1.227(2) ?
    N1 O2 . 1.230(2) ?
    N1 C43 . 1.471(2) ?
    S1 C38 . 1.7031(16) ?
    P1 C1 . 1.8283(16) ?
    P1 C31 . 1.8296(16) ?
    P1 C25 . 1.8362(16) ?
    C1 C5 . 1.391(2) ?
    C1 C2 . 1.394(2) ?
    P2 C19 . 1.8241(17) ?
    P2 C7 . 1.8258(15) ?
    P2 C13 . 1.8278(16) ?
    N2 C38 . 1.324(2) ?
    N2 H2A . 0.882(15) ?
    N2 H2B . 0.882(14) ?
    C2 C3 . 1.394(2) ?
    C2 H2 . 0.9500 ?
    C3 C6 . 1.382(3) ?
    C3 H3 . 0.9500 ?
    N3 C38 . 1.3578(19) ?
    N3 C40 . 1.403(2) ?
    N3 H3A . 0.874(14) ?
    C4 C6 . 1.385(3) ?
    C4 C5 . 1.387(2) ?
    C4 H4 . 0.9500 ?
    C6 H6 . 0.9500 ?
    C7 C12 . 1.393(2) ?
    C7 C8 . 1.396(2) ?
    C8 C9 . 1.391(2) ?
    C8 H8 . 0.9500 ?
    C9 C10 . 1.385(2) ?
    C9 H9 . 0.9500 ?
    C10 C11 . 1.381(2) ?
    C10 H10 . 0.9500 ?
    C11 C12 . 1.394(2) ?
    C11 H11 . 0.9500 ?
    C12 H12 . 0.9500 ?
    C13 C18 . 1.386(2) ?
    C13 C14 . 1.400(2) ?
    C14 C15 . 1.381(3) ?
    C14 H14 . 0.9500 ?
    C15 C16 . 1.387(3) ?
    C15 H15 . 0.9500 ?
    C16 C17 . 1.384(3) ?
    C16 H16 . 0.9500 ?
    C17 C18 . 1.395(2) ?
    C17 H17 . 0.9500 ?
    C18 H18 . 0.9500 ?
    C19 C24 . 1.392(2) ?
    C19 C20 . 1.396(3) ?
    C20 C21 . 1.391(3) ?
    C20 H20 . 0.9500 ?
    C21 C22 . 1.387(3) ?
    C21 H21 . 0.9500 ?
    C22 C23 . 1.375(3) ?
    C22 H22 . 0.9500 ?
    C23 C24 . 1.400(3) ?
    C23 H23 . 0.9500 ?
    C24 H24 . 0.9500 ?
    C25 C30 . 1.389(2) ?
    C25 C26 . 1.403(2) ?
    C26 C27 . 1.387(2) ?
    C26 H26 . 0.9500 ?
    C27 C28 . 1.389(3) ?
    C27 H27 . 0.9500 ?
    C28 C29 . 1.386(3) ?
    C28 H28 . 0.9500 ?
    C29 C30 . 1.393(2) ?
    C29 H29 . 0.9500 ?
    C30 H30 . 0.9500 ?
    C31 C36 . 1.392(2) ?
    C31 C32 . 1.399(2) ?
    C32 C33 . 1.388(2) ?
    C32 H32 . 0.9500 ?
    C33 C34 . 1.380(3) ?
    C33 H33 . 0.9500 ?
    C34 C35 . 1.387(3) ?
    C34 H34 . 0.9500 ?
    C35 C36 . 1.388(3) ?
    C35 H35 . 0.9500 ?
    C36 H36 . 0.9500 ?
    C40 C45 . 1.391(2) ?
    C40 C41 . 1.396(2) ?
    C41 C42 . 1.384(2) ?
    C41 H41 . 0.9500 ?
    C42 C43 . 1.380(2) ?
    C42 H42 . 0.9500 ?
    C43 C44 . 1.383(2) ?
    C44 C45 . 1.386(2) ?
    C44 H44 . 0.9500 ?
    C45 H45 . 0.9500 ?
    C5 H5 . 0.9500 ?
loop_
    _geom_angle_atom_site_label_1
    _geom_angle_atom_site_label_2
    _geom_angle_atom_site_label_3
    _geom_angle_site_symmetry_1
    _geom_angle_site_symmetry_3
    _geom_angle
    _geom_angle_publ_flag
    P2 Cu1 P1 . . 129.119(16) y
    P2 Cu1 S1 . . 101.267(15) y
    P1 Cu1 S1 . . 110.861(15) y
    P2 Cu1 Cl1 . . 99.870(15) y
    P1 Cu1 Cl1 . . 109.823(16) y
    S1 Cu1 Cl1 . . 102.637(15) y
    O1 N1 O2 . . 123.66(15) ?
    O1 N1 C43 . . 118.11(15) ?
    O2 N1 C43 . . 118.21(15) ?
    C38 S1 Cu1 . . 105.77(6) ?
    C1 P1 C31 . . 102.01(7) ?
    C1 P1 C25 . . 103.01(7) ?
    C31 P1 C25 . . 103.74(7) ?
    C1 P1 Cu1 . . 117.47(5) ?
    C31 P1 Cu1 . . 114.17(5) ?
    C25 P1 Cu1 . . 114.62(5) ?
    C5 C1 C2 . . 119.14(15) ?
    C5 C1 P1 . . 117.67(12) ?
    C2 C1 P1 . . 123.07(12) ?
    C19 P2 C7 . . 103.12(7) ?
    C19 P2 C13 . . 106.11(8) ?
    C7 P2 C13 . . 103.61(7) ?
    C19 P2 Cu1 . . 111.81(5) ?
    C7 P2 Cu1 . . 121.54(5) ?
    C13 P2 Cu1 . . 109.40(5) ?
    C38 N2 H2A . . 119.8(13) ?
    C38 N2 H2B . . 116.9(13) ?
    H2A N2 H2B . . 122.0(18) ?
    C1 C2 C3 . . 120.03(16) ?
    C1 C2 H2 . . 120.0 ?
    C3 C2 H2 . . 120.0 ?
    C6 C3 C2 . . 120.11(17) ?
    C6 C3 H3 . . 119.9 ?
    C2 C3 H3 . . 119.9 ?
    C38 N3 C40 . . 130.96(14) ?
    C38 N3 H3A . . 112.4(13) ?
    C40 N3 H3A . . 116.6(13) ?
    C6 C4 C5 . . 119.77(17) ?
    C6 C4 H4 . . 120.1 ?
    C5 C4 H4 . . 120.1 ?
    C3 C6 C4 . . 120.21(16) ?
    C3 C6 H6 . . 119.9 ?
    C4 C6 H6 . . 119.9 ?
    C12 C7 C8 . . 119.15(14) ?
    C12 C7 P2 . . 118.20(12) ?
    C8 C7 P2 . . 122.64(12) ?
    C9 C8 C7 . . 120.13(16) ?
    C9 C8 H8 . . 119.9 ?
    C7 C8 H8 . . 119.9 ?
    C10 C9 C8 . . 120.27(16) ?
    C10 C9 H9 . . 119.9 ?
    C8 C9 H9 . . 119.9 ?
    C11 C10 C9 . . 120.01(15) ?
    C11 C10 H10 . . 120.0 ?
    C9 C10 H10 . . 120.0 ?
    C10 C11 C12 . . 120.12(16) ?
    C10 C11 H11 . . 119.9 ?
    C12 C11 H11 . . 119.9 ?
    C7 C12 C11 . . 120.30(15) ?
    C7 C12 H12 . . 119.9 ?
    C11 C12 H12 . . 119.9 ?
    C18 C13 C14 . . 118.77(15) ?
    C18 C13 P2 . . 122.95(12) ?
    C14 C13 P2 . . 117.94(12) ?
    C15 C14 C13 . . 120.59(16) ?
    C15 C14 H14 . . 119.7 ?
    C13 C14 H14 . . 119.7 ?
    C14 C15 C16 . . 120.25(16) ?
    C14 C15 H15 . . 119.9 ?
    C16 C15 H15 . . 119.9 ?
    C17 C16 C15 . . 119.76(16) ?
    C17 C16 H16 . . 120.1 ?
    C15 C16 H16 . . 120.1 ?
    C16 C17 C18 . . 120.02(16) ?
    C16 C17 H17 . . 120.0 ?
    C18 C17 H17 . . 120.0 ?
    C13 C18 C17 . . 120.58(16) ?
    C13 C18 H18 . . 119.7 ?
    C17 C18 H18 . . 119.7 ?
    C24 C19 C20 . . 119.30(16) ?
    C24 C19 P2 . . 124.80(14) ?
    C20 C19 P2 . . 115.88(13) ?
    C21 C20 C19 . . 120.67(19) ?
    C21 C20 H20 . . 119.7 ?
    C19 C20 H20 . . 119.7 ?
    C22 C21 C20 . . 119.5(2) ?
    C22 C21 H21 . . 120.3 ?
    C20 C21 H21 . . 120.3 ?
    C23 C22 C21 . . 120.47(18) ?
    C23 C22 H22 . . 119.8 ?
    C21 C22 H22 . . 119.8 ?
    C22 C23 C24 . . 120.35(19) ?
    C22 C23 H23 . . 119.8 ?
    C24 C23 H23 . . 119.8 ?
    C19 C24 C23 . . 119.72(18) ?
    C19 C24 H24 . . 120.1 ?
    C23 C24 H24 . . 120.1 ?
    C30 C25 C26 . . 119.18(15) ?
    C30 C25 P1 . . 123.38(13) ?
    C26 C25 P1 . . 117.34(12) ?
    C27 C26 C25 . . 120.28(16) ?
    C27 C26 H26 . . 119.9 ?
    C25 C26 H26 . . 119.9 ?
    C26 C27 C28 . . 120.18(17) ?
    C26 C27 H27 . . 119.9 ?
    C28 C27 H27 . . 119.9 ?
    C29 C28 C27 . . 119.78(16) ?
    C29 C28 H28 . . 120.1 ?
    C27 C28 H28 . . 120.1 ?
    C28 C29 C30 . . 120.32(17) ?
    C28 C29 H29 . . 119.8 ?
    C30 C29 H29 . . 119.8 ?
    C25 C30 C29 . . 120.23(16) ?
    C25 C30 H30 . . 119.9 ?
    C29 C30 H30 . . 119.9 ?
    C36 C31 C32 . . 118.63(15) ?
    C36 C31 P1 . . 123.13(13) ?
    C32 C31 P1 . . 118.24(12) ?
    C33 C32 C31 . . 120.59(16) ?
    C33 C32 H32 . . 119.7 ?
    C31 C32 H32 . . 119.7 ?
    C34 C33 C32 . . 120.21(16) ?
    C34 C33 H33 . . 119.9 ?
    C32 C33 H33 . . 119.9 ?
    C33 C34 C35 . . 119.76(17) ?
    C33 C34 H34 . . 120.1 ?
    C35 C34 H34 . . 120.1 ?
    C34 C35 C36 . . 120.32(18) ?
    C34 C35 H35 . . 119.8 ?
    C36 C35 H35 . . 119.8 ?
    C35 C36 C31 . . 120.48(17) ?
    C35 C36 H36 . . 119.8 ?
    C31 C36 H36 . . 119.8 ?
    N2 C38 N3 . . 114.81(14) ?
    N2 C38 S1 . . 121.44(12) ?
    N3 C38 S1 . . 123.72(12) ?
    C45 C40 C41 . . 119.48(15) ?
    C45 C40 N3 . . 124.38(15) ?
    C41 C40 N3 . . 115.95(15) ?
    C42 C41 C40 . . 120.65(16) ?
    C42 C41 H41 . . 119.7 ?
    C40 C41 H41 . . 119.7 ?
    C43 C42 C41 . . 118.56(15) ?
    C43 C42 H42 . . 120.7 ?
    C41 C42 H42 . . 120.7 ?
    C42 C43 C44 . . 122.06(16) ?
    C42 C43 N1 . . 118.82(15) ?
    C44 C43 N1 . . 119.09(16) ?
    C43 C44 C45 . . 118.96(16) ?
    C43 C44 H44 . . 120.5 ?
    C45 C44 H44 . . 120.5 ?
    C44 C45 C40 . . 120.24(15) ?
    C44 C45 H45 . . 119.9 ?
    C40 C45 H45 . . 119.9 ?
    C4 C5 C1 . . 120.72(16) ?
    C4 C5 H5 . . 119.6 ?
    C1 C5 H5 . . 119.6 ?
loop_
    _geom_torsion_atom_site_label_1
    _geom_torsion_atom_site_label_2
    _geom_torsion_atom_site_label_3
    _geom_torsion_atom_site_label_4
    _geom_torsion_site_symmetry_1
    _geom_torsion_site_symmetry_2
    _geom_torsion_site_symmetry_3
    _geom_torsion_site_symmetry_4
    _geom_torsion
    _geom_torsion_publ_flag
    C31 P1 C1 C5 . . . . 88.90(14) ?
    C25 P1 C1 C5 . . . . -163.75(13) ?
    Cu1 P1 C1 C5 . . . . -36.73(15) ?
    C31 P1 C1 C2 . . . . -87.15(15) ?
    C25 P1 C1 C2 . . . . 20.21(16) ?
    Cu1 P1 C1 C2 . . . . 147.23(12) ?
    C5 C1 C2 C3 . . . . 0.3(3) ?
    P1 C1 C2 C3 . . . . 176.27(13) ?
    C1 C2 C3 C6 . . . . -0.6(3) ?
    C2 C3 C6 C4 . . . . 0.1(3) ?
    C5 C4 C6 C3 . . . . 0.6(3) ?
    C19 P2 C7 C12 . . . . -163.25(13) ?
    C13 P2 C7 C12 . . . . 86.29(14) ?
    Cu1 P2 C7 C12 . . . . -37.05(15) ?
    C19 P2 C7 C8 . . . . 15.84(15) ?
    C13 P2 C7 C8 . . . . -94.63(14) ?
    Cu1 P2 C7 C8 . . . . 142.04(12) ?
    C12 C7 C8 C9 . . . . 0.6(2) ?
    P2 C7 C8 C9 . . . . -178.45(13) ?
    C7 C8 C9 C10 . . . . -1.1(3) ?
    C8 C9 C10 C11 . . . . 0.3(3) ?
    C9 C10 C11 C12 . . . . 1.1(3) ?
    C8 C7 C12 C11 . . . . 0.7(2) ?
    P2 C7 C12 C11 . . . . 179.84(13) ?
    C10 C11 C12 C7 . . . . -1.6(3) ?
    C19 P2 C13 C18 . . . . -127.51(14) ?
    C7 P2 C13 C18 . . . . -19.27(15) ?
    Cu1 P2 C13 C18 . . . . 111.71(13) ?
    C19 P2 C13 C14 . . . . 59.38(14) ?
    C7 P2 C13 C14 . . . . 167.63(13) ?
    Cu1 P2 C13 C14 . . . . -61.39(14) ?
    C18 C13 C14 C15 . . . . 2.1(3) ?
    P2 C13 C14 C15 . . . . 175.53(14) ?
    C13 C14 C15 C16 . . . . -1.8(3) ?
    C14 C15 C16 C17 . . . . 0.3(3) ?
    C15 C16 C17 C18 . . . . 0.7(3) ?
    C14 C13 C18 C17 . . . . -1.1(2) ?
    P2 C13 C18 C17 . . . . -174.11(13) ?
    C16 C17 C18 C13 . . . . -0.3(3) ?
    C7 P2 C19 C24 . . . . -92.07(15) ?
    C13 P2 C19 C24 . . . . 16.52(16) ?
    Cu1 P2 C19 C24 . . . . 135.72(13) ?
    C7 P2 C19 C20 . . . . 86.40(13) ?
    C13 P2 C19 C20 . . . . -165.01(12) ?
    Cu1 P2 C19 C20 . . . . -45.80(14) ?
    C24 C19 C20 C21 . . . . 0.8(3) ?
    P2 C19 C20 C21 . . . . -177.76(14) ?
    C19 C20 C21 C22 . . . . -1.5(3) ?
    C20 C21 C22 C23 . . . . 1.0(3) ?
    C21 C22 C23 C24 . . . . 0.2(3) ?
    C20 C19 C24 C23 . . . . 0.4(2) ?
    P2 C19 C24 C23 . . . . 178.87(13) ?
    C22 C23 C24 C19 . . . . -1.0(3) ?
    C1 P1 C25 C30 . . . . -107.34(14) ?
    C31 P1 C25 C30 . . . . -1.30(16) ?
    Cu1 P1 C25 C30 . . . . 123.85(13) ?
    C1 P1 C25 C26 . . . . 76.16(13) ?
    C31 P1 C25 C26 . . . . -177.80(12) ?
    Cu1 P1 C25 C26 . . . . -52.65(13) ?
    C30 C25 C26 C27 . . . . -0.6(2) ?
    P1 C25 C26 C27 . . . . 176.02(13) ?
    C25 C26 C27 C28 . . . . -0.6(2) ?
    C26 C27 C28 C29 . . . . 1.2(3) ?
    C27 C28 C29 C30 . . . . -0.5(3) ?
    C26 C25 C30 C29 . . . . 1.3(2) ?
    P1 C25 C30 C29 . . . . -175.13(13) ?
    C28 C29 C30 C25 . . . . -0.8(3) ?
    C1 P1 C31 C36 . . . . 3.32(17) ?
    C25 P1 C31 C36 . . . . -103.47(15) ?
    Cu1 P1 C31 C36 . . . . 131.09(14) ?
    C1 P1 C31 C32 . . . . -176.22(13) ?
    C25 P1 C31 C32 . . . . 76.99(14) ?
    Cu1 P1 C31 C32 . . . . -48.45(14) ?
    C36 C31 C32 C33 . . . . 1.1(3) ?
    P1 C31 C32 C33 . . . . -179.30(13) ?
    C31 C32 C33 C34 . . . . -1.1(3) ?
    C32 C33 C34 C35 . . . . 0.3(3) ?
    C33 C34 C35 C36 . . . . 0.3(3) ?
    C34 C35 C36 C31 . . . . -0.3(3) ?
    C32 C31 C36 C35 . . . . -0.5(3) ?
    P1 C31 C36 C35 . . . . 179.99(16) ?
    C40 N3 C38 N2 . . . . -170.95(16) ?
    C40 N3 C38 S1 . . . . 10.9(3) ?
    Cu1 S1 C38 N2 . . . . 6.43(15) ?
    Cu1 S1 C38 N3 . . . . -175.53(12) ?
    C38 N3 C40 C45 . . . . 29.7(3) ?
    C38 N3 C40 C41 . . . . -155.33(17) ?
    C45 C40 C41 C42 . . . . 2.5(3) ?
    N3 C40 C41 C42 . . . . -172.74(15) ?
    C40 C41 C42 C43 . . . . -1.6(3) ?
    C41 C42 C43 C44 . . . . -0.2(3) ?
    C41 C42 C43 N1 . . . . 177.84(15) ?
    O1 N1 C43 C42 . . . . -172.69(16) ?
    O2 N1 C43 C42 . . . . 5.9(2) ?
    O1 N1 C43 C44 . . . . 5.4(2) ?
    O2 N1 C43 C44 . . . . -176.00(16) ?
    C42 C43 C44 C45 . . . . 1.0(3) ?
    N1 C43 C44 C45 . . . . -177.05(15) ?
    C43 C44 C45 C40 . . . . 0.0(3) ?
    C41 C40 C45 C44 . . . . -1.7(3) ?
    N3 C40 C45 C44 . . . . 173.11(16) ?
    C6 C4 C5 C1 . . . . -0.8(3) ?
    C2 C1 C5 C4 . . . . 0.4(3) ?
    P1 C1 C5 C4 . . . . -175.79(14) ?
loop_
    _geom_hbond_atom_site_label_D
    _geom_hbond_atom_site_label_H
    _geom_hbond_atom_site_label_A
    _geom_hbond_site_symmetry_A
    _geom_hbond_distance_DH
    _geom_hbond_distance_HA
    _geom_hbond_distance_DA
    _geom_hbond_angle_DHA
    N2 H2A Cl1 4_566 0.882(15) 2.354(15) 3.1974(14) 160.1(17)
    N2 H2B Cl1 . 0.882(14) 2.417(16) 3.2504(15) 157.6(17)
    N3 H3A Cl1 4_566 0.874(14) 2.492(16) 3.3199(14) 158.3(17)
    C9 H9 O1 3_556 0.95 2.570 3.303(2) 134.8
    C30 H30 O2 1_655 0.95 2.700 3.386(2) 130.2
_shelx_hkl_file
;
   0   0  -1    0.30    0.10
   0   0   2   10.40    0.50
   0   0  -2   11.50    0.50
   0   0  -2   10.00    0.70
   0   0   3    0.40    0.10
   0   0  -3    0.20    0.10
   0   0  -3    0.40    0.60
   0   0   4    0.20    0.20
   0   0  -4    0.00    0.20
   0   0  -4   -0.20    0.70
   0   0   5    0.80    0.20
   0   0  -5   -0.30    0.20
   0   0  -5   -0.20    0.60
   0   0   6  117.70    4.40
   0   0  -6  122.40    4.20
   0   0  -6  119.00    5.00
   0   0   7    0.10    0.30
   0   0  -7    0.30    0.30
   0   0  -7    0.30    1.40
   0   0   8    2.70    0.30
   0   0  -8    2.40    0.40
   0   0  -8    2.20    1.50
   0   0   9   -0.10    0.30
   0   0   9   -0.10    0.30
   0   0  -9    1.00    1.70
   0   0  10  612.60   19.40
   0   0  10  602.30   19.80
   0   0 -10  621.10   22.10
   0   0  11    0.30    0.30
   0   0  11    0.30    0.20
   0   0 -11   -2.30    1.90
   0   0 -12   46.70    3.60
   0   0 -13    0.10    2.40
   0   0 -14   18.40    3.20
   0   0 -15   -0.30    2.70
   0   1  -1   46.20    1.80
   0   1  -1   49.60    2.00
   0   1   2    1.70    0.20
   0   1  -2    1.60    0.20
   0   1  -2    2.00    0.40
   0  -1  -2    1.80    0.10
   0  -1   2    2.30    0.20
   0  -1   2    1.00    0.40
   0   1   3  249.80    8.60
   0   1  -3  256.20    8.70
   0   1  -3  259.70    8.70
   0  -1  -3  265.10    8.90
   0  -1   3  251.20    8.70
   0   1   4  183.70    6.50
   0   1  -4  192.20    6.70
   0   1  -4  188.40    6.60
   0  -1  -4  194.10    6.70
   0  -1  -4  183.80    6.50
   0  -1   4  183.30    6.50
   0   1   5   78.10    3.10
   0   1  -5   83.50    2.90
   0   1  -5   80.60    3.80
   0  -1  -5   84.20    3.10
   0  -1  -5   77.30    3.40
   0  -1   5   81.50    3.20
   0   1   6  250.10    8.70
   0   1  -6  264.00    8.60
   0   1  -6  254.10    9.50
   0  -1  -6  265.60    9.10
   0  -1  -6  262.50    9.40
   0  -1   6  254.50    8.70
   0   1   7    5.80    0.50
   0   1   7    5.70    0.40
   0   1  -7    5.40    0.50
   0   1  -7    2.70    1.00
   0  -1  -7    5.00    1.40
   0  -1   7    5.90    0.50
   0   1   8  177.70    6.10
   0   1   8  174.40    6.10
   0   1  -8  185.90    6.30
   0   1  -8  189.50    8.00
   0  -1  -8  183.80    7.10
   0  -1   8  175.80    6.10
   0   1   9  119.10    4.00
   0   1   9  113.00    4.10
   0   1  -9  119.60    4.30
   0   1  -9  115.50    5.10
   0  -1  -9  114.90    5.20
   0   1  10   64.70    2.50
   0   1  10   65.70    2.40
   0   1 -10   69.30    3.70
   0  -1 -10   69.70    3.70
   0  -1  10   67.20    2.50
   0  -1  10   68.40    2.50
   0   1 -11   85.40    4.70
   0  -1 -11   82.20    4.60
   0  -1  11   84.00    2.90
   0  -1  11   82.10    2.90
   0   1 -12   22.10    2.80
   0  -1 -12   25.40    2.90
   0   1 -13    1.00    1.80
   0  -1 -13    1.80    2.50
   0   1 -14   11.60    2.10
   0  -1 -14   11.80    2.40
   0  -1 -14   10.70    2.10
   0   1 -15    3.90    2.10
   0  -1 -15    3.30    2.20
   0  -2   1   -0.20    0.10
   0  -2   1   -0.50    0.20
   0   2   2    7.80    0.40
   0   2  -2    8.00    0.40
   0   2  -2    7.80    0.60
   0  -2  -2    8.20    0.40
   0  -2   2    8.70    0.40
   0  -2   2    7.90    0.70
   0   2   3  183.30    6.20
   0   2   3  185.40    6.60
   0   2  -3  191.70    6.50
   0   2  -3  194.30    6.70
   0  -2   3  194.60    7.00
   0  -2   3  197.00    6.60
   0   2   4   62.80    2.30
   0   2   4   62.90    2.40
   0   2  -4   64.70    2.80
   0   2  -4   66.80    3.00
   0  -2   4   63.60    2.50
   0  -2   4   64.30    2.90
   0   2   5   37.70    1.40
   0   2   5   37.50    1.50
   0   2  -5   39.60    1.60
   0   2  -5   37.40    2.00
   0  -2   5   38.40    1.70
   0   2   6    8.90    0.50
   0   2   6    8.30    0.50
   0   2  -6    8.00    0.60
   0   2  -6    7.40    1.20
   0  -2  -6    8.00    1.30
   0  -2   6    8.60    0.50
   0   2   7  125.50    4.30
   0   2   7  122.00    4.60
   0   2  -7  129.20    4.50
   0   2  -7  129.50    5.40
   0  -2  -7  136.30    6.00
   0  -2   7  125.40    4.80
   0   2   8    0.20    0.30
   0   2   8    0.50    0.30
   0   2  -8    0.70    0.40
   0   2  -8    0.50    1.50
   0  -2  -8    0.60    1.10
   0  -2   8    0.50    0.30
   0   2   9   47.90    1.90
   0   2   9   48.50    1.90
   0   2  -9   50.80    1.90
   0   2  -9   51.40    3.10
   0  -2  -9   50.20    3.00
   0   2  10   68.10    2.40
   0   2 -10   72.00    2.70
   0   2 -10   69.80    3.60
   0  -2 -10   65.30    3.70
   0  -2  10   68.80    2.60
   0   2 -11   10.00    2.20
   0  -2 -11    6.40    2.20
   0  -2  11    7.40    0.60
   0  -2  11    5.90    0.60
   0   2 -12   16.70    2.60
   0  -2 -12   18.10    2.60
   0  -2  12   21.70    0.90
   0  -2  12   21.20    0.90
   0   2 -13    5.30    1.90
   0  -2 -13    7.50    1.80
   0   2 -14   15.80    2.90
   0  -2 -14   14.50    3.00
   0  -2 -14   18.20    3.20
   0   2 -15    2.40    2.80
   0   3   1  744.40   24.30
   0   3  -1  768.80   25.20
   0  -3  -1  721.40   24.20
   0   3   2    1.70    0.20
   0   3  -2    1.40    0.20
   0   3  -2    2.00    0.40
   0  -3  -2    1.60    0.20
   0  -3   2    2.50    0.30
   0  -3   2    1.90    0.40
   0   3   3    6.50    0.30
   0   3   3    7.70    0.50
   0   3  -3    5.20    0.40
   0   3  -3    5.20    0.70
   0  -3  -3    5.90    0.30
   0  -3   3    5.90    0.40
   0   3   4   30.90    1.40
   0   3   4   30.00    1.40
   0   3  -4   30.90    1.20
   0   3  -4   33.70    1.60
   0  -3   4   30.50    1.40
   0  -3   4   34.50    2.00
   0   3   5    1.80    0.20
   0   3   5    1.80    0.30
   0   3  -5    1.60    0.30
   0   3  -5    0.80    0.90
   0  -3   5    1.70    0.40
   0  -3   5    2.20    1.00
   0   3   6    3.30    0.30
   0   3   6    3.60    0.30
   0   3  -6    3.50    0.40
   0   3  -6    4.60    1.20
   0  -3   6    3.20    0.40
   0   3   7  165.80    5.90
   0   3   7  167.80    5.70
   0   3  -7  171.90    6.10
   0   3  -7  177.20    6.80
   0  -3  -7  173.40    7.70
   0  -3   7  167.20    6.10
   0   3   8    0.70    0.30
   0   3   8    1.40    0.30
   0   3  -8    1.10    0.40
   0   3  -8   -0.10    1.50
   0  -3  -8    1.10    1.50
   0  -3   8    1.90    0.40
   0   3   9  402.70   13.50
   0   3   9  401.30   13.20
   0   3  -9  431.40   15.30
   0   3  -9  425.30   15.40
   0  -3  -9  426.90   15.50
   0   3  10  114.30    3.90
   0   3 -10  119.20    4.30
   0   3 -10  129.40    5.40
   0  -3 -10  119.40    5.60
   0  -3  10  118.00    4.40
   0   3 -11   70.60    2.70
   0   3 -11   68.40    4.00
   0  -3 -11   72.50    4.20
   0  -3  11   71.60    2.70
   0   3 -12   79.30    4.80
   0  -3 -12   77.20    4.40
   0  -3  12   90.10    3.30
   0  -3  12   88.70    3.10
   0   3 -13   -0.20    2.70
   0  -3 -13    0.70    2.20
   0   3 -14    9.50    2.80
   0  -3 -14    8.00    2.70
   0   4   1  101.30    3.60
   0   4  -1  105.80    4.00
   0  -4  -1  103.60    3.80
   0  -4  -1  103.50    3.70
   0   4   2  310.00   10.40
   0   4  -2  317.40   10.80
   0   4  -2  310.60   10.80
   0  -4  -2  314.90   10.20
   0  -4   2  314.50   10.60
   0  -4   2  311.80   11.30
   0   4   3  719.20   23.80
   0   4  -3  743.50   24.90
   0   4  -3  730.50   23.40
   0  -4  -3  732.30   23.80
   0  -4   3  721.80   23.70
   0  -4   3  737.80   25.60
   0   4   4  909.60   29.40
   0   4   4  895.80   30.20
   0   4  -4  904.80   29.70
   0   4  -4  930.80   30.20
   0  -4   4  917.10   29.40
   0  -4   4  905.90   30.20
   0   4   5  397.60   14.00
   0   4   5  388.30   14.40
   0   4  -5  412.90   14.20
   0   4  -5  415.20   14.10
   0  -4   5  399.60   13.30
   0  -4   5  407.60   15.00
   0   4   6   28.50    1.30
   0   4   6   28.10    1.20
   0   4  -6   30.70    1.40
   0   4  -6   30.20    1.70
   0  -4   6   28.50    1.30
   0  -4   6   28.90    2.20
   0   4   7  126.50    4.80
   0   4   7  128.80    4.50
   0   4  -7  133.10    5.00
   0   4  -7  135.20    5.30
   0  -4   7  128.80    4.90
   0   4   8    3.40    0.30
   0   4   8    3.30    0.30
   0   4  -8    2.20    0.50
   0   4  -8    2.40    1.40
   0  -4  -8    3.40    1.20
   0   4   9   14.20    0.60
   0   4   9   14.30    0.60
   0   4  -9   12.40    0.90
   0   4  -9   13.30    1.50
   0  -4  -9   12.80    1.60
   0   4 -10  309.60   11.20
   0   4 -10  277.70   12.10
   0  -4 -10  281.30   12.40
   0  -4  10  293.10   10.10
   0   4 -11    6.00    0.90
   0   4 -11    5.20    1.60
   0  -4 -11    5.50    2.10
   0  -4  11    5.70    0.60
   0   4 -12    1.90    0.50
   0   4 -12    4.00    2.20
   0  -4 -12    3.10    1.60
   0  -4  12    2.00    0.50
   0   4 -13    9.80    2.60
   0  -4 -13    7.40    2.60
   0  -4 -13    9.70    1.80
   0   4 -14   22.30    2.60
   0  -4 -14   15.90    3.20
   0  -4 -14   26.20    3.00
   0   4 -15    0.20    1.90
   0   5   1   23.90    0.90
   0   5  -1   23.60    1.10
   0  -5  -1   23.70    1.00
   0  -5  -1   22.90    1.30
   0  -5   1   24.80    1.10
   0   5   2  347.80   12.20
   0   5  -2  358.90   12.60
   0  -5  -2  361.40   12.40
   0  -5   2  354.90   12.10
   0  -5   2  383.50   12.30
   0   5   3  141.30    5.00
   0   5  -3  145.70    5.50
   0   5  -3  146.00    5.30
   0  -5  -3  145.20    5.20
   0  -5   3  145.00    5.10
   0  -5   3  142.60    5.50
   0   5   4    8.70    0.50
   0   5  -4    8.60    0.60
   0   5  -4   11.30    1.00
   0  -5  -4    8.80    0.50
   0  -5   4    8.00    0.60
   0  -5   4    8.20    0.90
   0   5   5   78.50    3.10
   0   5   5   77.80    3.30
   0   5  -5   83.20    3.40
   0   5  -5   84.60    3.40
   0  -5   5   81.40    3.00
   0  -5   5   80.80    3.50
   0   5   6   16.90    0.80
   0   5   6   16.20    0.80
   0   5  -6   16.60    0.90
   0   5  -6   18.10    1.30
   0  -5   6   16.20    0.90
   0  -5   6   19.30    2.10
   0   5   7   14.00    0.70
   0   5   7   12.90    0.60
   0   5  -7   12.80    0.80
   0   5  -7   11.80    1.60
   0  -5   7   14.00    0.90
   0  -5   7   12.30    1.30
   0   5   8  107.80    4.10
   0   5   8  108.50    3.80
   0   5  -8  111.00    4.50
   0   5  -8  111.70    4.90
   0   5   9   41.00    1.60
   0   5   9   40.60    1.40
   0   5  -9   40.60    1.90
   0   5  -9   41.00    2.90
   0  -5  -9   38.70    2.50
   0   5 -10  196.90    7.40
   0   5 -10  187.60    7.80
   0  -5 -10  191.00    7.70
   0  -5  10  194.70    6.90
   0   5 -11   10.30    0.80
   0   5 -11    8.50    1.80
   0  -5 -11   13.50    2.20
   0  -5  11   11.50    0.90
   0   5 -12  133.50    4.90
   0   5 -12  122.30    5.90
   0  -5 -12  129.80    6.60
   0  -5  12  132.70    5.10
   0   5 -13   20.20    2.80
   0  -5 -13   21.40    2.90
   0  -5 -13   28.50    3.10
   0   5 -14    4.60    3.80
   0  -5 -14    0.20    2.40
   0  -5 -14    1.20    2.30
   0   6   1   20.60    0.90
   0  -6  -1   25.20    1.20
   0  -6  -1   19.60    1.20
   0  -6   1   22.00    1.00
   0   6   2    6.30    0.50
   0   6  -2    6.70    0.40
   0  -6  -2    5.30    0.40
   0  -6   2    6.30    0.60
   0  -6   2    6.50    0.60
   0   6   3  123.60    4.60
   0   6  -3  131.20    4.60
   0  -6  -3  129.40    4.40
   0  -6   3  126.90    4.80
   0  -6   3  131.50    4.90
   0   6   4  115.10    4.50
   0   6  -4  114.90    4.30
   0   6  -4  115.40    4.40
   0  -6  -4  111.90    4.30
   0  -6   4  119.30    4.80
   0  -6   4  117.70    4.70
   0   6   5  171.80    6.10
   0   6   5  174.30    6.30
   0   6  -5  178.00    6.70
   0   6  -5  175.70    6.50
   0  -6   5  178.80    6.70
   0  -6   5  180.40    7.00
   0   6   6    0.20    0.20
   0   6   6   -0.20    0.30
   0   6  -6   -0.10    0.40
   0   6  -6    0.00    1.10
   0  -6   6   -0.10    0.40
   0  -6   6    1.30    2.40
   0   6   7  105.60    4.10
   0   6   7  104.60    3.80
   0   6  -7  107.30    4.30
   0   6  -7  114.80    5.00
   0  -6   7  110.00    4.40
   0  -6   7  108.40    4.80
   0   6   8    2.30    0.30
   0   6   8    2.70    0.30
   0   6  -8    2.40    0.50
   0   6  -8    3.50    1.20
   0   6   9   20.00    0.80
   0   6   9   19.40    0.80
   0   6  -9   19.60    1.10
   0   6  -9   18.00    1.70
   0  -6  -9   22.00    2.10
   0   6 -10  109.20    4.90
   0   6 -10  114.90    5.50
   0  -6 -10  112.60    4.90
   0  -6  10  107.20    4.40
   0   6 -11   75.00    3.00
   0   6 -11   77.70    4.00
   0  -6 -11   72.40    4.10
   0  -6  11   79.80    3.10
   0   6 -12    3.90    0.70
   0   6 -12    6.00    2.20
   0  -6 -12    4.20    1.60
   0  -6  12    2.50    0.60
   0   6 -13   -0.20    2.30
   0  -6 -13   -1.90    2.40
   0  -6 -13    1.20    1.60
   0   6 -14   16.00    5.60
   0  -6 -14    7.70    2.80
   0  -6 -14    8.30    2.00
   0   7   1 1254.60   40.40
   0  -7  -1 1242.30   40.10
   0  -7   1 1263.40   40.70
   0   7   2   95.50    3.50
   0   7  -2   95.30    3.70
   0  -7  -2   96.80    3.50
   0  -7  -2   97.70    3.40
   0  -7   2   99.90    4.00
   0   7   3   73.10    2.80
   0   7  -3   75.60    2.90
   0  -7  -3   74.40    2.80
   0  -7   3   74.60    2.80
   0  -7   3   78.10    3.00
   0   7   4  119.10    4.20
   0   7  -4  122.90    4.50
   0   7  -4  123.00    4.90
   0  -7  -4  120.50    4.40
   0  -7   4  120.70    4.50
   0  -7   4  121.70    5.00
   0   7   5   32.30    1.30
   0   7  -5   33.20    1.50
   0   7  -5   30.50    1.60
   0  -7  -5   31.90    1.30
   0  -7   5   31.10    1.50
   0  -7   5   30.40    1.80
   0   7   6    8.50    0.60
   0   7   6    8.60    0.60
   0   7  -6    8.30    0.70
   0   7  -6    7.50    1.20
   0  -7   6    9.50    0.80
   0  -7   6    8.00    1.30
   0   7   7    0.50    0.30
   0   7   7    0.30    0.30
   0   7  -7    0.30    0.50
   0   7  -7    0.10    1.20
   0  -7   7   -0.30    0.30
   0  -7   7    0.20    0.90
   0   7   8   23.30    0.90
   0   7   8   21.30    0.90
   0   7  -8   20.50    1.30
   0   7  -8   19.40    1.60
   0  -7   8   20.70    1.60
   0   7   9  213.70    7.20
   0   7  -9  222.70    8.50
   0   7  -9  209.20    8.30
   0   7 -10    0.10    0.50
   0   7 -10    0.30    1.30
   0  -7 -10   -0.40    1.20
   0  -7  10    0.40    0.60
   0   7 -11  156.60    6.40
   0   7 -11  152.30    6.60
   0  -7 -11  148.20    7.50
   0  -7  11  150.40    5.50
   0   7 -12    7.70    0.80
   0   7 -12    8.40    2.40
   0  -7 -12   10.00    2.50
   0  -7 -12   10.40    2.30
   0  -7  12    8.30    0.80
   0   7 -13    4.70    2.50
   0  -7 -13    6.00    2.00
   0  -7 -13    7.50    1.70
   0   7 -14   34.40    3.60
   0  -7 -14   25.90    3.90
   0  -7 -14   30.00    3.30
   0   8   1  382.30   13.30
   0  -8  -1  379.30   13.00
   0  -8   1  383.10   12.70
   0   8   2  251.00    9.00
   0  -8  -2  262.00    9.60
   0  -8  -2  254.90    8.60
   0  -8   2  260.70    8.90
   0   8   3  881.30   29.80
   0   8  -3  900.00   30.90
   0  -8  -3  910.10   29.60
   0  -8  -3  929.70   31.00
   0  -8   3  900.00   29.10
   0  -8   3  930.00   31.00
   0   8   4  160.80    5.90
   0   8  -4  163.90    6.00
   0  -8  -4  165.40    6.00
   0  -8   4  163.80    6.10
   0  -8   4  169.40    6.40
   0   8   5    1.30    0.40
   0   8  -5    1.50    0.50
   0   8  -5    0.90    0.70
   0  -8  -5    1.20    0.40
   0  -8   5    1.40    0.50
   0  -8   5    0.60    0.90
   0   8   6   78.50    3.00
   0   8   6   81.20    3.10
   0   8  -6   79.80    3.10
   0   8  -6   74.50    3.10
   0  -8   6   79.70    3.30
   0   8   7  115.80    4.30
   0   8   7  116.00    4.30
   0   8  -7  119.70    4.80
   0   8  -7  121.70    4.60
   0  -8   7  123.00    5.10
   0  -8   7  121.50    5.10
   0   8   8   15.20    0.80
   0   8   8   16.70    0.80
   0   8  -8   14.70    1.00
   0   8  -8   16.10    1.50
   0  -8   8   15.60    1.80
   0   8   9    1.50    0.30
   0   8  -9    1.20    0.60
   0   8  -9    1.90    1.80
   0   8  10  186.10    6.30
   0   8  10  188.60    6.10
   0   8 -10  206.50    7.70
   0   8 -10  193.40    7.70
   0  -8 -10  194.60    8.50
   0  -8  10  197.90    7.70
   0   8 -11   55.40    2.80
   0   8 -11   57.00    3.70
   0  -8 -11   64.60    4.20
   0  -8  11   58.50    2.50
   0   8 -12   30.70    1.70
   0   8 -12   29.90    3.00
   0  -8 -12   34.80    3.40
   0  -8 -12   31.90    2.60
   0  -8  12   33.40    1.70
   0   8 -13   22.40    2.40
   0  -8 -13   20.30    3.40
   0  -8 -13   22.10    2.30
   0   8 -14    5.00    2.40
   0  -8 -14    3.60    2.90
   0  -8 -14    5.60    2.50
   0   9   1   35.70    1.50
   0  -9  -1   38.00    1.50
   0   9   2  754.40   25.00
   0  -9  -2  779.10   26.30
   0  -9  -2  769.10   27.60
   0  -9   2  804.80   26.00
   0   9   3    0.80    0.40
   0   9  -3    2.60    0.80
   0  -9  -3    1.00    0.30
   0  -9  -3    0.10    0.30
   0  -9   3    0.60    0.50
   0  -9   3    0.80    0.70
   0   9   4   15.00    0.90
   0   9  -4   13.90    0.90
   0  -9  -4   13.80    0.80
   0  -9   4   16.50    1.60
   0  -9   4   13.30    1.20
   0   9   5   69.40    2.80
   0   9  -5   68.10    2.90
   0  -9  -5   67.00    2.70
   0  -9   5   67.70    2.90
   0   9   6  105.40    4.10
   0   9  -6  112.30    4.70
   0   9  -6  104.80    4.00
   0  -9  -6  107.20    4.00
   0  -9   6  108.00    4.20
   0  -9   6  109.60    5.20
   0   9   7   88.50    3.20
   0   9   7   85.80    3.30
   0   9  -7   88.80    3.70
   0   9  -7   91.70    4.00
   0  -9   7   84.70    3.40
   0  -9   7   85.30    4.00
   0   9   8  146.20    5.10
   0   9   8  144.40    5.10
   0   9  -8  149.70    5.90
   0   9  -8  148.50    6.00
   0  -9   8  151.90    6.40
   0   9   9   56.40    2.20
   0   9  -9   56.90    2.50
   0   9  -9   56.90    3.10
   0  -9   9   58.20    3.30
   0   9  10    0.60    0.30
   0   9 -10    0.80    0.70
   0   9 -10    1.40    1.80
   0  -9  10    0.30    0.70
   0   9 -11    9.10    1.00
   0   9 -11    9.40    1.70
   0  -9 -11   10.20    1.90
   0  -9 -11   10.00    1.80
   0  -9  11    9.70    1.10
   0   9 -12   13.20    1.20
   0   9 -12   14.60    2.60
   0  -9 -12   13.20    2.80
   0  -9 -12   17.40    3.00
   0  -9  12   13.80    1.10
   0   9 -13    2.70    1.70
   0  -9 -13    3.80    2.50
   0  -9 -13    3.40    2.30
   0   9 -14    8.40    2.00
   0  -9 -14    6.60    2.80
   0  -9 -14    7.90    2.60
   0  10   2  237.20    8.40
   0 -10  -2  246.50    8.50
   0 -10  -2  241.10    8.70
   0  10   3   24.60    1.10
   0 -10  -3   24.70    1.20
   0 -10  -3   22.90    1.30
   0 -10   3   25.60    1.50
   0  10   4    4.40    0.50
   0  10  -4    2.70    0.50
   0 -10  -4    3.70    0.50
   0 -10  -4    3.90    0.70
   0 -10   4    3.70    0.50
   0 -10   4    4.00    0.80
   0  10   5  157.20    5.70
   0  10  -5  158.70    6.00
   0 -10  -5  158.90    6.00
   0 -10  -5  162.20    6.00
   0 -10   5  167.50    6.60
   0  10   6    8.10    0.60
   0  10  -6    8.40    0.90
   0 -10  -6   10.10    0.60
   0 -10   6    7.80    0.70
   0 -10   6    9.90    1.20
   0  10   7   33.30    1.50
   0  10   7   32.40    1.50
   0  10  -7   33.40    1.80
   0  10  -7   34.40    2.30
   0 -10   7   35.00    2.40
   0  10   8    1.90    0.40
   0  10   8    2.90    0.40
   0  10  -8    1.70    0.70
   0  10  -8    0.70    1.50
   0 -10   8    1.90    0.50
   0 -10   8    1.00    1.80
   0  10   9   10.50    0.60
   0  10  -9    9.60    1.00
   0  10  -9    6.60    1.90
   0 -10   9    9.20    1.70
   0  10  10  193.20    6.30
   0  10 -10  205.10    7.80
   0  10 -10  178.80    8.20
   0 -10  10  183.20    7.00
   0  10 -11    9.90    1.00
   0  10 -11    9.10    1.60
   0 -10 -11   10.00    2.60
   0 -10 -11   13.10    1.80
   0 -10  11   12.50    1.10
   0  10 -12   23.00    1.50
   0  10 -12   21.20    2.60
   0 -10 -12   19.30    3.30
   0 -10 -12   21.10    2.00
   0 -10  12   20.70    1.50
   0  10 -13   35.00    2.90
   0 -10 -13   39.40    3.80
   0 -10 -13   44.30    3.40
   0  10 -14    2.70    1.80
   0 -10 -14    2.50    1.70
   0 -10 -14    4.10    1.70
   0 -11  -1  969.00   32.70
   0 -11  -2  122.60    4.60
   0 -11  -2  123.90    4.70
   0  11   3  292.10   10.40
   0 -11  -3  301.10   10.20
   0 -11  -3  298.10   10.30
   0  11   4  235.20    8.40
   0 -11  -4  239.20    8.50
   0 -11  -4  246.10    9.50
   0 -11   4  247.50    9.80
   0 -11   4  249.90    9.30
   0  11   5   13.60    0.80
   0  11  -5   12.00    1.00
   0 -11  -5   10.10    0.70
   0 -11  -5   12.90    1.20
   0 -11   5   10.70    0.80
   0 -11   5   12.90    1.20
   0  11   6  427.30   15.20
   0  11  -6  431.80   15.20
   0 -11  -6  432.90   15.60
   0 -11  -6  437.30   15.30
   0 -11   6  428.50   15.60
   0  11   7   98.80    3.80
   0  11  -7   98.30    4.00
   0 -11  -7  104.40    4.00
   0 -11  -7  109.30    5.00
   0 -11   7   99.20    4.50
   0  11   8  237.20    8.50
   0  11   8  241.60    8.50
   0  11  -8  254.40    9.60
   0  11  -8  236.30    9.20
   0 -11  -8  261.50   10.00
   0 -11   8  240.50    8.90
   0 -11   8  243.70   10.30
   0  11   9  127.20    4.50
   0  11  -9  131.70    5.20
   0  11  -9  119.90    5.50
   0 -11  -9  122.00    5.50
   0 -11   9  132.10    6.40
   0  11  10    8.90    0.60
   0  11  10    7.80    0.60
   0  11 -10    6.00    1.00
   0  11 -10    8.90    2.00
   0 -11 -10    7.30    1.60
   0 -11  10    6.70    0.90
   0 -11  10    7.40    2.60
   0  11 -11  101.40    4.10
   0  11 -11   86.70    4.70
   0 -11 -11   89.10    4.40
   0 -11  11   89.30    3.90
   0  11 -12    1.80    0.80
   0  11 -12    2.20    2.10
   0 -11 -12    0.10    2.60
   0 -11 -12    1.50    1.30
   0 -11  12    0.20    0.80
   0  11 -13   46.20    3.40
   0 -11 -13   49.90    4.60
   0 -11 -13   56.80    3.90
   0  11 -14   -0.70    2.50
   0 -11 -14   -0.30    2.80
   0 -11 -14    0.10    1.80
   0  12   0  550.30   18.90
   0 -12  -2   61.50    2.40
   0 -12  -2   60.50    2.50
   0 -12   2   60.20    2.60
   0  12   3  326.50   12.30
   0 -12  -3  329.70   11.20
   0 -12  -3  321.40   11.20
   0 -12   3  331.60   11.40
   0  12   4   99.40    3.80
   0 -12  -4   96.30    3.60
   0 -12  -4  103.00    4.10
   0 -12   4   99.10    3.80
   0 -12   4  102.50    4.30
   0  12   5  105.70    4.30
   0  12  -5  105.20    4.60
   0 -12  -5  105.80    4.20
   0 -12  -5  101.70    4.60
   0 -12   5  108.00    4.80
   0 -12   5  105.10    4.20
   0  12   6   15.40    1.00
   0  12  -6   16.10    1.10
   0 -12  -6   15.20    0.90
   0 -12  -6   15.30    1.20
   0 -12   6   15.90    1.70
   0  12  -7  112.60    5.00
   0 -12  -7  115.90    4.70
   0 -12  -7  121.70    5.00
   0 -12   7  112.80    5.60
   0  12   8   39.30    1.70
   0  12   8   38.30    1.60
   0  12  -8   38.70    2.00
   0 -12  -8   41.80    2.50
   0 -12   8   36.80    2.00
   0 -12   8   39.20    2.60
   0  12   9    7.00    0.60
   0  12  -9    6.90    1.00
   0 -12  -9    7.40    1.60
   0 -12   9    5.90    0.70
   0 -12   9    6.50    2.00
   0  12  10   36.10    1.60
   0  12  10   37.90    1.60
   0  12 -10   36.50    1.90
   0 -12  10   39.20    2.20
   0 -12  10   35.30    2.60
   0  12 -11    1.50    1.00
   0 -12 -11    3.80    1.30
   0 -12  11    1.80    0.90
   0  12 -12   59.40    2.70
   0 -12 -12   61.30    4.20
   0 -12 -12   60.80    3.70
   0 -12 -13   26.00   10.10
   0 -12 -13    1.20    2.30
   0 -12 -14   25.70    4.20
   0 -12 -14   28.80    2.80
   0  13   0    1.30    0.30
   0  13   2  137.40    5.10
   0 -13  -2  143.10    5.10
   0 -13  -2  138.90    5.70
   0 -13   2  140.90    5.50
   0  13   3   38.30    1.90
   0 -13  -3   41.10    2.00
   0 -13  -3   38.50    1.80
   0  13   4   51.40    2.50
   0 -13  -4   54.50    2.30
   0 -13  -4   57.70    2.40
   0 -13   4   57.00    2.50
   0 -13   4   61.90    3.00
   0  13   5   17.50    1.20
   0  13  -5   19.70    1.40
   0 -13  -5   20.20    1.20
   0 -13  -5   20.40    1.40
   0 -13   5   19.10    1.70
   0  13   6    6.90    0.70
   0  13  -6    7.20    0.90
   0 -13  -6    6.10    0.60
   0 -13  -6    5.40    1.10
   0 -13   6    8.00    0.80
   0 -13   6    6.70    1.30
   0  13  -7    7.60    0.90
   0 -13  -7    7.00    0.70
   0 -13  -7    6.50    1.30
   0 -13   7    6.80    1.40
   0  13   8    7.90    0.80
   0  13  -8    5.50    0.90
   0 -13  -8    7.40    1.30
   0 -13   8    7.60    1.50
   0 -13   8    8.50    1.90
   0  13   9   59.30    2.50
   0  13  -9   55.70    2.70
   0 -13  -9   58.00    3.20
   0 -13   9   53.20    3.40
   0  13  10   26.30    1.30
   0  13  10   27.40    1.40
   0  13 -10   26.50    1.80
   0 -13  10   24.70    1.60
   0 -13  10   28.90    3.10
   0  13  11   60.30    2.20
   0  13  11   61.40    2.40
   0  13 -11   61.20    2.80
   0 -13 -11   72.40    4.10
   0 -13  11   58.50    3.00
   0  13 -12   38.90    2.40
   0 -13 -12   36.80    3.60
   0 -13 -13   26.10    9.80
   0 -13 -13    1.70    2.20
   0 -13 -14   16.30    2.30
   0  14   0  636.20   21.70
   0 -14   0  643.80   23.90
   0 -14  -1   10.30    0.80
   0  14   2   22.50    1.30
   0 -14  -2   24.20    1.20
   0 -14  -2   23.30    1.40
   0 -14   2   22.20    1.60
   0 -14  -3  447.70   15.40
   0 -14  -3  452.60   16.20
   0  14  -4  109.80    4.60
   0 -14  -4  105.30    4.30
   0 -14  -4  107.20    4.60
   0 -14   4  113.20    4.70
   0  14   5  470.40   16.20
   0 -14  -5  507.80   18.50
   0 -14  -5  510.00   18.20
   0 -14   5  506.90   17.80
   0 -14   5  514.10   17.90
   0  14  -6    3.70    0.90
   0 -14  -6    2.80    0.60
   0 -14  -6    2.70    1.00
   0 -14   6    2.80    0.70
   0 -14   6    2.80    1.30
   0  14   7   87.30    3.80
   0  14  -7   82.20    3.80
   0 -14  -7   85.70    3.70
   0 -14  -7   86.90    3.90
   0 -14   7   84.10    3.60
   0 -14   7   89.10    4.30
   0  14  -8    4.60    0.80
   0 -14  -8    4.00    0.60
   0 -14  -8    4.40    1.40
   0 -14   8    3.50    0.80
   0 -14   8    5.20    1.90
   0  14   9  145.20    5.50
   0  14  -9  149.10    6.20
   0 -14  -9  143.60    6.40
   0 -14   9  154.40    7.80
   0  14  10   58.10    2.50
   0  14  10   58.90    2.40
   0  14 -10   60.80    3.20
   0 -14 -10   56.90    3.30
   0 -14  10   62.00    4.00
   0 -14  10   59.30    3.70
   0  14  11   29.10    1.20
   0  14 -11   28.60    1.80
   0 -14 -11   29.50    2.30
   0 -14  11   28.60    1.90
   0  14 -12    0.00    0.90
   0 -14 -13   42.40    3.80
   0 -14 -13   38.60    3.40
   0 -14 -14   10.60    2.10
   0  15   0    3.70    0.50
   0 -15   0    6.70    1.70
   0 -15  -1    1.70    0.60
   0 -15  -2  167.90    6.70
   0 -15   2  162.40    6.20
   0 -15  -3 1105.20   36.20
   0 -15  -3 1101.30   36.60
   0 -15  -4   42.90    1.90
   0 -15  -4   42.50    2.00
   0 -15   4   45.40    2.30
   0 -15  -5  101.70    4.20
   0 -15  -5  102.60    4.50
   0 -15   5   99.80    4.20
   0 -15   5  105.50    4.40
   0 -15  -6   28.50    1.50
   0 -15  -6   25.90    1.70
   0 -15   6   29.20    2.30
   0  15  -7  233.20    9.10
   0 -15  -7  237.10    9.60
   0 -15  -7  251.40   10.00
   0 -15   7  236.00    9.10
   0 -15   7  234.10    9.90
   0  15  -8   38.10    2.20
   0 -15  -8   39.00    1.80
   0 -15  -8   42.80    2.50
   0 -15   8   42.40    2.30
   0 -15   8   38.90    3.10
   0  15   9   39.80    1.90
   0  15  -9   36.20    2.00
   0 -15  -9   39.20    2.40
   0 -15   9   38.10    2.20
   0 -15   9   36.60    3.30
   0  15  10    2.30    0.60
   0  15 -10    2.80    1.00
   0 -15 -10    5.00    1.70
   0 -15  10    3.50    1.00
   0 -15  10    2.70    2.40
   0  15  11   11.90    0.70
   0  15 -11   11.10    1.30
   0 -15 -11   11.20    1.60
   0 -15  11   12.20    1.50
   0  15 -12   65.70    3.40
   0 -15 -12   59.10    3.80
   0 -15 -13  104.70    7.40
   0 -15 -13   97.10    5.50
   0 -15 -14    1.00    2.30
   0  16   0   29.80    1.30
   0 -16  -1   55.90    2.60
   0 -16  -2    5.30    0.90
   0 -16   2    6.10    0.80
   0  16   3   41.90    1.90
   0 -16  -3   46.00    2.60
   0 -16  -3   37.40    2.20
   0  16   4   -0.20    0.50
   0 -16  -4   -0.30    0.60
   0 -16  -4    0.50    0.60
   0 -16   4   -0.20    0.80
   0  16  -5   57.20    2.90
   0 -16  -5   57.90    2.70
   0 -16  -5   60.00    2.90
   0 -16   5   62.30    3.60
   0 -16  -6   43.30    2.10
   0 -16  -6   44.80    2.30
   0 -16   6   43.00    2.60
   0  16  -7    0.30    0.80
   0 -16  -7   -0.10    0.70
   0 -16  -7    0.80    1.10
   0 -16   7    1.20    0.70
   0 -16   7   -1.00    1.70
   0  16  -8   98.70    4.30
   0 -16  -8  110.20    4.60
   0 -16  -8  104.00    5.10
   0 -16   8   90.40    4.30
   0 -16   8   99.60    5.00
   0  16   9    9.60    0.90
   0  16  -9    8.30    1.10
   0 -16  -9   10.00    1.80
   0 -16   9    9.40    1.30
   0 -16   9    8.30    1.90
   0  16  10   42.40    2.00
   0  16 -10   40.70    2.30
   0 -16 -10   41.60    2.90
   0 -16  10   42.30    2.50
   0 -16  10   45.70    3.80
   0  16  11   53.30    2.30
   0  16 -11   50.90    2.70
   0 -16 -11   58.50    3.40
   0 -16  11   47.50    2.70
   0  16 -12   12.80    1.50
   0 -16 -13    8.70    2.70
   0 -16 -14   11.50    2.80
   0  17   0    0.10    0.20
   0 -17  -1    7.20    0.90
   0 -17  -2    5.90    1.00
   0 -17   2    7.10    0.80
   0  17   3   49.20    2.50
   0 -17  -3   48.70    2.50
   0 -17  -3   50.30    2.70
   0 -17  -4    7.40    0.90
   0 -17  -4    8.10    0.80
   0 -17   4    8.00    1.00
   0  17   5    2.20    0.50
   0 -17  -5    1.90    0.70
   0 -17  -5    1.50    0.70
   0 -17   5    1.70    1.50
   0 -17  -6   17.90    1.10
   0 -17  -6   18.70    1.50
   0 -17   6   18.90    1.50
   0 -17   6   18.90    1.80
   0  17  -7    5.60    1.20
   0 -17  -7    3.70    0.70
   0 -17  -7    5.30    1.20
   0 -17   7    4.90    0.80
   0 -17   7    4.70    1.40
   0  17  -8    1.90    1.00
   0 -17  -8    1.00    0.60
   0 -17  -8    2.30    1.40
   0 -17   8    1.50    0.80
   0 -17   8    6.70    5.30
   0  17   9   10.80    1.00
   0  17  -9    9.70    1.10
   0 -17  -9    8.50    0.90
   0 -17  -9   11.20    1.50
   0 -17   9   11.70    1.60
   0 -17   9   12.30    2.70
   0  17  10   47.90    2.20
   0  17  10   51.00    2.20
   0  17 -10   44.60    2.50
   0 -17 -10   46.10    2.60
   0 -17  10   43.30    2.70
   0  17 -11   23.70    2.00
   0 -17 -11   24.40    2.10
   0 -17  11   23.00    1.90
   0  17 -12   -1.20    1.10
   0 -17 -14   60.10    4.30
   0  18   0  110.70    4.00
   0 -18   0  116.70    4.50
   0 -18  -2   30.80    1.60
   0 -18   2   32.90    1.70
   0 -18  -3   12.50    1.20
   0 -18  -4  248.10    9.30
   0 -18  -4  261.60    9.30
   0 -18   4  257.00   10.10
   0 -18  -5   19.10    1.30
   0 -18  -5   20.20    1.40
   0 -18   5   20.50    2.20
   0  18   6  163.40    6.40
   0 -18  -6  171.60    6.90
   0 -18  -6  168.40    6.40
   0 -18   6  180.20    7.30
   0 -18   6  167.20    7.40
   0  18   7   11.90    1.10
   0  18  -7   10.00    1.30
   0 -18  -7    9.70    1.00
   0 -18  -7   11.20    1.40
   0 -18   7   11.10    1.20
   0 -18   7   10.60    1.80
   0  18   8   41.90    2.10
   0  18  -8   48.40    2.60
   0 -18  -8   49.90    2.30
   0 -18  -8   50.90    2.80
   0 -18   8   47.90    2.50
   0 -18   8   53.00    3.90
   0  18  -9    0.00    1.00
   0 -18  -9    0.50    0.80
   0 -18  -9    2.50    1.60
   0 -18   9    2.40    1.20
   0 -18   9    1.30    2.40
   0  18  10   23.30    1.50
   0  18  10   23.00    1.40
   0  18 -10   23.00    1.80
   0 -18 -10   22.30    2.20
   0 -18  10   20.70    1.80
   0  18 -11    4.80    1.30
   0 -18 -11    5.40    1.80
   0 -18  11    7.20    2.10
   0  18 -12    5.80    1.40
   0 -18 -13   41.80    2.90
   0 -18 -14   17.20    2.30
   0  19   0    1.00    0.20
   0 -19   0    1.70    0.90
   0  19   1    0.70    0.60
   0 -19   1    0.80    0.60
   0 -19  -2  114.10    4.90
   0 -19   2  115.10    4.90
   0 -19  -3  417.90   15.20
   0 -19  -4   32.90    1.80
   0 -19  -4   37.90    1.70
   0 -19   4   37.90    1.90
   0  19  -5   11.90    1.10
   0 -19  -5   10.90    1.10
   0 -19  -5   13.50    1.20
   0 -19   5   11.40    1.30
   0 -19   5   11.10    1.90
   0  19   6   53.80    2.50
   0  19  -6   56.10    2.90
   0 -19  -6   56.60    2.80
   0 -19  -6   59.80    3.00
   0 -19   6   59.30    3.00
   0 -19   6   59.60    3.70
   0  19  -7  196.30    8.20
   0 -19  -7  201.20    8.20
   0 -19  -7  195.90    7.90
   0 -19   7  197.00    7.70
   0 -19   7  205.90    8.60
   0  19  -8    5.90    1.00
   0 -19  -8    4.90    0.90
   0 -19  -8    5.60    1.40
   0 -19   8    5.70    1.20
   0 -19   8    6.20    2.30
   0  19  -9   48.20    2.80
   0 -19  -9   48.10    2.50
   0 -19  -9   50.50    2.90
   0 -19   9   47.10    2.90
   0 -19   9   53.90    4.50
   0  19  10    2.40    0.80
   0  19  10    2.40    0.80
   0  19 -10    0.80    1.10
   0 -19 -10    2.40    1.60
   0 -19  10    1.20    1.20
   0  19 -11   -0.60    1.20
   0 -19 -11    7.00    4.60
   0 -19  11    0.90    1.20
   0  19 -12    1.70    1.20
   0 -19 -12    2.50    1.50
   0 -19 -13   29.90    3.00
   0 -19 -14    4.20    2.50
   0 -20   0   12.50    1.30
   0 -20  -1   16.10    1.40
   0 -20   1   16.60    1.30
   0 -20  -2  110.80    4.60
   0 -20   2  119.40    4.90
   0 -20  -3    3.10    0.80
   0 -20   3    3.10    1.70
   0  20   4    0.60    0.70
   0 -20  -4   -0.40    0.90
   0 -20  -4    0.60    0.50
   0 -20   4   -0.30    1.10
   0  20  -5   35.80    1.90
   0 -20  -5   38.70    2.40
   0 -20  -5   39.80    2.20
   0 -20   5   40.20    2.40
   0 -20   5   40.70    3.20
   0  20  -6   -0.30    1.10
   0 -20  -6   -1.00    0.80
   0 -20  -6    0.00    0.90
   0 -20   6   -0.10    1.20
   0 -20   6    0.00    1.40
   0  20  -7   89.20    4.40
   0 -20  -7   89.30    4.10
   0 -20  -7   92.40    4.20
   0 -20   7   90.50    3.90
   0 -20   7   98.10    5.30
   0  20  -8   15.90    1.60
   0 -20  -8   15.50    1.30
   0 -20  -8   20.40    2.00
   0 -20   8   14.90    1.60
   0 -20   8   21.20    3.00
   0  20  -9   15.80    1.40
   0 -20  -9   14.90    1.30
   0 -20  -9   16.20    1.70
   0 -20   9   16.90    1.50
   0 -20   9   14.40    2.90
   0  20 -10   13.20    1.60
   0 -20 -10   17.40    2.00
   0 -20  10   11.60    1.60
   0  20 -11    0.30    1.30
   0 -20 -11   -0.90    1.70
   0 -20  11   -1.00    1.40
   0  20 -12    0.50    1.30
   0 -20 -12    0.30    1.80
   0 -20 -13   55.80    3.40
   0 -20 -14    2.00    2.70
   0 -21   0    1.50    0.70
   0  21  -1   74.30    2.90
   0 -21  -1   72.40    3.40
   0 -21   1   74.10    3.40
   0 -21  -2   28.00    1.80
   0 -21   2   28.20    1.70
   0 -21  -3   57.50    2.90
   0 -21   3   61.60    3.20
   0  21   4   23.40    1.50
   0  21  -4   26.60    1.80
   0 -21  -4   22.60    1.60
   0 -21   4   27.20    1.90
   0  21   5    4.80    0.80
   0  21  -5    4.80    0.90
   0 -21  -5    5.70    1.00
   0 -21  -5    4.50    0.90
   0 -21   5    4.60    1.30
   0 -21   5    3.80    1.40
   0  21  -6   47.20    2.80
   0 -21  -6   44.20    2.30
   0 -21  -6   52.80    2.50
   0 -21   6   46.00    2.60
   0 -21   6   46.20    3.30
   0  21  -7   17.30    1.60
   0 -21  -7   17.50    1.40
   0 -21  -7   23.20    1.60
   0 -21   7   18.90    1.80
   0 -21   7   21.20    2.40
   0  21  -8   47.00    2.60
   0 -21  -8   45.40    2.50
   0 -21  -8   45.20    2.50
   0 -21   8   50.60    3.10
   0 -21   8   46.40    4.00
   0  21  -9    2.30    1.20
   0 -21  -9    2.00    0.80
   0 -21  -9    1.90    1.40
   0 -21   9    0.60    1.30
   0  21 -10   53.10    3.10
   0 -21 -10   57.00    3.40
   0 -21  10   48.60    2.80
   0  21 -11   22.80    2.00
   0 -21 -11   18.30    1.80
   0  21 -12   10.10    1.70
   0 -21 -12   10.30    2.20
   0 -21 -13   17.50    2.60
   0 -22   0   11.00    1.30
   0  22  -1    5.90    1.00
   0  22  -1    5.90    0.40
   0 -22  -1    5.40    1.20
   0 -22   1    4.60    1.20
   0 -22  -2   84.30    3.90
   0 -22   2   90.00    3.80
   0 -22  -3  132.60    5.50
   0 -22   3  143.00    6.30
   0  22   4  204.10    7.50
   0  22  -4  209.50    8.00
   0 -22  -4  204.60    7.90
   0 -22   4  223.60    8.10
   0  22   5    5.50    0.80
   0  22  -5    3.60    1.00
   0 -22  -5    3.70    0.80
   0 -22  -5    4.50    0.80
   0 -22   5    3.10    1.30
   0 -22   5    6.20    2.10
   0  22  -6   86.50    4.10
   0 -22  -6   79.90    4.10
   0 -22  -6   80.30    3.50
   0 -22   6   84.30    3.90
   0 -22   6   92.80    5.80
   0  22  -7   41.90    2.70
   0 -22  -7   38.40    2.20
   0 -22  -7   40.80    2.20
   0 -22   7   41.30    2.70
   0 -22   7   41.00    3.50
   0  22  -8  126.60    5.90
   0 -22  -8  121.40    6.30
   0 -22  -8  136.50    5.40
   0 -22   8  139.90    6.40
   0 -22   8  132.10    6.70
   0  22  -9   64.40    3.20
   0 -22  -9   60.20    3.20
   0 -22  -9   67.20    3.50
   0 -22   9   57.90    3.50
   0  22  10    5.40    0.90
   0  22 -10    3.50    1.40
   0 -22 -10    4.80    1.70
   0  22 -11    2.80    1.00
   0 -22 -11    4.70    1.90
   0  22 -12   57.40    3.60
   0 -22 -12   60.10    3.70
   0 -22 -13    0.40    2.10
   0 -23   0   -0.10    1.00
   0  23  -1   19.50    0.80
   0 -23  -1   21.60    1.60
   0 -23   1   18.80    1.80
   0 -23  -2   15.00    1.50
   0 -23   2   19.70    1.80
   0 -23  -3  284.90   10.80
   0 -23   3  306.80   12.10
   0  23   4   65.50    2.80
   0 -23  -4   63.90    3.30
   0 -23   4   70.10    3.50
   0  23   5   39.40    2.00
   0 -23  -5   34.90    1.90
   0 -23  -5   39.50    2.10
   0 -23   5   43.20    2.50
   0 -23   5   39.00    2.80
   0  23  -6   43.20    2.50
   0 -23  -6   40.80    2.30
   0 -23  -6   44.00    2.40
   0 -23   6   43.50    2.60
   0 -23   6   39.20    3.20
   0  23  -7   53.10    2.70
   0 -23  -7   48.70    2.70
   0 -23  -7   53.50    2.90
   0 -23   7   54.70    3.10
   0 -23   7   56.40    4.20
   0  23  -8   14.40    1.70
   0 -23  -8   12.00    1.30
   0 -23  -8   15.00    1.80
   0 -23   8   14.80    1.70
   0 -23   8   12.10    2.40
   0  23  -9    1.10    1.30
   0 -23  -9   -0.20    0.90
   0 -23  -9    1.90    1.40
   0 -23   9    1.00    1.50
   0  23  10   29.60    2.00
   0  23 -10   25.80    2.00
   0 -23 -10   35.10    2.80
   0  23 -11   31.80    2.50
   0 -23 -11   29.70    2.60
   0  23 -12   -1.30    1.50
   0 -23 -12   -0.10    1.90
   0  24   0   26.00    1.70
   0 -24   0   23.30    1.90
   0 -24  -1   10.90    1.70
   0 -24   1   11.30    1.80
   0  24   2    8.80    1.10
   0 -24  -2   10.30    1.40
   0 -24   2   10.20    1.50
   0  24  -3  116.50    4.80
   0 -24  -3  112.50    4.80
   0 -24   3  121.10    5.50
   0  24   4   36.70    2.10
   0 -24  -4   30.20    2.00
   0 -24   4   34.50    2.40
   0  24   5  152.40    5.70
   0 -24  -5  157.30    7.10
   0 -24   5  159.40    6.50
   0 -24   5  171.80    8.60
   0  24  -6   63.80    3.40
   0 -24  -6   57.40    3.30
   0 -24  -6   65.60    2.90
   0 -24   6   56.90    3.10
   0 -24   6   69.30    4.20
   0  24  -7   35.70    2.10
   0 -24  -7   29.50    1.70
   0 -24  -7   39.00    2.10
   0 -24   7   38.00    2.60
   0 -24   7   30.80    3.30
   0  24  -8   11.50    1.70
   0 -24  -8    9.70    1.40
   0 -24  -8   12.50    1.60
   0  24   9    1.30    0.90
   0  24  -9    2.10    1.30
   0 -24  -9    3.50    1.50
   0  24 -10    4.00    1.50
   0 -24 -10    4.60    1.70
   0  24 -11   18.90    1.70
   0 -24 -11   22.90    1.90
   0  24 -12    0.30    1.50
   0 -24 -12   -1.50    1.90
   0  24 -13    0.90    2.20
   0  25   0   -0.60    1.20
   0 -25   0   -0.10    0.90
   0  25  -1   52.20    2.60
   0 -25  -1   48.90    3.10
   0 -25   1   53.30    2.60
   0  25   2    1.10    0.90
   0  25  -2    2.30    1.10
   0 -25  -2    1.40    1.30
   0 -25   2    0.70    1.40
   0  25  -3  393.00   14.70
   0 -25  -3  372.10   14.90
   0 -25   3  385.40   14.60
   0  25   4   13.50    1.30
   0  25  -4   12.40    1.50
   0 -25  -4    9.50    1.50
   0 -25   4   11.00    1.70
   0  25   5   10.80    1.10
   0  25  -5   10.80    1.40
   0 -25  -5    8.20    1.10
   0 -25   5    8.10    1.30
   0 -25   5    9.70    2.50
   0  25  -6    9.90    1.30
   0 -25  -6    8.10    1.20
   0 -25  -6   12.90    1.20
   0 -25   6   10.80    1.40
   0 -25   6    7.20    1.80
   0  25  -7   49.30    2.90
   0 -25  -7   45.90    2.60
   0 -25  -7   49.60    2.80
   0 -25   7   52.70    5.40
   0  25  -8   20.60    2.00
   0 -25  -8   17.50    1.50
   0 -25  -8   23.00    1.70
   0  25   9    1.10    1.00
   0  25  -9   -0.10    1.40
   0 -25  -9    1.00    1.50
   0  25 -10   11.90    1.90
   0 -25 -10   15.90    1.90
   0  25 -11    7.80    1.70
   0  25 -12    0.80    1.80
   0 -26   0   79.70    3.90
   0  26   1   27.70    1.90
   0  26  -1   32.20    1.90
   0 -26  -1   27.80    1.90
   0 -26   1   26.90    1.90
   0  26   2  236.50    8.50
   0  26  -2  242.90    8.80
   0  26  -2  224.40    8.00
   0  26  -2  226.30    8.10
   0 -26  -2  228.70    9.20
   0 -26   2  243.30    9.20
   0  26  -3   78.50    3.70
   0 -26  -3   82.40    3.90
   0 -26   3   79.40    4.30
   0  26   4  132.40    5.40
   0  26  -4  139.60    6.20
   0 -26  -4  130.80    5.60
   0 -26   4  136.20    6.40
   0  26   5  113.30    4.40
   0  26  -5  123.10    5.50
   0 -26  -5  118.30    5.40
   0 -26   5  107.30    5.30
   0 -26   5  119.40    6.70
   0  26  -6  124.10    5.50
   0 -26  -6  117.20    6.20
   0 -26   6  121.80    7.30
   0  26  -7   72.30    3.70
   0 -26  -7   66.20    3.90
   0 -26  -7   73.90    3.40
   0  26   8   73.00    3.60
   0  26  -8   71.20    3.80
   0 -26  -8   65.00    3.80
   0 -26  -8   66.00    3.60
   0  26   9    1.00    1.00
   0  26  -9    0.10    1.50
   0 -26  -9    1.10    1.20
   0  26 -10   -2.00    1.50
   0 -26 -10    0.60    1.60
   0  26 -11   55.40    3.60
   0  26 -12   23.50    2.50
   0  26 -12   22.10    2.30
   0 -27   0   -0.40    1.40
   0  27   1    3.90    1.10
   0  27  -1    4.60    1.40
   0 -27  -1    3.20    1.00
   0 -27   1    2.20    1.40
   0  27  -2   63.30    3.30
   0 -27  -2   53.40    3.10
   0 -27   2   55.70    3.10
   0  27  -3    7.10    3.10
   0 -27  -3    3.60    1.40
   0 -27   3    2.00    1.20
   0  27   4    1.40    0.90
   0  27  -4    0.70    1.20
   0 -27  -4   -0.40    1.30
   0  27   5    7.10    1.10
   0  27  -5    7.70    1.70
   0 -27  -5    5.00    1.50
   0 -27   5    7.30    2.50
   0  27  -6   29.70    2.30
   0 -27  -6   23.20    2.10
   0  27  -7   20.80    2.20
   0 -27  -7   15.80    1.80
   0  27   8    6.40    1.30
   0  27  -8    5.10    1.60
   0 -27  -8    3.10    1.10
   0 -27  -8    6.00    1.10
   0  27   9    0.80    1.00
   0  27  -9    0.30    1.50
   0 -27  -9   -0.10    1.20
   0  27 -10   18.40    2.00
   0  27 -11   -1.50    1.20
   0  28   0    4.40    1.20
   0 -28   0    4.10    1.50
   0  28   1    0.50    1.20
   0 -28  -1    1.00    1.40
   0 -28   1   -0.90    1.40
   0  28  -2  204.80    8.20
   0 -28  -2  199.30    8.70
   0 -28   2  195.90    8.10
   0  28   3   10.10    1.30
   0  28  -3    7.60    1.30
   0  28  -3    9.00    0.90
   0 -28  -3    8.30    1.60
   0  28   4   70.70    3.60
   0  28  -4   76.20    3.90
   0 -28  -4   72.80    3.70
   0  28   5   23.80    1.80
   0  28  -5   22.90    1.90
   0 -28  -5   19.00    1.90
   0  28  -6    3.90    1.70
   0 -28  -6    2.10    1.40
   0  28  -7   18.50    2.10
   0 -28  -7   11.90    1.70
   0  28   8   24.30    2.20
   0  28  -8   22.40    2.30
   0  28   9    1.40    1.20
   0  28  -9    1.60    1.70
   0  28 -10    2.50    1.30
   0  28 -11   -1.50    1.90
   0  29   0   -1.70    1.40
   0  29   1   17.20    1.90
   0  29   2   17.90    1.90
   0  29  -2   18.50    2.10
   0 -29  -2    9.00    1.90
   0  29   3   31.40    2.20
   0  29  -3   34.40    2.30
   0  29  -3   30.30    1.40
   0 -29  -3   25.40    2.20
   0  29   4   24.50    1.70
   0  29  -4   24.60    1.90
   0  29  -4   21.90    1.30
   0 -29  -4   17.20    2.00
   0  29   5    1.70    0.90
   0  29  -5   -0.40    1.50
   0 -29  -5   -0.20    1.00
   0  29   6    6.40    1.40
   0  29  -6    5.10    1.30
   0 -29  -6    0.40    1.50
   0  29   7  168.80    7.10
   0  29  -7  169.80    8.00
   0 -29  -7  138.90    7.90
   0  29   8    0.90    1.20
   0  29  -8    0.80    1.10
   0  29   9   -0.40    1.10
   0  29  -9    1.90    1.70
   0  29 -10    2.50    1.30
   0  29 -11   11.50    2.20
   0  30   0   77.50    4.30
   0  30   1    3.50    1.60
   0  30  -1    3.10    1.60
   0  30   2   14.10    1.80
   0  30  -2   13.30    1.80
   0  30   3   32.40    2.10
   0  30  -3   28.50    2.50
   0  30   4   18.30    1.60
   0  30  -4   19.90    2.10
   0  30  -4   15.60    1.10
   0  30   5   29.60    2.10
   0  30  -5   29.70    2.60
   0  30  -5   28.40    1.80
   0  30   6    2.60    1.40
   0  30  -6    0.70    1.70
   0  30   7    5.10    1.40
   0  30  -7    1.50    1.40
   0  30   8    4.70    2.00
   0  30  -8    1.60    1.90
   0  30  -9    3.40    1.90
   0  30 -10    0.90    1.50
   0  30 -11    1.40    2.00
   0  31   0   -0.10    1.00
   0  31   1    6.70    1.40
   0  31  -1    9.90    1.90
   0  31   2    5.00    1.60
   0  31  -2    5.00    1.20
   0  31   3    2.70    1.10
   0  31  -3    1.10    1.30
   0  31   4   70.50    3.70
   0  31  -4   70.80    4.00
   0  31   5    0.50    1.00
   0  31  -5   -0.90    1.80
   0  31   6    7.20    1.70
   0  31  -6    3.90    1.80
   0  31   7   22.60    2.10
   0  31  -7   19.50    2.50
   0  31   8   13.00    1.60
   0  31  -8   13.70    2.10
   0  31  -9    0.70    1.80
   0  31 -10    2.70    1.40
   0  32   0    5.20    1.40
   0  32   1    0.10    1.20
   0  32  -1    0.40    1.10
   0  32   2   33.70    2.40
   0  32  -2   32.60    2.50
   0  32   3    1.50    1.60
   0  32  -3    0.90    1.80
   0  32   4   16.70    2.00
   0  32  -4   15.60    2.40
   0  32   5    2.30    1.10
   0  32  -5    2.70    1.80
   0  32   6   62.40    3.70
   0  32  -6   57.00    3.40
   0  32   7    0.30    1.40
   0  32  -7    0.50    1.90
   0  32   8   26.30    2.20
   0  32  -8   24.20    2.40
   0  32  -9   14.30    2.30
   0  33   0   -1.40    1.80
   0  33   1    0.60    1.70
   0  33  -1   -0.10    1.30
   0  33   2   19.30    2.00
   0  33  -2   24.50    2.40
   0  33   3  205.80    8.40
   0  33  -3  212.90   10.00
   0  33   4   14.60    2.10
   0  33  -4   17.30    2.00
   0  33   5    6.30    1.70
   0  33  -5    6.20    2.10
   0  33   6   29.10    2.50
   0  33  -6   29.50    2.80
   0  33   7   11.00    1.70
   0  33  -7    8.20    2.10
   0  33   8    0.30    1.10
   0  33  -8    1.50    1.40
   0  34   0   58.90    3.80
   0  34   1   10.50    2.00
   0  34  -1    8.40    2.10
   0  34   2   -0.50    1.20
   0  34  -2    1.40    1.30
   0  34   3   52.00    3.20
   0  34  -3   47.70    3.50
   0  34   4   15.90    2.10
   0  34  -4   34.60    8.40
   0  34   5   81.40    4.20
   0  34  -5   81.00    5.10
   0  34   6    0.70    1.50
   0  34  -6    0.70    1.40
   0  34   7    1.80    1.50
   0  34  -7    0.70    1.90
   0  35   0    0.40    1.80
   0  35   1   19.80    2.30
   0  35  -1   23.70    2.70
   0  35   2   -1.70    1.80
   0  35  -2    0.60    1.90
   0  35   3   28.60    2.50
   0  35  -3   22.80    2.80
   0  35   4   25.90    2.40
   0  35  -4   24.30    2.80
   0  35   5    1.40    1.90
   0  35  -5    0.20    2.10
   0  35   6   -1.20    1.60
   0  35  -6   -0.60    2.00
   0  35   7   13.90    2.10
   0  36   0   12.10    1.50
   0  36   1    5.30    2.10
   0  36  -1    6.10    1.50
   0  36   2   25.70    2.60
   0  36  -2   29.70    2.90
   0  36   3   21.40    2.40
   0  36  -3   19.50    2.20
   0  36   4   30.40    2.60
   0  36  -4   22.20    2.50
   0  36   5   53.40    3.40
   0  36  -5   48.40    3.60
   0  36   6    8.00    2.10
   0  36   7   62.90    3.60
   0  37   0    0.40    1.30
   0  37   1   65.70    3.90
   0  37  -1   59.40    3.70
   0  37   2    0.70    1.90
   0  37  -2    1.30    2.30
   0  37   3   24.00    2.50
   0  37  -3   21.80    2.80
   0  37   4   66.20    4.10
   0  37   5    2.90    1.80
   0  37   6   70.70    3.90
   0  37   7    3.70    1.90
   0  38   0   92.40    4.80
   0  38   1    1.70    1.40
   0  38   2   37.50    3.00
   0  38   3    3.00    2.20
   0  38   4    7.40    2.10
   0  38   5    4.00    2.00
   1   0 -15    1.10    2.70
   1   0 -15    1.30    2.50
   1   0 -14   29.60    2.80
   1   0 -14   32.00    3.80
   1   0 -13    0.20    1.60
   1   0 -13    0.60    2.30
   1   0 -12    8.90    2.00
   1   0 -11   -0.90    1.90
   1   0 -10   12.30    2.10
   1   0  -9   -1.30    1.50
   1   0  -8  741.60   24.60
  -1   0   8  703.50   22.30
  -1   0   8  695.80   22.60
   1   0  -7   -0.20    0.20
   1   0  -7   -1.80    1.30
  -1   0   7    0.30    0.10
   1   0  -6 1094.40   33.40
   1   0  -6 1052.20   34.50
  -1   0   6  999.60   33.00
   1   0  -5    0.00    0.10
   1   0  -5   -0.20    0.60
  -1   0   5    0.50    0.10
   1   0  -4   45.10    1.60
   1   0  -4   45.40    2.00
  -1   0   4   38.10    1.50
   1   0  -3    0.20    0.10
   1   0  -3    0.50    0.40
   1   0  -2  244.50    8.00
   1   0  -2  245.40    8.90
   1   0  -2  254.40    8.40
  -1   0   2  241.70    9.20
   1   0  -1    3.10    0.20
   1   0  -1    2.00    0.30
   1   0  -1    2.30    0.20
  -1   0   1    2.40    0.20
  -1   0  -1    0.60    0.20
   1   0   2   57.00    2.50
  -1   0  -2   61.10    2.30
   1   0   3    0.30    0.40
  -1   0  -3    0.10    0.30
   1   0   4 1419.00   47.70
  -1   0  -4 1473.60   48.40
  -1   0  -4 1505.30   47.70
   1   0   5   -0.30    0.30
  -1   0  -5   -0.10    0.30
  -1   0  -5   -0.50    0.60
   1   0   6  203.60    7.60
  -1   0  -6  213.90    7.60
  -1   0  -6  216.30    8.20
   1   0   7    0.20    0.40
  -1   0  -7   -0.20    0.40
  -1   0  -7   -1.10    1.30
   1   0   8  238.50    8.30
  -1   0  -8  243.90    8.80
  -1   0  -8  244.50    9.20
   1   0   9    0.60    0.50
   1   0   9   -0.10    0.40
  -1   0  -9   -0.50    1.10
   1   0  10   17.00    0.90
   1   0  10   15.70    0.90
  -1   0 -10   13.90    1.80
   1   0  11    0.30    0.40
   1   0  11    0.20    0.40
  -1   0 -11    0.30    1.30
   1   0  12   58.70    2.20
  -1   0 -12   51.70    3.30
  -1   0 -13   -0.20    2.40
  -1   0 -14    4.10    2.70
   1   1 -15    0.70    2.50
   1  -1 -15    1.60    2.80
   1  -1 -15    1.60    1.90
   1   1 -14    6.20    2.70
   1   1 -14    5.90    2.40
   1  -1 -14    5.10    2.70
   1  -1 -14    3.80    2.30
   1   1 -13   -0.20    2.40
   1   1 -13    0.80    2.20
   1  -1 -13    1.30    1.70
   1  -1 -13    1.60    2.30
   1   1 -12  100.10    4.70
   1  -1 -12   98.90    5.50
   1  -1 -12  101.50    4.60
   1   1 -11    0.80    2.00
   1  -1 -11   -0.30    1.30
   1   1 -10  190.80    8.00
   1  -1 -10  187.70    7.80
   1   1  -9    0.90    1.60
  -1  -1   9    0.10    0.20
  -1  -1   9   -0.20    0.20
   1  -1  -9   -0.60    1.50
   1   1  -8   13.90    0.60
   1   1  -8   15.40    1.50
  -1  -1   8   13.40    0.60
   1  -1  -8   14.00    1.90
   1   1  -7  105.30    3.70
   1   1  -7  104.50    4.40
  -1  -1   7  102.20    3.70
   1  -1  -7  113.00    4.70
   1   1  -6    2.20    0.30
   1   1  -6    3.20    0.90
  -1   1   6    2.80    0.10
  -1  -1   6    2.80    0.30
   1  -1  -6    4.00    1.20
   1   1  -5   17.10    0.80
   1   1  -5   19.00    1.50
  -1  -1   5   16.70    0.70
   1  -1  -5   17.10    1.50
   1   1  -4   23.10    0.90
   1   1  -4   22.00    1.50
  -1  -1   4   22.60    0.90
  -1  -1   4   22.80    1.30
   1  -1  -4   25.20    1.50
   1   1  -3  516.90   16.70
   1   1  -3  518.20   17.50
  -1  -1   3  491.90   16.20
  -1  -1   3  508.30   17.10
   1  -1  -3  518.50   17.90
   1  -1  -3  526.40   17.50
   1   1  -2  207.70    6.70
   1   1  -2  221.80    7.70
   1   1  -2  209.50    7.00
  -1   1   2  196.80    6.80
  -1   1   2  194.70    7.40
  -1  -1   2  187.60    7.20
  -1  -1   2  195.70    8.00
   1  -1  -2  210.60    6.80
   1  -1  -2  217.20    8.10
  -1   1   1   -0.20    0.10
  -1  -1   1   -0.20    0.10
  -1  -1   1    3.60    0.80
  -1  -1   1   -0.40    0.20
   1   1   0 1262.50   39.70
  -1   1   0 1279.90   40.10
  -1   1  -1   -0.10    0.20
  -1   1  -1    0.40    0.20
  -1  -1  -1    0.70    0.20
   1   1   2  627.30   23.20
  -1   1  -2  634.40   20.70
  -1   1  -2  648.10   21.80
  -1  -1  -2  656.60   20.60
   1  -1   2  626.80   21.70
   1   1   3  294.80   10.90
  -1   1  -3  295.10   10.10
  -1   1  -3  303.60   10.50
  -1  -1  -3  308.10    9.80
   1  -1   3  293.90   10.10
   1   1   4    8.30    0.60
  -1   1  -4    8.30    0.60
  -1   1  -4    8.20    0.80
  -1  -1  -4    7.50    0.60
   1  -1   4    8.60    0.60
   1   1   5    5.50    0.50
  -1   1  -5    6.00    0.60
  -1   1  -5    6.10    1.10
  -1  -1  -5    5.10    0.50
  -1  -1  -5    3.90    1.00
   1  -1   5    5.20    0.50
   1   1   6   61.40    2.60
  -1   1  -6   61.70    2.60
  -1   1  -6   59.90    2.70
  -1  -1  -6   62.80    2.50
  -1  -1  -6   61.10    2.80
   1  -1   6   60.60    2.40
   1   1   7  138.70    5.20
  -1   1  -7  138.30    5.20
  -1   1  -7  128.70    5.30
  -1  -1  -7  143.20    5.10
  -1  -1  -7  139.10    5.70
   1  -1   7  134.00    4.90
   1   1   8   93.00    3.40
   1   1   8   93.20    3.40
  -1   1  -8   91.40    3.80
  -1   1  -8   95.60    4.80
  -1  -1  -8   87.30    4.30
   1  -1   8   93.00    3.50
   1   1   9    1.10    0.50
   1   1   9    1.20    0.40
  -1   1  -9    1.20    0.40
  -1   1  -9   -1.30    1.60
  -1  -1  -9    0.80    1.60
   1  -1   9    1.00    0.40
   1   1  10  186.90    6.20
   1   1  10  181.70    6.20
  -1   1 -10  182.90    6.50
  -1   1 -10  171.10    8.20
  -1  -1 -10  184.60    7.30
   1  -1  10  182.30    6.40
   1  -1  10  177.10    6.50
   1   1  11    2.00    0.40
   1   1  11    1.80    0.40
  -1   1 -11    2.10    1.40
  -1  -1 -11    1.80    1.50
   1  -1  11    2.50    0.50
   1   1  12   12.90    0.70
  -1   1 -12   10.50    2.10
  -1  -1 -12   12.40    2.50
   1  -1  12   14.50    0.80
  -1   1 -13    4.50    1.70
  -1  -1 -13    4.00    2.40
  -1   1 -14   10.10    2.10
  -1  -1 -14    9.80    2.80
   1   2 -15    4.20    2.00
   1   2 -15    2.20    1.60
   1  -2 -15    6.20    2.90
   1  -2 -15    5.40    2.60
   1   2 -14    1.20    1.70
   1   2 -14    1.20    1.80
   1  -2 -14    1.60    2.40
   1  -2 -14    1.30    1.70
   1   2 -13   42.30    3.70
   1   2 -13   49.70    3.90
   1  -2 -13   44.80    4.00
   1  -2 -13   42.80    3.60
   1   2 -12    0.30    1.50
   1  -2 -12    0.00    2.00
   1  -2 -12    0.80    1.40
   1   2 -11   90.80    4.40
   1  -2 -11   80.30    4.10
   1   2 -10    2.80    0.30
   1   2 -10    2.20    1.30
  -1  -2  10    3.80    0.30
   1  -2 -10    3.70    1.50
   1   2  -9  166.20    5.60
   1   2  -9  152.40    6.50
  -1  -2   9  158.30    5.20
   1  -2  -9  156.80    6.10
   1   2  -8  102.50    3.80
   1   2  -8  102.40    4.60
  -1  -2   8   97.40    3.60
   1  -2  -8  102.40    4.60
   1   2  -7   91.30    3.30
   1   2  -7   80.70    4.00
  -1  -2   7   89.50    3.20
   1  -2  -7   88.50    4.00
   1   2  -6  111.50    4.00
   1   2  -6  109.30    4.50
  -1  -2   6  107.10    3.90
   1  -2  -6  111.90    4.80
   1   2  -5    3.00    0.30
   1   2  -5    2.20    0.60
  -1  -2   5    2.50    0.90
   1  -2  -5    3.00    0.70
   1   2  -4  258.10    8.70
   1   2  -4  258.20    9.50
  -1  -2   4  252.60    8.70
  -1  -2   4  258.30    8.60
   1   2  -3    2.10    0.20
   1   2  -3    2.00    0.60
  -1  -2   3    2.00    0.20
  -1  -2   3    1.90    0.40
   1  -2  -3    2.20    0.50
   1   2  -2   46.70    1.70
   1   2  -2   45.80    2.20
   1   2  -2   49.80    1.80
  -1   2   2   44.20    1.70
  -1   2   2   51.10    2.30
  -1  -2   2   44.50    1.90
  -1  -2   2   46.00    2.00
   1  -2  -2   47.40    1.80
   1  -2  -2   50.90    2.30
   1   2  -1 1308.80   41.10
   1   2  -1 1327.90   42.00
  -1   2   1 1284.30   40.20
   1  -2  -1 1112.20   41.40
   1  -2  -1 1397.10   41.40
   1   2   0   11.90    0.60
  -1   2   0   12.50    0.50
  -1   2  -1    7.40    0.50
  -1   2  -1    7.70    0.40
  -1  -2  -1    8.00    0.40
   1   2   2 1301.90   42.30
   1   2   2 1347.40   43.80
  -1   2  -2 1344.90   42.90
  -1   2  -2 1336.80   42.90
   1  -2   2 1325.20   43.00
   1  -2   2 1301.80   46.20
   1   2   3  976.80   32.50
   1   2   3  975.00   35.90
  -1   2  -3 1019.60   32.70
  -1   2  -3 1003.30   32.60
  -1  -2  -3 1044.00   33.60
   1  -2   3  986.30   32.00
   1   2   4  241.10    8.30
   1   2   4  252.70    9.30
  -1   2  -4  256.00    9.30
  -1   2  -4  255.90    9.10
  -1  -2  -4  253.70    8.60
   1  -2   4  248.70    8.60
   1   2   5   26.30    1.10
   1   2   5   25.50    1.20
  -1   2  -5   25.20    1.20
  -1   2  -5   26.30    1.60
  -1  -2  -5   27.20    1.20
   1  -2   5   26.00    1.20
   1   2   6   93.70    3.30
   1   2   6   90.90    3.50
  -1   2  -6   92.30    3.60
  -1   2  -6   91.30    3.90
  -1  -2  -6   96.80    3.70
   1  -2   6   94.20    3.50
   1   2   7   34.10    1.50
   1   2   7   33.00    1.50
  -1   2  -7   34.50    1.60
  -1   2  -7   33.70    2.00
  -1  -2  -7   33.40    2.10
   1  -2   7   35.80    1.50
   1   2   8  202.60    6.90
   1   2   8  202.50    6.90
  -1   2  -8  202.80    7.40
  -1   2  -8  206.20    8.10
  -1  -2  -8  207.60    8.00
   1  -2   8  201.50    7.70
   1   2   9   68.80    2.60
   1   2   9   71.20    2.60
  -1   2  -9   69.60    2.80
  -1   2  -9   70.90    3.60
  -1  -2  -9   67.20    3.60
   1  -2   9   70.10    2.70
   1   2  10    2.10    0.50
   1   2  10    1.40    0.40
  -1   2 -10    1.10    0.50
  -1   2 -10    3.30    1.90
  -1  -2 -10    3.60    1.90
   1  -2  10    1.10    0.50
   1   2  11   94.00    3.60
   1   2  11   93.20    3.60
  -1   2 -11   95.50    4.80
  -1  -2 -11   97.30    5.00
   1  -2  11   98.70    3.60
   1   2  12    0.40    0.30
  -1   2 -12    0.80    1.70
  -1  -2 -12    1.90    2.20
   1  -2  12    0.90    0.50
  -1   2 -13    0.20    2.30
  -1  -2 -13   -0.50    2.20
  -1   2 -14    2.20    2.50
  -1  -2 -14    0.00    2.00
   1   3 -15    0.40    2.80
   1   3 -15    0.70    1.90
   1  -3 -15    2.90    2.70
   1  -3 -15    0.90    1.80
   1   3 -14    7.30    2.10
   1   3 -14    7.80    2.70
   1  -3 -14    7.90    2.00
   1  -3 -14    9.00    2.50
   1   3 -13   12.20    2.60
   1   3 -13   12.40    2.10
   1  -3 -13   11.20    2.10
   1  -3 -13   12.60    1.90
   1   3 -12    0.40    1.50
   1  -3 -12    0.70    2.10
   1  -3 -12    2.40    2.20
   1   3 -11    1.20    2.10
  -1  -3  11   -0.10    0.30
   1  -3 -11    0.60    4.10
   1  -3 -11   -0.40    1.10
   1   3 -10   28.90    1.20
   1   3 -10   27.30    2.50
  -1  -3  10   29.20    1.20
   1  -3 -10   25.50    2.30
   1   3  -9   82.00    3.10
   1   3  -9   81.60    3.90
  -1  -3   9   75.60    2.80
   1  -3  -9   81.70    4.30
   1   3  -8   -0.10    0.30
   1   3  -8   -0.20    1.40
  -1  -3   8   -0.40    0.30
   1  -3  -8    1.00    1.00
   1   3  -7  390.00   13.70
   1   3  -7  402.50   14.50
  -1  -3   7  377.90   13.10
   1  -3  -7  392.00   14.70
   1   3  -6   22.30    1.00
   1   3  -6   17.90    1.60
  -1  -3   6   21.00    1.60
   1  -3  -6   22.20    1.70
   1   3  -5  209.40    7.50
   1   3  -5  214.70    8.10
  -1  -3   5  207.10    7.80
   1   3  -4  612.10   20.90
   1   3  -4  618.50   20.80
  -1  -3   4  623.20   21.20
   1   3  -3  338.70   12.00
   1   3  -3  343.60   11.50
  -1   3   3  324.00   11.20
  -1  -3   3  333.30   11.80
  -1  -3   3  358.30   11.90
   1  -3  -3  346.00   11.00
   1  -3  -3  349.70   11.50
   1   3  -2    1.30    0.20
   1   3  -2    1.60    0.40
  -1   3   2    1.60    0.20
  -1   3   2    1.90    0.40
  -1  -3   2    1.80    0.20
  -1  -3   2    3.00    0.50
   1  -3  -2    1.60    0.20
   1  -3  -2    1.80    0.40
   1   3  -1   99.40    3.70
   1   3  -1  100.40    3.60
  -1   3   1   97.20    3.80
  -1   3   1   94.50    3.90
   1  -3  -1   97.90    3.50
   1  -3  -1  104.40    3.40
   1   3   0   11.70    0.60
  -1   3   0   11.90    0.60
   1   3   1  203.30    6.70
  -1   3  -1  202.50    6.70
  -1   3  -1  204.00    6.40
  -1  -3  -1  203.40    6.70
   1  -3   1  175.90    7.40
   1  -3   1  169.70    7.50
   1   3   2 2115.60   68.90
   1   3   2 2198.90   68.70
  -1   3  -2 2205.80   69.50
  -1   3  -2 2153.00   68.70
  -1  -3  -2 2185.20   68.50
   1  -3   2 2168.80   68.20
   1  -3   2 2206.20   71.90
   1   3   3  133.70    4.80
   1   3   3  137.00    5.20
  -1   3  -3  137.80    5.00
  -1   3  -3  142.50    5.30
   1  -3   3  135.10    4.70
   1  -3   3  139.90    5.00
   1   3   4   78.90    2.90
   1   3   4   78.00    3.40
  -1   3  -4   80.90    3.30
  -1   3  -4   82.00    3.40
   1  -3   4   76.10    3.00
   1  -3   4   82.80    3.20
   1   3   5  173.50    6.20
   1   3   5  170.60    6.40
  -1   3  -5  175.60    6.40
  -1   3  -5  185.50    6.90
   1  -3   5  171.00    5.90
   1   3   6    4.90    0.50
   1   3   6    4.80    0.60
  -1   3  -6    4.50    0.50
  -1   3  -6    4.10    1.20
   1  -3   6    5.30    0.50
   1   3   7  142.60    5.10
   1   3   7  139.70    5.20
  -1   3  -7  147.20    5.40
  -1   3  -7  153.40    6.30
  -1  -3  -7  153.00    6.40
   1  -3   7  141.50    5.40
   1   3   8    4.40    0.50
   1   3   8    4.20    0.50
  -1   3  -8    3.60    0.70
  -1   3  -8    5.70    1.70
  -1  -3  -8    3.10    1.50
   1  -3   8    3.80    0.50
   1   3   9    8.00    0.60
   1   3   9    9.80    0.60
  -1   3  -9    8.70    0.80
  -1   3  -9    7.00    1.80
  -1  -3  -9    8.40    1.90
   1  -3   9    7.90    0.80
   1   3  10  106.30    4.00
   1   3  10  110.10    4.10
  -1   3 -10  111.00    4.80
  -1   3 -10  101.50    4.90
  -1  -3 -10  108.60    5.20
   1  -3  10  107.40    3.90
   1   3  11   22.60    1.00
   1   3  11   22.50    1.00
  -1   3 -11   20.40    1.20
  -1   3 -11   23.20    2.70
  -1  -3 -11   22.70    2.20
   1  -3  11   22.20    1.20
   1   3  12   53.50    1.90
  -1   3 -12   51.50    3.40
  -1  -3 -12   51.10    3.70
   1  -3  12   57.90    2.40
  -1   3 -13   20.60    2.80
  -1  -3 -13   18.80    2.60
  -1   3 -14    8.40    2.90
  -1  -3 -14    9.10    2.90
   1   4 -15    7.80    1.90
   1  -4 -15    7.70    2.10
   1  -4 -15    8.70    2.80
   1   4 -14    0.40    2.50
   1   4 -14    0.20    2.50
   1  -4 -14   -0.60    2.30
   1  -4 -14    0.10    1.70
   1   4 -13    0.20    1.70
   1   4 -13    1.00    1.80
   1  -4 -13    2.60    1.80
   1  -4 -13    1.70    2.20
   1   4 -12   73.50    4.10
  -1  -4  12   83.10    2.70
  -1  -4  12   83.70    2.70
   1  -4 -12   79.00    4.70
   1  -4 -12   76.20    4.50
   1   4 -11    4.80    0.50
   1   4 -11    4.80    2.10
  -1  -4  11    6.50    0.50
   1  -4 -11    7.20    4.10
   1   4 -10  181.80    6.30
   1   4 -10  180.10    7.70
  -1  -4  10  177.00    5.90
   1  -4 -10  167.80    7.50
   1   4  -9   51.20    2.00
   1   4  -9   50.90    2.90
  -1  -4   9   48.80    2.00
   1  -4  -9   49.70    2.90
   1   4  -8   65.10    2.60
   1   4  -8   65.50    3.40
  -1  -4   8   63.60    2.60
   1  -4  -8   68.60    3.40
   1   4  -7    3.10    0.40
   1   4  -7    3.50    1.20
  -1  -4   7    3.40    1.30
   1  -4  -7    4.00    1.40
   1   4  -6  301.40   10.60
   1   4  -6  305.00   11.10
  -1  -4   6  305.90   11.50
   1   4  -5    7.00    0.50
   1   4  -5    7.60    0.80
  -1   4   5    8.00    0.30
  -1  -4   5    6.80    1.00
   1   4  -4   31.80    1.30
   1   4  -4   30.00    1.60
  -1   4   4   31.70    1.30
  -1  -4   4   30.60    1.60
   1  -4  -4   31.90    1.10
   1  -4  -4   34.50    1.80
   1   4  -3  309.50   10.60
  -1   4   3  297.80   10.20
  -1  -4   3  311.50   10.80
  -1  -4   3  307.70   10.90
   1  -4  -3  313.90   10.40
   1  -4  -3  323.60   10.80
   1   4  -2   44.70    1.70
  -1   4   2   42.70    1.70
  -1   4   2   42.90    1.90
  -1  -4   2   45.30    1.90
  -1  -4   2   43.10    1.90
   1  -4  -2   43.80    1.60
   1  -4  -2   43.70    2.20
   1   4  -1   77.90    2.80
   1   4  -1   81.20    2.90
  -1   4   1   77.30    2.90
  -1   4   1   80.80    3.70
  -1  -4   1   67.00    3.30
  -1  -4   1   75.70    3.00
   1  -4  -1   78.20    2.80
   1  -4  -1   85.70    2.90
   1   4   0   25.50    1.00
  -1   4   0   24.60    1.00
  -1  -4   0   24.50    1.20
   1  -4   0   25.40    1.20
   1   4   1   62.90    2.40
  -1   4  -1   66.20    2.40
  -1  -4  -1   66.10    2.30
   1  -4   1   68.00    2.40
   1  -4   1   68.60    2.50
   1   4   2  177.60    6.50
  -1   4  -2  178.20    6.30
  -1   4  -2  177.10    6.00
  -1  -4  -2  181.50    6.70
   1  -4   2  181.40    6.40
   1  -4   2  174.40    6.30
   1   4   3   20.00    1.00
   1   4   3   21.30    1.00
  -1   4  -3   21.30    1.00
  -1   4  -3   20.60    1.10
   1  -4   3   21.00    0.90
   1  -4   3   20.50    1.30
   1   4   4   60.80    2.60
   1   4   4   64.30    2.80
  -1   4  -4   63.70    2.70
  -1   4  -4   60.30    2.70
   1  -4   4   62.10    2.40
   1  -4   4   60.50    2.70
   1   4   5    0.40    0.40
   1   4   5   -0.40    0.30
  -1   4  -5    0.00    0.40
  -1   4  -5    0.10    0.60
   1  -4   5    1.10    0.40
   1  -4   5    0.50    0.90
   1   4   6   10.10    0.70
   1   4   6   10.10    0.80
  -1   4  -6    9.50    0.80
  -1   4  -6   11.20    1.40
   1  -4   6   10.40    0.80
   1   4   7    8.30    0.60
   1   4   7    8.50    0.60
  -1   4  -7    8.10    0.80
  -1   4  -7    7.60    1.40
   1  -4   7    8.50    0.70
   1   4   8   31.10    1.30
   1   4   8   31.40    1.30
  -1   4  -8   31.50    1.50
  -1   4  -8   28.20    2.20
  -1  -4  -8   27.90    2.00
   1  -4   8   29.10    1.50
   1   4   9   99.90    3.60
   1   4   9  101.10    3.70
  -1   4  -9  102.30    4.00
  -1   4  -9   99.80    4.40
  -1  -4  -9   99.40    4.70
   1  -4   9  106.00    4.00
   1   4  10   59.70    2.30
   1   4  10   60.90    2.40
  -1   4 -10   55.60    2.80
  -1   4 -10   63.70    3.60
  -1  -4 -10   62.90    3.50
   1   4  11   26.10    1.10
   1   4  11   27.50    1.10
  -1   4 -11   24.40    1.40
  -1   4 -11   26.10    2.50
  -1  -4 -11   23.10    2.30
  -1   4 -12    9.80    0.90
  -1   4 -12   10.60    1.90
  -1  -4 -12   10.20    2.10
   1  -4  12   18.70    2.00
  -1   4 -13   21.80    3.00
  -1  -4 -13   22.60    3.20
  -1   4 -14    0.50    1.90
  -1  -4 -14    0.00    1.90
   1   5 -15    6.70    2.90
   1   5 -15    2.50    1.70
   1  -5 -15    5.80    2.90
   1   5 -14   -0.70    2.40
   1   5 -14   44.20   12.00
   1  -5 -14   23.20    8.70
   1  -5 -14   -0.10    2.30
   1   5 -13    2.50    1.80
   1  -5 -13    0.40    2.40
   1  -5 -13    0.60    1.60
   1   5 -12   51.90    2.10
   1   5 -12   46.90    3.20
  -1  -5  12   53.90    2.10
   1  -5 -12   46.90    3.30
   1  -5 -12   49.80    3.00
   1   5 -11   -0.10    0.40
   1   5 -11    0.50    1.50
  -1  -5  11    0.20    0.40
   1  -5 -11    0.30    2.00
   1   5 -10  295.00   10.30
   1   5 -10  277.40   10.90
  -1  -5  10  280.80    9.30
   1  -5 -10  274.90   11.80
   1   5  -9    1.40    0.40
   1   5  -9   -0.50    1.60
  -1  -5   9    1.50    0.40
   1  -5  -9    1.50    1.10
   1   5  -8   47.90    2.10
   1   5  -8   47.00    2.80
  -1  -5   8   48.20    2.00
   1  -5  -8   44.20    2.50
   1   5  -7   13.70    0.80
   1   5  -7   12.10    1.30
  -1  -5   7   12.20    1.30
   1   5  -6    2.50    0.40
   1   5  -6    2.00    0.90
  -1   5   6    3.20    0.20
  -1   5   6    2.80    0.20
  -1  -5   6    3.10    1.10
   1   5  -5    8.50    0.60
   1   5  -5    7.90    1.10
  -1   5   5    8.60    0.40
  -1  -5   5    6.80    1.10
   1  -5  -5    8.20    0.40
   1  -5  -5    7.50    1.00
   1   5  -4    0.60    0.30
   1   5  -4    1.30    0.60
  -1   5   4    0.30    0.20
  -1  -5   4    0.40    0.70
   1  -5  -4    0.30    0.20
   1  -5  -4    0.80    0.70
   1   5  -3   62.60    2.60
  -1   5   3   61.50    2.50
  -1  -5   3   65.90    2.60
  -1  -5   3   64.30    2.80
   1  -5  -3   67.30    2.40
   1  -5  -3   67.20    3.10
   1   5  -2   82.90    3.00
  -1   5   2   79.30    3.00
  -1   5   2   82.80    3.40
  -1  -5   2   82.80    3.30
  -1  -5   2   88.10    3.10
   1  -5  -2   83.80    3.00
   1  -5  -2   89.90    3.80
   1   5  -1 1096.40   36.00
   1   5  -1 1106.80   35.20
  -1   5   1 1077.90   34.80
  -1  -5   1 1104.50   36.30
   1  -5  -1 1085.50   35.40
   1   5   0 1174.80   36.90
  -1   5   0 1172.20   37.50
  -1  -5   0 1193.70   38.50
   1  -5   0 1202.10   37.80
   1   5   1   85.60    3.00
  -1   5  -1   85.20    3.10
  -1  -5  -1   87.10    3.50
   1  -5   1   87.40    3.30
   1   5   2  493.40   16.70
  -1   5  -2  501.20   16.50
  -1  -5  -2  494.10   16.80
   1  -5   2  506.30   16.60
   1  -5   2  495.70   17.20
   1   5   3  229.60    7.60
  -1   5  -3  239.10    8.00
  -1   5  -3  228.30    8.00
  -1  -5  -3  234.80    8.10
   1  -5   3  237.90    8.10
   1  -5   3  228.30    7.90
   1   5   4    0.80    0.30
   1   5   4    0.80    0.30
  -1   5  -4    0.70    0.40
  -1   5  -4    0.90    0.80
   1  -5   4    1.20    0.50
   1  -5   4    1.70    0.80
   1   5   5   35.00    1.60
   1   5   5   33.90    1.50
  -1   5  -5   36.60    1.70
  -1   5  -5   33.50    1.80
   1  -5   5   34.70    1.50
   1  -5   5   35.90    2.20
   1   5   6   21.30    1.10
   1   5   6   21.10    1.00
  -1   5  -6   22.90    1.20
  -1   5  -6   22.30    1.70
   1  -5   6   21.80    1.20
   1  -5   6   20.70    1.60
   1   5   7    4.10    0.50
   1   5   7    4.60    0.50
  -1   5  -7    4.70    0.60
  -1   5  -7    5.80    1.00
   1  -5   7    4.20    0.60
   1   5   8   88.70    3.30
   1   5   8   89.20    3.40
  -1   5  -8   87.70    3.70
  -1   5  -8   90.20    4.00
   1  -5   8   94.70    3.80
   1   5   9   17.00    0.90
   1   5   9   17.30    0.90
  -1   5  -9   14.30    1.10
  -1   5  -9   14.40    2.10
  -1  -5  -9   15.40    1.90
   1  -5   9   15.70    1.00
   1   5  10  222.60    7.50
   1   5  10  221.40    7.60
  -1   5 -10  227.00    9.00
  -1   5 -10  222.00    9.20
  -1  -5 -10  225.00    9.30
   1   5  11    1.50    0.40
   1   5  11    1.70    0.40
  -1   5 -11    0.00    0.70
  -1   5 -11    0.80    1.80
  -1  -5 -11   -0.10    2.00
  -1   5 -12    4.20    0.80
  -1   5 -12    3.00    1.50
  -1  -5 -12    1.90    1.50
  -1   5 -13   10.90    2.60
  -1  -5 -13   10.70    2.20
  -1   5 -14    4.10    2.00
  -1  -5 -14    2.50    2.60
   1  -6 -15   -0.40    1.60
   1   6 -14    5.50    2.00
   1   6 -14    4.30    1.90
   1  -6 -14   57.40   11.80
   1  -6 -14    5.20    2.40
   1   6 -13   -0.70    1.70
   1  -6 -13   -0.10    1.80
   1  -6 -13    0.00    1.50
   1   6 -12   91.70    3.60
   1   6 -12   90.60    4.50
  -1  -6  12   92.80    3.40
   1  -6 -12   92.70    5.20
   1  -6 -12   90.50    4.90
   1   6 -11  135.00    5.00
   1   6 -11  121.80    5.90
  -1  -6  11  127.20    4.60
   1  -6 -11  127.70    6.10
   1   6 -10    3.40    0.50
   1   6 -10    4.40    1.90
  -1  -6  10    2.00    0.50
   1  -6 -10    3.10    1.40
   1   6  -9    1.20    0.50
   1   6  -9    3.40    1.60
  -1  -6   9    0.40    0.50
   1  -6  -9    0.40    1.20
   1   6  -8   21.20    1.00
   1   6  -8   24.10    1.90
  -1  -6   8   19.60    1.20
  -1  -6   8   23.30    2.20
   1   6  -7    2.30    0.40
   1   6  -7    2.20    1.00
  -1   6   7    3.60    0.20
  -1   6   7    2.60    0.20
  -1  -6   7    2.70    0.50
  -1  -6   7    0.90    0.80
   1   6  -6   81.10    3.20
   1   6  -6   84.00    3.40
  -1   6   6   82.00    3.10
  -1  -6   6   82.50    3.70
   1  -6  -6   87.60    3.80
   1   6  -5   27.60    1.30
   1   6  -5   29.40    1.60
  -1  -6   5   28.50    1.60
   1  -6  -5   27.90    1.10
   1  -6  -5   33.80    2.10
   1   6  -4   19.40    1.10
   1   6  -4   16.40    1.30
  -1  -6   4   18.50    1.40
   1  -6  -4   19.40    0.80
   1  -6  -4   18.70    1.20
  -1   6   3  244.30    8.70
  -1  -6   3  258.40    9.30
  -1  -6   3  262.20    9.20
   1  -6  -3  251.10    9.10
   1  -6  -3  261.10    9.30
   1   6  -2   49.80    1.90
  -1   6   2   44.80    1.90
  -1   6   2   52.00    2.20
  -1  -6   2   48.40    2.20
   1  -6  -2   51.00    2.00
   1  -6  -2   50.50    2.30
   1   6  -1  837.80   26.50
   1   6  -1  842.70   27.40
  -1   6   1  823.50   27.80
  -1  -6   1  848.80   27.70
   1  -6  -1  838.30   27.60
   1   6   0    1.80    0.40
  -1   6   0    1.20    0.30
  -1  -6   0    1.80    0.30
   1  -6   0    1.40    0.30
   1   6   1   82.90    3.20
  -1   6  -1   83.70    3.20
  -1  -6  -1   81.40    3.10
   1  -6   1   82.00    3.00
   1   6   2  134.40    4.60
  -1   6  -2  135.80    4.90
  -1  -6  -2  136.30    5.10
   1  -6   2  139.80    5.50
   1  -6   2  137.60    5.40
   1   6   3 1170.60   37.50
  -1   6  -3 1227.20   38.60
  -1   6  -3 1171.70   37.70
  -1  -6  -3 1198.30   38.00
   1  -6   3 1206.30   40.40
   1  -6   3 1190.40   40.30
   1   6   4   32.70    1.40
  -1   6  -4   33.40    1.60
  -1   6  -4   34.80    1.80
  -1  -6  -4   35.00    1.50
   1  -6   4   32.40    1.50
   1  -6   4   37.80    2.00
   1   6   5  184.60    6.20
   1   6   5  187.30    6.60
  -1   6  -5  183.10    6.90
  -1   6  -5  182.30    6.70
   1  -6   5  193.00    6.90
   1  -6   5  175.50    6.90
   1   6   6   83.70    3.20
   1   6   6   85.20    3.40
  -1   6  -6   89.80    3.60
  -1   6  -6   87.80    3.60
   1  -6   6   85.70    3.20
   1  -6   6   83.00    3.60
   1   6   7   72.90    2.90
   1   6   7   76.40    2.70
  -1   6  -7   70.50    3.10
  -1   6  -7   73.10    3.40
   1  -6   7   75.30    3.00
   1   6   8    1.40    0.50
   1   6   8    1.00    0.40
  -1   6  -8    0.60    0.60
  -1   6  -8    1.50    1.50
   1  -6   8    2.00    0.60
   1   6   9   28.00    1.20
   1   6   9   27.50    1.30
  -1   6  -9   28.00    1.60
  -1   6  -9   29.80    2.50
  -1  -6  -9   26.20    2.50
   1  -6   9   28.40    1.50
   1   6  10   15.00    0.80
   1   6  10   14.70    0.80
  -1   6 -10   13.10    1.10
  -1   6 -10   12.40    1.80
  -1  -6 -10   13.50    2.30
   1   6  11   13.00    0.70
   1   6  11   12.90    0.70
  -1   6 -11   11.90    1.00
  -1   6 -11   12.00    1.90
  -1  -6 -11   12.70    2.60
  -1   6 -12    4.40    0.70
  -1   6 -12    5.30    1.70
  -1  -6 -12    8.00    2.50
   1  -6  12    6.30    0.70
  -1   6 -13    0.90    2.40
  -1  -6 -13    1.30    2.20
  -1   6 -14   33.40    3.50
  -1  -6 -14   31.10    3.00
  -1  -6 -14   31.40    2.70
   1   7 -15   10.80    2.30
   1  -7 -15   10.20    2.80
   1   7 -14   13.10    2.90
   1   7 -14   13.30    2.50
   1  -7 -14   33.70    9.60
   1  -7 -14   12.60    2.00
   1   7 -13   -0.20    2.50
   1  -7 -13   -1.00    2.50
   1  -7 -13    0.10    2.20
   1   7 -12    2.60    0.60
   1   7 -12    2.00    1.60
  -1  -7  12    3.50    0.60
   1  -7 -12    4.30    1.60
   1  -7 -12    3.90    2.10
   1   7 -11   39.50    1.70
   1   7 -11   35.40    2.60
  -1  -7  11   38.40    1.70
   1  -7 -11   34.30    2.40
   1   7 -10   49.90    2.30
   1   7 -10   49.50    2.80
  -1  -7  10   47.50    2.20
   1  -7 -10   52.50    3.20
   1   7  -9   11.50    0.90
   1   7  -9    8.80    1.50
  -1  -7   9   10.70    0.80
  -1  -7   9    8.70    1.50
   1  -7  -9   11.10    1.40
   1  -7  -9    8.50    1.40
   1   7  -8   74.50    3.20
   1   7  -8   74.20    3.50
  -1  -7   8   74.40    3.10
  -1  -7   8   74.50    3.80
   1   7  -7  120.50    5.00
   1   7  -7  133.80    4.90
  -1   7   7  119.00    4.30
  -1   7   7  117.70    4.20
  -1  -7   7  130.80    5.90
   1   7  -6   20.50    1.10
   1   7  -6   18.80    1.70
  -1  -7   6   20.10    1.80
   1  -7  -6   21.10    0.80
   1  -7  -6   19.50    1.70
   1   7  -5    0.90    0.40
   1   7  -5    0.90    1.00
  -1  -7   5    2.40    0.60
   1  -7  -5    1.10    0.20
   1  -7  -5    1.60    0.90
  -1  -7   4   14.40    1.10
   1  -7  -4   15.40    0.80
   1  -7  -4   14.70    1.00
  -1  -7   3   42.30    2.00
   1  -7  -3   39.60    1.90
   1   7  -2   42.90    1.70
  -1   7   2   40.10    1.70
  -1   7   2   41.70    1.90
  -1  -7   2   42.10    1.90
   1  -7  -2   43.70    1.90
   1  -7  -2   42.40    2.20
   1   7  -1   85.70    3.20
   1   7  -1   88.70    3.10
  -1   7   1   86.70    3.40
  -1  -7   1   91.50    3.60
   1  -7  -1   87.20    3.30
   1   7   0  106.30    4.00
  -1   7   0  110.00    4.00
  -1  -7   0  112.80    4.10
   1  -7   0  110.50    4.30
   1   7   1  129.90    4.50
  -1   7  -1  128.30    4.50
  -1  -7  -1  132.90    4.70
   1  -7   1  133.20    4.70
   1   7   2  229.90    7.70
  -1   7  -2  235.00    8.20
  -1  -7  -2  238.10    7.90
   1  -7   2  234.30    8.60
   1  -7   2  239.70    8.70
   1   7   3  406.20   14.60
  -1   7  -3  414.50   13.70
  -1  -7  -3  408.40   13.60
   1  -7   3  413.30   14.70
   1  -7   3  407.50   14.30
   1   7   4    1.80    0.50
  -1   7  -4    2.60    0.50
  -1   7  -4    2.20    0.80
  -1  -7  -4    2.40    0.40
   1  -7   4    2.70    0.50
   1  -7   4    3.00    0.80
   1   7   5    2.30    0.40
   1   7   5    2.70    0.40
  -1   7  -5    2.30    0.60
  -1   7  -5    3.00    1.40
   1  -7   5    2.50    0.60
   1  -7   5    2.70    1.00
   1   7   6  240.10    8.20
   1   7   6  241.30    8.60
  -1   7  -6  240.00    9.00
  -1   7  -6  245.80    8.50
   1  -7   6  237.10    8.80
   1  -7   6  239.60    9.20
   1   7   7  143.40    5.20
   1   7   7  148.00    5.30
  -1   7  -7  154.80    6.00
  -1   7  -7  148.20    5.60
   1  -7   7  152.80    5.40
   1  -7   7  153.70    6.90
   1   7   8   59.70    2.40
   1   7   8   57.30    2.40
  -1   7  -8   59.20    2.60
  -1   7  -8   57.10    2.80
   1  -7   8   56.70    2.70
   1   7   9    4.90    0.60
   1   7   9    4.80    0.50
  -1   7  -9    4.70    0.80
  -1   7  -9    5.40    1.30
   1   7  10   19.70    0.90
   1   7  10   18.10    0.90
  -1   7 -10   17.20    1.30
  -1   7 -10   19.30    2.30
  -1  -7 -10   17.00    2.40
   1   7  11   24.20    1.00
   1   7  11   23.00    1.00
  -1   7 -11   23.80    1.40
  -1   7 -11   20.20    2.20
  -1  -7 -11   23.10    2.40
  -1   7 -12   13.10    1.00
  -1   7 -12   12.20    1.80
  -1  -7 -12   14.50    2.20
  -1   7 -13    6.60    1.80
  -1  -7 -13    7.40    2.20
  -1   7 -14    3.80    2.50
  -1  -7 -14    4.80    3.00
  -1  -7 -14    3.90    2.60
   1   8 -14   27.50    3.40
   1   8 -14   25.40    3.20
   1  -8 -14   24.30    3.70
   1  -8 -14   25.70    2.60
   1   8 -13    2.60    2.30
   1  -8 -13    2.00    1.80
   1  -8 -13    2.70    2.30
   1   8 -12    0.60    0.60
   1   8 -12    1.00    1.50
  -1  -8  12    0.50    0.60
   1  -8 -12   -0.70    2.10
   1   8 -11   13.20    1.00
   1   8 -11   14.20    2.50
  -1  -8  11   14.90    1.00
   1  -8 -11   11.10    2.30
   1  -8 -11   16.70    2.20
   1   8 -10   30.00    1.60
   1   8 -10   25.10    2.30
  -1  -8  10   30.50    1.50
   1  -8 -10   29.00    2.30
   1   8  -9  212.20    8.20
   1   8  -9  216.00    8.30
  -1  -8   9  210.10    7.60
  -1  -8   9  206.70    8.60
   1  -8  -9  209.50    8.50
   1   8  -8  121.00    4.70
   1   8  -8  114.50    4.70
  -1   8   8  111.60    3.90
  -1   8   8  109.30    3.90
  -1  -8   8  119.50    4.60
  -1  -8   8  118.20    5.40
   1  -8  -8  121.90    5.20
   1   8  -7    3.30    0.50
   1   8  -7    3.10    1.40
  -1   8   7    3.00    0.30
  -1   8   7    3.80    0.30
  -1  -8   7    3.80    1.00
   1  -8  -7    4.20    1.00
   1   8  -6  168.90    6.40
   1   8  -6  164.00    6.30
  -1  -8   6  167.40    7.50
   1  -8  -6  166.50    6.40
   1  -8  -6  166.20    6.70
   1   8  -5    1.10    0.50
   1   8  -5    1.20    0.70
  -1  -8   5    1.50    0.80
   1  -8  -5    1.50    0.30
   1  -8  -5    1.50    0.90
  -1  -8   4  180.50    6.90
   1  -8  -4  185.10    6.60
   1  -8  -4  188.40    7.40
  -1  -8   3  125.90    5.20
   1  -8  -3  116.60    4.80
  -1   8   2   11.90    0.70
  -1   8   2   12.60    0.80
  -1  -8   2   14.10    0.80
   1  -8  -2   12.20    0.70
   1  -8  -2   12.30    0.70
   1   8  -1  343.20   12.20
   1   8  -1  340.20   11.60
  -1  -8   1  350.20   12.60
   1  -8  -1  353.50   11.40
   1   8   0  220.00    7.70
  -1   8   0  224.40    8.30
  -1  -8   0  229.00    7.80
   1  -8   0  231.20    7.90
   1   8   1  814.40   26.60
  -1   8  -1  838.00   27.40
  -1  -8  -1  844.40   27.50
   1  -8   1  842.50   27.40
   1   8   2  139.20    5.30
  -1   8  -2  139.90    5.60
  -1  -8  -2  141.00    5.20
   1  -8   2  139.90    5.20
   1   8   3   90.10    3.20
  -1   8  -3   92.30    3.90
  -1  -8  -3   91.20    3.30
   1  -8   3   89.60    3.90
   1  -8   3   92.70    3.60
   1   8   4   26.90    1.20
  -1   8  -4   28.60    1.50
  -1  -8  -4   26.70    1.40
   1  -8   4   30.70    1.80
   1  -8   4   25.80    1.70
   1   8   5    0.40    0.40
  -1   8  -5    0.60    0.50
  -1   8  -5    1.10    1.10
  -1  -8  -5    1.00    0.40
   1  -8   5    0.20    0.50
   1  -8   5    0.10    0.90
   1   8   6  240.20    8.50
   1   8   6  239.40    8.80
  -1   8  -6  251.10    9.20
  -1   8  -6  255.60    9.70
   1  -8   6  254.00    9.30
   1  -8   6  242.50    9.20
   1   8   7   42.90    1.70
   1   8   7   41.50    1.80
  -1   8  -7   41.70    2.00
  -1   8  -7   40.60    2.50
   1  -8   7   41.50    2.00
   1  -8   7   41.30    2.20
   1   8   8    5.10    0.60
   1   8   8    5.50    0.60
  -1   8  -8    3.80    0.70
  -1   8  -8    4.40    1.10
   1  -8   8    4.30    0.70
   1   8   9   48.80    2.00
   1   8   9   47.80    2.00
  -1   8  -9   47.90    2.20
  -1   8  -9   48.10    3.00
   1   8  10    0.40    0.30
   1   8  10    0.90    0.40
  -1   8 -10    1.10    0.70
  -1   8 -10    1.00    1.50
  -1  -8 -10    0.80    1.50
   1   8  11   36.60    1.50
   1   8  11   35.40    1.50
  -1   8 -11   35.80    1.90
  -1   8 -11   34.80    2.80
  -1  -8 -11   32.70    3.20
  -1   8 -12    4.60    0.80
  -1   8 -12    5.10    1.60
  -1  -8 -12    7.40    2.80
  -1   8 -13    1.90    1.70
  -1  -8 -13    3.00    2.50
  -1   8 -14    6.00    2.90
  -1  -8 -14    7.50    3.00
  -1  -8 -14    6.90    2.70
   1   9 -14    4.50    2.60
   1   9 -14    3.10    2.50
   1  -9 -14    3.50    2.80
   1  -9 -14    4.70    2.40
   1   9 -13   37.80    3.50
   1  -9 -13   41.50    3.90
   1  -9 -13   45.50    3.40
   1   9 -12    5.20    0.80
   1   9 -12    4.30    1.60
  -1  -9  12    6.20    0.80
   1  -9 -12    4.10    1.90
   1   9 -11    3.50    0.80
   1   9 -11    4.90    2.20
  -1  -9  11    5.00    0.70
   1  -9 -11    3.40    2.20
   1   9 -10  190.00    7.30
   1   9 -10  181.00    7.70
  -1  -9  10  182.60    6.70
  -1  -9  10  182.40    8.30
   1   9  -9   16.30    1.00
   1   9  -9   16.30    1.80
  -1  -9   9   17.50    1.10
  -1  -9   9   15.20    2.30
   1  -9  -9   15.30    1.60
   1   9  -8    2.90    0.60
   1   9  -8    2.70    1.10
  -1   9   8    3.30    0.30
  -1   9   8    3.40    0.30
  -1  -9   8    4.50    0.70
  -1  -9   8    3.00    1.30
   1  -9  -8    2.80    1.00
   1   9  -7   41.90    2.20
   1   9  -7   46.40    2.60
  -1   9   7   45.70    1.70
  -1  -9   7   43.30    2.50
   1  -9  -7   46.80    2.40
   1   9  -6   69.60    3.10
   1   9  -6   71.80    3.20
  -1  -9   6   75.00    3.10
   1  -9  -6   70.50    2.80
   1  -9  -6   71.60    3.30
   1   9  -5  281.00   10.70
  -1  -9   5  286.00   10.60
   1  -9  -5  288.20   10.00
   1  -9  -5  293.20   11.20
  -1  -9   4    2.20    0.70
   1  -9  -4    1.90    0.30
   1  -9  -4    1.50    0.70
  -1  -9   3   50.50    2.20
  -1  -9   3   53.50    2.20
   1  -9  -3   52.00    2.20
  -1  -9   2  152.50    5.90
   1  -9  -2  157.10    5.70
   1   9  -1    4.50    0.50
  -1  -9   1    5.50    0.50
   1  -9  -1    5.30    0.50
   1   9   0  162.40    5.40
  -1   9   0  164.20    6.10
  -1  -9   0  166.40    6.50
   1  -9   0  169.90    5.80
   1   9   1    2.50    0.40
  -1   9  -1    2.60    0.50
  -1  -9  -1    3.10    0.40
   1  -9   1    3.50    0.60
   1   9   2  302.90   10.40
  -1   9  -2  305.10   11.00
  -1  -9  -2  319.00   11.00
   1  -9   2  318.80   11.80
   1   9   3  254.80    8.70
  -1   9  -3  263.70    9.50
  -1  -9  -3  268.60    9.00
   1  -9   3  266.80    9.10
   1  -9   3  280.20    9.60
   1   9   4   45.00    1.80
  -1   9  -4   44.20    2.20
  -1  -9  -4   45.30    1.90
   1  -9   4   45.20    2.10
   1  -9   4   45.50    2.60
   1   9   5   53.20    2.00
  -1   9  -5   51.90    2.30
  -1   9  -5   49.10    2.20
  -1  -9  -5   54.50    2.20
   1  -9   5   56.50    2.70
   1  -9   5   48.60    2.70
   1   9   6    0.20    0.40
   1   9   6    0.50    0.50
  -1   9  -6    0.50    0.70
  -1   9  -6    1.30    0.80
   1  -9   6    0.60    0.60
   1  -9   6    1.30    1.40
   1   9   7    8.50    0.70
   1   9   7    8.00    0.70
  -1   9  -7    8.40    0.90
  -1   9  -7    7.80    1.20
   1  -9   7    7.50    0.80
   1  -9   7    6.60    1.50
   1   9   8    0.30    0.40
   1   9   8    0.50    0.40
  -1   9  -8    0.80    0.70
  -1   9  -8   -0.30    1.00
   1  -9   8    0.50    0.70
   1  -9   8   -0.80    1.60
   1   9   9    0.50    0.40
   1   9   9    0.30    0.50
  -1   9  -9    0.70    0.70
  -1   9  -9   -1.40    1.70
   1   9  10  166.70    6.00
   1   9  10  173.10    6.10
  -1   9 -10  175.10    6.70
  -1   9 -10  163.50    7.30
   1   9  11   44.00    1.80
   1   9  11   46.10    1.80
  -1   9 -11   44.50    2.20
  -1   9 -11   39.90    3.10
  -1  -9 -11   43.90    3.30
  -1   9 -12    8.60    1.10
  -1   9 -12    6.80    2.20
  -1  -9 -12    7.60    2.30
  -1   9 -13   38.70    3.00
  -1  -9 -13   41.20    4.00
  -1  -9 -13   48.00    3.50
  -1   9 -14    4.40    1.90
  -1  -9 -14    4.50    2.00
  -1  -9 -14    5.80    2.10
   1  10 -14    7.20    1.90
   1  10 -14    4.60    2.70
   1 -10 -14    4.00    2.80
   1 -10 -14   12.40    2.70
   1  10 -13   18.90    2.70
   1 -10 -13   17.80    3.20
   1 -10 -13   21.10    2.70
   1  10 -12    0.20    0.80
   1  10 -12   -0.60    1.40
  -1 -10  12   -0.40    0.60
   1 -10 -12   -1.10    2.30
   1 -10 -12    2.60    3.10
   1  10 -11   40.90    2.10
   1  10 -11   36.60    3.00
  -1 -10  11   40.20    2.10
   1 -10 -11   38.30    2.70
   1  10 -10   23.60    1.40
   1  10 -10   19.60    1.90
  -1 -10  10   25.10    1.50
  -1 -10  10   21.30    2.90
   1 -10 -10   23.10    2.00
   1  10  -9   70.50    3.10
   1  10  -9   70.20    3.80
  -1  10   9   65.30    2.30
  -1  10   9   65.50    2.30
  -1 -10   9   64.70    3.00
  -1 -10   9   71.30    4.20
   1 -10  -9   75.00    4.10
   1  10  -8  189.70    7.00
   1  10  -8  188.20    6.90
  -1  10   8  175.50    6.30
  -1  10   8  181.10    6.20
  -1 -10   8  179.30    7.00
  -1 -10   8  180.30    8.20
   1 -10  -8  194.40    7.40
   1  10  -7  235.70    8.30
  -1 -10   7  217.90    8.90
   1 -10  -7  227.80    7.80
   1 -10  -7  232.40    8.70
   1  10  -6  118.20    4.80
  -1 -10   6  120.70    5.40
   1 -10  -6  119.30    4.70
   1 -10  -6  123.10    5.00
   1  10  -5    1.10    0.40
  -1 -10   5    1.90    0.90
   1 -10  -5    1.40    0.30
   1 -10  -5    1.20    0.80
  -1 -10   4  147.30    6.30
   1 -10  -4  139.10    5.70
   1 -10  -4  138.60    5.60
   1 -10  -3   30.70    1.60
  -1 -10   2   27.40    1.70
   1 -10  -2   25.90    1.20
   1  10  -1    3.00    0.50
  -1 -10   1    2.00    0.40
   1 -10  -1    1.80    0.50
   1  10   0   22.10    1.10
  -1 -10   0   25.30    1.30
   1 -10   0   23.50    1.20
   1  10   1  138.30    4.70
  -1  10  -1  137.20    5.50
  -1 -10  -1  143.10    5.00
  -1 -10  -1  138.00    4.80
   1 -10   1  137.40    4.70
   1  10   2   13.00    0.80
  -1  10  -2   13.80    1.00
  -1 -10  -2   12.40    0.80
   1 -10   2   12.60    0.80
   1  10   3   72.60    3.00
  -1  10  -3   68.50    3.00
  -1 -10  -3   73.80    3.00
   1 -10   3   74.70    3.00
   1 -10   3   79.30    3.00
   1  10   4   32.60    1.50
  -1  10  -4   32.70    1.70
  -1 -10  -4   33.00    1.50
   1 -10   4   34.00    1.80
   1 -10   4   33.60    2.20
   1  10   5   74.10    2.90
  -1  10  -5   76.20    3.10
  -1 -10  -5   76.50    3.10
   1 -10   5   77.60    3.10
   1 -10   5   80.40    3.80
   1  10   6  210.20    7.30
   1  10   6  207.10    7.70
  -1  10  -6  210.70    8.10
  -1 -10  -6  209.60    7.60
   1 -10   6  216.10    7.50
   1 -10   6  211.80    8.30
   1  10   7  151.30    5.20
   1  10   7  147.00    5.50
  -1  10  -7  153.10    5.70
  -1  10  -7  142.00    6.00
   1 -10   7  148.40    5.60
   1 -10   7  152.60    6.70
   1  10   8   77.60    3.10
   1  10   8   77.30    3.10
  -1  10  -8   83.10    3.60
  -1  10  -8   80.90    3.60
   1 -10   8   78.50    3.90
   1  10   9    2.80    0.50
   1  10   9    2.30    0.60
  -1  10  -9    2.90    1.00
  -1  10  -9    1.50    1.20
   1  10  10    6.00    0.60
   1  10  10    6.40    0.70
  -1  10 -10    3.90    0.80
  -1  10 -10    5.30    2.10
   1  10  11   13.30    0.70
   1  10  11   15.70    0.80
  -1  10 -11   11.30    1.20
  -1  10 -11   12.20    1.80
  -1 -10 -11   14.20    2.10
   1 -10  11   14.00    1.20
  -1  10 -12   10.20    1.30
  -1  10 -12   10.40    2.40
  -1 -10 -12   11.90    2.70
  -1  10 -13    1.00    1.60
  -1 -10 -13    3.50    2.60
  -1 -10 -13    1.80    1.70
  -1  10 -14    0.20    1.60
  -1 -10 -14   -0.40    1.90
  -1 -10 -14    0.50    1.90
   1  11 -14   32.90    2.80
   1  11 -14   28.10    4.70
   1 -11 -14   33.00    3.60
   1 -11 -14   38.30    3.40
   1  11 -13   14.80    2.60
   1 -11 -13   18.00    2.90
   1 -11 -13   17.30    2.60
   1  11 -12   43.10    2.30
   1  11 -12   37.10    2.90
  -1 -11  12   41.50    2.10
   1 -11 -12   42.90    3.60
   1  11 -11   13.10    1.20
   1  11 -11   15.70    1.80
  -1 -11  11   14.70    1.30
   1 -11 -11   16.30    2.10
   1  11 -10   23.80    1.40
   1  11 -10   24.70    2.10
  -1 -11  10   24.80    1.50
  -1 -11  10   26.00    2.70
   1 -11 -10   24.70    2.10
   1  11  -9   -0.10    0.60
   1  11  -9   -0.40    1.10
  -1  11   9    0.60    0.30
  -1  11   9    0.70    0.30
  -1 -11   9   -0.80    0.90
  -1 -11   9    0.90    1.90
   1 -11  -9    0.20    1.10
   1  11  -8   20.50    1.30
  -1  11   8   18.80    0.90
  -1  11   8   18.20    0.90
  -1 -11   8   19.60    1.30
  -1 -11   8   20.20    1.90
   1 -11  -8   22.10    1.70
   1  11  -7  195.00    7.50
  -1 -11   7  205.10    7.60
  -1 -11   7  198.50    7.80
   1 -11  -7  198.80    8.10
   1 -11  -7  209.20    8.10
   1  11  -6   32.60    1.70
  -1 -11   6   34.00    2.40
   1 -11  -6   34.40    1.50
   1 -11  -6   34.50    2.10
   1  11  -5   20.10    1.20
  -1 -11   5   21.70    1.80
   1 -11  -5   18.90    1.10
   1 -11  -5   20.30    1.30
  -1 -11   4  257.60    9.40
   1 -11  -4  234.50    8.90
   1 -11  -4  242.80    9.20
   1 -11  -3   41.60    2.00
   1  11  -1   50.90    2.40
  -1 -11   1   58.40    2.80
   1 -11  -1   50.30    2.20
   1  11   0  491.40   16.20
  -1 -11   0  501.40   17.50
   1 -11   0  507.10   17.80
   1  11   1   19.40    1.00
  -1 -11  -1   18.70    1.10
  -1 -11  -1   18.20    0.80
   1 -11   1   18.90    1.20
   1  11   2  166.90    6.30
  -1  11  -2  178.60    6.60
  -1 -11  -2  174.60    6.10
   1 -11   2  177.30    6.40
   1  11   3   23.10    1.30
  -1  11  -3   25.50    1.40
  -1 -11  -3   24.20    1.30
   1 -11   3   24.10    1.20
   1 -11   3   27.80    2.30
   1  11   4    0.50    0.40
  -1  11  -4    0.90    0.70
  -1 -11  -4    1.10    0.50
   1 -11   4    0.60    0.60
   1 -11   4    1.40    0.70
   1  11   5   50.50    2.10
  -1  11  -5   49.10    2.30
  -1 -11  -5   47.80    2.40
   1 -11   5   49.30    2.30
   1 -11   5   49.50    2.40
   1  11   6    2.90    0.60
  -1  11  -6    2.50    0.80
  -1 -11  -6    2.70    0.50
   1 -11   6    2.00    0.80
   1 -11   6    3.40    1.20
   1  11   7  163.80    5.90
   1  11   7  162.40    6.10
  -1  11  -7  159.80    6.40
   1 -11   7  160.80    6.00
   1 -11   7  163.00    7.10
   1  11   8   24.60    1.30
   1  11   8   26.00    1.40
  -1  11  -8   24.60    1.60
  -1  11  -8   22.80    2.20
   1 -11   8   26.50    2.20
   1  11   9   10.00    0.70
   1  11   9    7.80    0.80
  -1  11  -9    6.50    1.00
  -1  11  -9    6.30    1.80
   1 -11   9    6.50    2.10
   1  11  10  164.80    5.90
   1  11  10  170.70    6.20
  -1  11 -10  165.10    7.30
  -1  11 -10  158.90    6.80
   1 -11  10  151.20    6.40
   1  11  11    3.50    0.50
  -1  11 -11    3.10    1.00
  -1  11 -11    3.90    1.50
   1 -11  11    2.50    0.90
  -1  11 -12   23.00    1.60
  -1  11 -12   27.20    2.60
  -1 -11 -12   24.40    2.70
  -1 -11 -12   34.10    2.80
  -1  11 -13   18.60    2.20
  -1 -11 -13   23.50    3.60
  -1 -11 -13   20.90    2.30
  -1  11 -14    0.70    2.50
  -1 -11 -14   -0.70    2.80
  -1 -11 -14    0.70    1.70
   1  12 -14    8.40    1.90
   1 -12 -14    8.50    2.80
   1 -12 -14   11.70    2.60
   1 -12 -13    3.00    2.00
   1 -12 -13    3.50    2.20
   1  12 -12   -0.10    0.90
  -1 -12  12   -0.20    0.70
   1 -12 -12   -1.00    2.50
   1  12 -11  133.90    5.50
  -1 -12  11  114.90    5.00
   1  12 -10    7.40    0.90
  -1 -12  10    6.80    0.90
  -1 -12  10    7.60    2.30
   1  12  -9   47.70    2.40
  -1  12   9   47.40    1.80
  -1  12   9   47.10    1.80
  -1 -12   9   49.80    2.40
  -1 -12   9   44.10    2.90
   1 -12  -9   49.40    3.20
   1  12  -8   18.50    1.30
  -1  12   8   19.90    1.10
  -1 -12   8   20.80    1.40
  -1 -12   8   19.90    2.20
   1 -12  -8   21.70    1.10
   1 -12  -8   20.80    1.90
   1  12  -7   25.70    1.50
  -1 -12   7   25.20    1.50
  -1 -12   7   25.30    2.00
   1 -12  -7   25.80    1.20
   1 -12  -7   25.80    1.80
   1  12  -6   97.50    4.20
  -1 -12   6  110.30    4.50
   1 -12  -6  105.50    4.20
   1 -12  -6  102.00    4.30
  -1 -12   5   17.10    1.60
   1 -12  -5   17.00    1.00
   1 -12  -5   18.10    1.40
  -1 -12   4   66.10    3.00
  -1 -12   4   65.30    3.20
   1 -12  -4   62.10    2.80
   1 -12  -4   63.50    3.10
  -1 -12   3   13.40    0.90
   1 -12  -3   15.30    1.00
   1 -12  -2  224.60    8.40
   1  12  -1 1628.30   54.50
  -1 -12   1 1675.10   55.20
   1 -12  -1 1707.40   54.90
   1  12   0   33.70    1.50
  -1 -12   0   36.80    1.80
   1 -12   0   37.30    1.70
   1  12   1  392.70   13.20
  -1 -12  -1  385.00   13.00
  -1 -12  -1  365.60   13.00
   1 -12   1  389.80   12.70
   1  12   2   69.70    3.20
  -1 -12  -2   71.10    2.90
  -1 -12  -2   72.30    2.80
   1 -12   2   76.30    3.00
   1  12   3    0.00    0.50
  -1 -12  -3    0.60    0.50
   1 -12   3    0.60    0.50
   1 -12   3    0.70    0.60
   1  12   4  343.10   12.20
  -1  12  -4  368.10   13.40
  -1 -12  -4  365.90   12.50
   1 -12   4  372.40   14.00
   1 -12   4  379.80   13.80
   1  12   5    8.80    0.80
  -1  12  -5    8.80    0.80
  -1 -12  -5    8.70    0.80
   1 -12   5   10.00    1.00
   1 -12   5    9.20    1.50
   1  12   6   70.70    3.00
  -1  12  -6   77.70    3.40
  -1 -12  -6   73.50    3.20
   1 -12   6   76.40    3.30
   1 -12   6   78.20    4.00
   1  12   7    1.00    0.50
   1  12   7    0.00    0.50
  -1  12  -7    0.20    0.70
   1 -12   7    0.40    0.80
   1 -12   7    1.40    1.50
   1  12   8   50.00    2.50
   1  12   8   54.00    2.50
  -1  12  -8   55.20    2.60
   1 -12   8   50.70    3.30
   1  12   9  158.70    6.20
   1  12   9  167.10    6.30
  -1  12  -9  170.10    6.70
   1 -12   9  158.40    7.30
   1  12  10   39.30    1.90
   1  12  10   40.20    1.80
  -1  12 -10   35.30    2.10
   1  12  11   68.10    2.70
  -1  12 -11   64.70    3.00
  -1  12 -11   60.40    3.70
  -1 -12 -11   64.70    3.50
   1 -12  11   66.60    3.30
  -1  12 -12    2.30    0.90
  -1 -12 -12    1.80    1.90
  -1 -12 -13    1.30    2.70
  -1 -12 -13    0.50    1.50
  -1 -12 -14    9.90    2.20
   1  13 -14   22.00    2.80
   1 -13 -14   18.00    3.20
   1 -13 -14   26.30    2.90
   1 -13 -13   -0.40    2.70
   1 -13 -13    0.50    2.20
   1  13 -12    0.10    0.80
   1 -13 -12    1.50    2.70
   1  13 -11    2.60    0.90
  -1 -13  11    1.60    1.10
   1 -13 -11    2.50    1.40
   1  13 -10    3.10    0.80
  -1  13  10    4.20    0.40
  -1  13  10    3.90    0.40
  -1 -13  10    3.20    0.80
  -1 -13  10    3.00    1.50
   1  13  -9   27.20    1.60
  -1  13   9   27.80    1.30
  -1  13   9   28.80    1.40
  -1 -13   9   25.30    1.50
  -1 -13   9   30.60    2.90
   1 -13  -9   29.70    2.00
   1  13  -8   24.30    1.50
  -1 -13   8   27.30    1.70
  -1 -13   8   23.90    2.60
   1 -13  -8   25.50    1.30
   1 -13  -8   27.70    2.20
   1  13  -7  233.70    9.00
  -1 -13   7  239.70    9.30
  -1 -13   7  224.60    9.80
   1 -13  -7  245.90    9.60
   1 -13  -7  248.20    8.90
   1  13  -6   37.20    2.00
  -1 -13   6   39.80    2.20
   1 -13  -6   37.00    1.80
   1 -13  -6   39.80    2.20
  -1 -13   5  255.00    9.60
  -1 -13   5  271.50   10.40
   1 -13  -5  252.70    9.70
   1 -13  -5  264.70    9.60
  -1 -13   4   22.00    1.60
   1 -13  -4   20.50    1.20
   1 -13  -4   22.60    1.50
  -1 -13   3    3.40    0.90
   1 -13  -3    2.70    0.60
   1  13  -1   10.10    0.70
  -1 -13   1   19.90    2.90
   1 -13  -1    9.00    0.70
   1  13   0   -0.30    0.60
  -1 -13   0    0.40    0.60
   1 -13   0    0.30    0.40
   1  13   1   19.30    1.20
  -1 -13  -1   20.70    1.50
   1 -13   1   19.80    1.10
   1  13   2  374.70   12.60
  -1 -13  -2  386.90   13.80
  -1 -13  -2  371.00   12.90
   1 -13   2  373.10   13.20
   1  13   3  381.10   13.00
  -1 -13  -3  384.30   13.20
  -1 -13  -3  394.40   13.30
   1 -13   3  397.80   13.80
   1  13   4   32.30    1.70
  -1 -13  -4   33.20    1.50
   1 -13   4   35.10    1.90
   1 -13   4   31.90    2.00
   1  13   5  180.10    6.80
  -1  13  -5  183.10    7.00
  -1 -13  -5  189.20    7.30
   1 -13   5  193.20    6.90
   1 -13   5  189.80    7.60
   1  13   6   53.40    2.40
  -1  13  -6   54.50    2.70
  -1 -13  -6   57.70    2.50
   1 -13   6   57.00    2.80
   1 -13   6   56.50    3.30
   1  13   7  128.40    5.20
  -1  13  -7  131.50    5.30
  -1 -13  -7  137.60    4.90
   1 -13   7  131.60    5.30
   1 -13   7  139.60    5.90
   1  13   8   17.70    1.10
   1  13   8   19.00    1.20
  -1  13  -8   20.60    1.50
   1 -13   8   17.70    2.20
   1  13   9    7.20    0.80
   1  13   9    7.90    0.90
  -1  13  -9    5.80    1.10
   1 -13   9    7.80    2.20
   1  13  10   -0.30    0.40
   1  13  10    0.00    0.60
  -1  13 -10    0.60    0.90
  -1 -13 -10   -0.40    1.20
   1 -13  10   -0.70    2.20
  -1  13 -11    2.10    1.00
  -1 -13 -11    2.80    1.50
   1 -13  11    0.70    1.00
  -1  13 -12   -0.10    0.90
  -1 -13 -13   20.80    3.10
  -1 -13 -13   26.40    3.00
  -1 -13 -14    0.30    1.90
   1  14 -14    4.50    1.80
   1 -14 -14    2.90    2.80
   1 -14 -14    4.80    2.30
   1 -14 -13   31.80    3.90
   1 -14 -13   32.60    2.90
   1  14 -12   25.50    1.70
   1 -14 -12   25.10    2.50
   1  14 -11   20.80    1.40
  -1 -14  11   19.60    1.60
   1  14 -10    4.00    0.90
  -1  14  10    5.20    0.50
  -1  14  10    5.90    0.50
  -1 -14  10    5.00    1.10
  -1 -14  10    5.60    2.70
   1 -14 -10    5.60    1.30
   1  14  -9   98.20    4.40
  -1  14   9   99.10    3.90
  -1  14   9  104.50    3.70
  -1 -14   9  105.50    4.80
  -1 -14   9  104.90    5.20
   1 -14  -9  111.30    5.10
   1  14  -8   10.80    1.10
  -1 -14   8   12.10    1.60
  -1 -14   8   10.20    1.50
   1 -14  -8   10.30    0.80
   1 -14  -8   10.00    1.50
   1  14  -7  155.30    6.10
  -1 -14   7  147.20    6.00
  -1 -14   7  155.60    7.40
   1 -14  -7  155.30    6.00
   1 -14  -7  150.10    6.10
  -1 -14   6   18.60    1.30
  -1 -14   6   18.90    2.00
   1 -14  -6   16.70    1.10
   1 -14  -6   19.20    1.70
  -1 -14   5  134.30    5.40
  -1 -14   5  142.50    6.10
   1 -14  -5  131.10    5.00
   1 -14  -5  135.50    5.20
  -1 -14   4  140.70    5.80
   1 -14  -4  132.70    5.00
   1 -14  -4  140.30    5.70
  -1 -14   3  334.70   12.10
   1 -14  -3  333.50   12.30
  -1 -14   1  162.70    6.10
   1 -14  -1  163.30    7.10
   1  14   0   23.40    1.40
  -1 -14   0   23.70    1.40
   1 -14   0   25.30    1.60
   1  14   1  459.40   15.70
  -1 -14  -1  468.30   16.10
   1 -14   1  475.20   16.00
   1  14   2  200.50    6.90
  -1 -14  -2  200.30    7.30
  -1 -14  -2  191.40    6.90
   1 -14   2  200.00    7.30
   1  14   3  433.20   15.30
  -1 -14  -3  439.60   15.40
  -1 -14  -3  451.90   15.30
   1 -14   3  458.10   16.70
   1  14   4    6.80    0.80
  -1 -14  -4    6.20    0.80
  -1 -14  -4    5.40    0.80
   1 -14   4    6.50    0.80
   1 -14   4    6.90    1.00
   1  14   5   22.00    1.20
  -1  14  -5   22.00    1.50
  -1 -14  -5   19.80    1.20
  -1 -14  -5   21.40    1.40
   1 -14   5   22.50    1.40
   1 -14   5   22.90    1.70
   1  14   6   -0.10    0.60
  -1  14  -6    0.00    0.60
  -1 -14  -6    0.10    0.70
   1 -14   6   -0.60    0.80
   1 -14   6   -0.60    1.30
   1  14   7  163.20    6.40
  -1  14  -7  170.60    7.30
  -1 -14  -7  173.00    6.60
   1 -14   7  172.20    7.40
   1 -14   7  172.50    7.70
   1  14   8    0.80    0.50
   1  14   8    0.00    0.70
  -1  14  -8   -0.20    0.80
   1 -14   8   -0.50    0.70
   1 -14   8    0.30    1.20
   1  14   9   13.80    1.00
   1  14   9   13.90    1.20
  -1  14  -9    9.60    1.10
  -1 -14  -9   12.40    1.90
   1 -14   9   12.40    1.10
   1 -14   9   10.80    2.50
   1  14  10   39.40    1.80
   1  14  10   43.10    2.00
  -1  14 -10   42.90    2.40
  -1 -14 -10   45.40    2.90
   1 -14  10   41.30    2.40
   1 -14  10   38.40    2.80
  -1  14 -11  107.90    5.30
  -1 -14 -11  108.70    5.30
   1 -14  11   98.50    4.60
  -1  14 -12    0.60    1.00
  -1 -14 -12   -0.20    1.30
  -1 -14 -13   72.20    5.90
  -1 -14 -13   81.50    4.80
  -1 -14 -14    2.50    1.80
   1  15 -14   -0.10    2.60
   1 -15 -14   -0.50    2.30
   1 -15 -13    2.10    5.70
   1 -15 -13    0.50    2.10
   1  15 -12    1.50    0.90
   1 -15 -12    0.20    1.40
   1  15 -11   62.20    3.00
  -1 -15  11   62.00    2.90
   1  15 -10   45.50    2.40
  -1  15  10   46.90    2.10
  -1  15  10   51.60    1.90
  -1 -15  10   47.60    2.80
  -1 -15  10   46.30    3.60
   1 -15 -10   48.60    3.10
   1  15  -9  118.30    5.40
  -1  15   9  117.20    4.60
  -1  15   9  122.10    4.60
  -1 -15   9  116.40    5.30
  -1 -15   9  126.50    6.30
   1 -15  -9  127.30    4.90
   1 -15  -9  121.40    5.70
   1  15  -8    0.50    0.80
  -1 -15   8    0.80    0.90
  -1 -15   8    1.10    1.80
   1 -15  -8    0.60    0.60
   1 -15  -8    1.00    0.90
   1  15  -7    3.60    0.80
  -1 -15   7    4.30    1.00
  -1 -15   7    4.30    1.30
   1 -15  -7    4.80    0.80
   1 -15  -7    4.90    1.30
  -1 -15   6   31.00    1.80
  -1 -15   6   30.80    2.10
   1 -15  -6   30.20    1.60
   1 -15  -6   28.70    1.90
  -1 -15   5   83.90    3.80
  -1 -15   5   84.20    4.00
   1 -15  -5   82.30    3.60
   1 -15  -5   84.50    3.80
  -1 -15   4    2.00    0.60
   1 -15  -4    1.80    0.60
   1 -15  -4    2.00    0.70
  -1 -15   3  200.10    8.10
   1 -15  -3  201.50    7.30
   1  15  -1    7.70    0.30
  -1 -15   0  223.00    8.90
   1 -15   0  227.00    7.90
   1  15   1   52.60    2.30
  -1 -15  -1   53.90    2.80
   1 -15   1   49.30    2.30
   1  15   2    0.70    0.60
  -1 -15  -2    0.30    0.70
  -1 -15  -2    0.70    0.40
   1 -15   2   -0.10    0.80
   1  15   3  142.30    5.40
  -1 -15  -3  140.50    5.30
  -1 -15  -3  149.90    5.60
   1 -15   3  145.60    5.50
   1  15   4   16.50    1.20
  -1  15  -4   18.60    1.20
  -1 -15  -4   16.30    1.10
  -1 -15  -4   18.60    1.20
   1 -15   4   18.60    1.40
   1 -15   4   22.60    1.90
   1  15   5   90.70    3.90
  -1  15  -5   85.10    3.40
  -1 -15  -5   85.50    3.60
  -1 -15  -5   87.90    3.90
   1 -15   5   90.50    4.40
   1 -15   5   90.30    3.90
   1  15   6   21.00    1.30
  -1  15  -6   20.10    1.30
  -1 -15  -6   20.20    1.30
  -1 -15  -6   21.50    1.60
   1 -15   6   22.00    1.40
   1 -15   6   20.40    1.90
   1  15   7    0.50    0.60
  -1  15  -7    0.30    1.00
  -1 -15  -7   -0.20    0.70
  -1 -15  -7    2.50    1.20
   1 -15   7    0.60    0.70
   1 -15   7    0.50    1.10
   1  15   8   41.30    2.10
   1  15   8   41.40    2.00
  -1  15  -8   37.40    2.20
  -1 -15  -8   43.10    2.70
   1 -15   8   45.80    3.20
   1  15   9   30.60    1.60
   1  15   9   29.40    1.60
  -1  15  -9   28.90    1.90
  -1 -15  -9   28.20    2.10
   1 -15   9   27.90    1.90
   1 -15   9   28.90    2.90
   1  15  10   70.30    3.10
  -1  15 -10   66.20    3.30
  -1 -15 -10   65.20    3.80
   1 -15  10   70.80    3.60
   1 -15  10   69.10    4.50
  -1  15 -11    0.20    1.00
  -1 -15 -11    0.50    1.40
   1 -15  11   -0.30    1.00
  -1  15 -12    6.40    1.30
  -1 -15 -12    6.40    1.80
  -1 -15 -13   13.40    3.10
  -1 -15 -13   16.40    2.80
  -1 -15 -14    3.20    1.70
   1  16 -14    5.70    2.60
   1 -16 -14    7.40    2.50
   1  16 -13    2.00    1.70
   1 -16 -13    2.00    3.10
   1 -16 -13    2.10    1.50
   1  16 -12   25.60    1.80
   1 -16 -12   31.50    2.60
   1  16 -11   41.90    2.30
  -1 -16  11   41.10    2.60
   1 -16 -11   40.50    2.90
   1  16 -10   18.90    1.50
  -1  16  10   18.40    1.00
  -1  16  10   20.20    1.20
  -1 -16  10   19.50    1.50
  -1 -16  10   18.60    2.40
   1 -16 -10   19.60    2.20
   1  16  -9    1.00    0.90
  -1  16   9   -0.10    0.60
  -1 -16   9   -0.50    0.90
  -1 -16   9    0.90    2.20
   1 -16  -9    0.00    0.50
   1 -16  -9   -0.70    1.50
   1  16  -8    0.70    1.00
  -1 -16   8    0.50    0.90
  -1 -16   8   -0.10    1.90
   1 -16  -8    0.40    0.50
   1 -16  -8    0.80    1.00
   1  16  -7   57.80    2.70
  -1 -16   7   54.60    2.70
  -1 -16   7   58.80    3.40
   1 -16  -7   57.40    2.80
   1 -16  -7   53.00    2.80
  -1 -16   6  121.90    4.90
  -1 -16   6  129.30    6.30
   1 -16  -6  130.10    5.10
   1 -16  -6  124.60    5.00
  -1 -16   5   65.90    2.80
  -1 -16   5   72.20    3.50
   1 -16  -5   66.90    2.90
   1 -16  -5   65.50    3.10
  -1 -16   4   83.50    3.40
   1 -16  -4   84.20    3.80
   1 -16  -4   80.00    3.50
   1  16  -2  233.10    8.80
  -1 -16   2  239.20    8.90
  -1 -16   0    0.70    0.90
   1 -16   0    0.60    0.50
   1  16   1    1.60    0.60
  -1 -16  -1    1.50    0.80
   1  16   2  195.00    6.70
  -1 -16  -2  199.10    7.60
  -1 -16  -2  190.50    7.30
   1 -16   2  198.10    7.00
   1  16   3   83.70    3.50
  -1 -16  -3   87.10    3.50
  -1 -16  -3   85.30    3.20
   1 -16   3   88.20    3.60
   1  16   4   91.90    3.70
  -1 -16  -4   99.00    4.00
  -1 -16  -4   97.10    3.70
   1 -16   4   97.60    4.00
   1 -16   4   96.20    4.00
   1  16   5    0.60    0.70
  -1 -16  -5    0.20    0.70
  -1 -16  -5    0.00    0.70
   1 -16   5    0.90    0.70
   1 -16   5    0.80    1.30
   1  16   6   11.50    1.10
  -1  16  -6    8.70    1.30
  -1 -16  -6   10.30    1.00
  -1 -16  -6   10.80    1.20
   1 -16   6   11.40    1.30
   1 -16   6   11.00    1.80
   1  16   7   85.20    3.80
  -1  16  -7   87.70    4.20
  -1 -16  -7   87.80    4.40
  -1 -16  -7   90.30    4.20
   1 -16   7   93.30    5.50
   1  16   8   24.00    1.40
   1  16   8   24.20    1.40
  -1  16  -8   20.50    1.50
  -1 -16  -8   21.00    1.40
  -1 -16  -8   21.90    2.00
   1 -16   8   19.00    2.30
   1  16   9   13.70    1.20
  -1  16  -9   14.70    1.50
  -1 -16  -9   17.50    2.00
   1 -16   9   17.80    1.80
   1 -16   9   12.10    1.90
   1  16  10    0.30    0.70
  -1  16 -10   -0.20    1.00
  -1 -16 -10    1.00    1.50
   1 -16  10    0.20    1.00
   1 -16  10   -1.30    2.40
  -1  16 -11    1.80    1.10
  -1 -16 -11    4.20    2.00
   1 -16  11    0.80    0.90
  -1  16 -12   53.20    3.00
  -1 -16 -12   55.00    3.90
  -1 -16 -13   39.10    4.90
  -1 -16 -13   42.70    3.60
  -1 -16 -14   43.10    3.70
   1  17 -14    4.50    1.90
   1 -17 -14    6.50    1.90
   1  17 -13    2.50    2.40
   1  17 -12    7.60    1.30
   1 -17 -12    9.00    1.60
   1  17 -11    8.50    1.20
  -1 -17  11    7.20    1.20
   1 -17 -11   12.20    2.10
   1  17 -10   24.70    1.90
  -1  17  10   25.90    1.50
  -1  17  10   28.10    1.50
  -1 -17  10   26.00    1.80
   1 -17 -10   27.30    2.10
   1  17  -9   39.60    2.30
  -1  17   9   36.70    1.80
  -1 -17   9   36.70    2.10
  -1 -17   9   37.50    2.90
   1 -17  -9   39.10    1.80
   1 -17  -9   38.90    2.60
   1  17  -8   68.80    3.20
  -1 -17   8   70.10    3.40
  -1 -17   8   68.10    3.90
   1 -17  -8   67.70    3.10
   1 -17  -8   67.30    3.60
   1  17  -7   78.10    3.60
  -1 -17   7   73.60    3.60
  -1 -17   7   84.00    5.10
   1 -17  -7   76.80    3.20
   1 -17  -7   76.80    3.40
   1  17  -6    7.70    1.10
  -1 -17   6    6.50    1.10
  -1 -17   6    5.00    1.80
   1 -17  -6    5.80    0.80
   1 -17  -6    6.50    1.10
  -1 -17   5    0.90    0.60
  -1 -17   5    1.80    1.40
   1 -17  -5    0.70    0.70
   1 -17  -5    2.40    0.80
  -1 -17   4  108.40    4.80
   1 -17  -4  106.70    4.50
   1 -17  -4  107.10    4.70
   1 -17  -3    0.60    0.50
  -1 -17   2  100.30    4.40
   1 -17  -2  102.50    4.60
  -1 -17   1    0.40    0.50
   1  17   0   83.50    3.30
  -1 -17   0   84.30    3.50
   1  17   1    9.50    1.00
  -1 -17  -1   10.70    1.20
   1 -17   1   11.30    1.00
   1  17   2  383.20   13.20
  -1 -17  -2  391.10   14.00
   1  17   3    0.40    0.80
  -1 -17  -3    2.10    0.80
  -1 -17  -3    0.70    0.50
   1 -17   3    0.80    0.70
   1  17   4   59.40    3.20
  -1 -17  -4   55.10    2.50
  -1 -17  -4   57.40    2.40
   1 -17   4   62.50    3.20
   1 -17   4   59.30    2.90
   1  17   5    4.50    0.80
  -1 -17  -5    4.50    0.90
  -1 -17  -5    3.90    0.90
   1 -17   5    4.80    1.10
   1 -17   5    4.00    1.90
   1  17   6  112.40    4.70
  -1  17  -6  114.80    5.10
  -1 -17  -6  112.50    4.40
  -1 -17  -6  113.20    4.70
   1 -17   6  112.40    4.60
   1 -17   6  114.30    6.10
   1  17   7   12.40    1.30
  -1  17  -7   14.10    1.60
  -1 -17  -7   11.40    1.20
  -1 -17  -7   12.40    1.50
   1 -17   7   13.10    2.00
   1  17   8  133.10    5.20
  -1  17  -8  133.50    5.40
  -1 -17  -8  130.70    6.00
  -1 -17  -8  137.40    5.90
   1 -17   8  131.40    5.60
   1 -17   8  136.50    6.70
   1  17   9    5.00    0.80
  -1  17  -9    7.40    1.20
  -1 -17  -9    6.20    1.60
   1 -17   9    6.50    1.30
   1 -17   9    7.50    2.30
   1  17  10    0.20    0.80
  -1  17 -10    0.70    0.80
  -1 -17 -10    1.90    1.30
   1 -17  10    0.30    1.10
   1 -17  10    0.60    1.80
  -1  17 -11   46.90    2.90
  -1 -17 -11   50.60    3.40
   1 -17  11   49.70    3.30
  -1  17 -12    1.50    1.50
  -1 -17 -12    0.10    1.50
  -1 -17 -13   11.70    2.50
  -1 -17 -14   -0.30    2.40
   1  18 -14    8.70    3.10
   1 -18 -14    8.40    2.50
   1  18 -13    0.40    2.10
   1  18 -12    0.40    1.10
   1 -18 -12   -0.70    1.90
   1  18 -11   15.00    1.50
  -1 -18  11   12.50    1.50
   1 -18 -11   15.20    2.10
   1  18 -10    8.50    1.10
  -1  18  10    8.20    0.80
  -1  18  10    8.30    0.90
  -1 -18  10    8.00    1.30
   1 -18 -10    9.80    1.80
   1  18  -9   80.90    3.90
  -1  18   9   79.10    3.40
  -1 -18   9   88.00    4.20
  -1 -18   9   83.30    5.00
   1 -18  -9   84.50    3.90
   1 -18  -9   94.10    4.60
   1  18  -8   27.10    1.70
  -1 -18   8   28.80    2.00
  -1 -18   8   28.20    2.40
   1 -18  -8   29.20    1.60
   1 -18  -8   29.10    1.80
   1  18  -7  123.40    5.60
  -1 -18   7  131.50    5.80
  -1 -18   7  131.20    6.60
   1 -18  -7  122.40    5.50
   1 -18  -7  134.30    5.40
   1  18  -6    6.00    1.10
  -1 -18   6    3.20    1.00
  -1 -18   6    4.40    1.70
   1 -18  -6    4.60    0.90
   1 -18  -6    5.90    1.00
  -1 -18   5    4.90    1.00
  -1 -18   5    4.00    1.10
   1 -18  -5    2.80    0.80
   1 -18  -5    4.90    0.80
  -1 -18   4    5.00    0.80
   1 -18  -4    4.60    0.60
   1 -18  -4    5.20    0.90
  -1 -18   3   36.80    1.90
   1 -18  -3   35.70    1.80
   1  18  -2  100.70    3.80
  -1 -18   2  110.50    4.40
   1 -18  -2  108.70    4.20
   1  18  -1   36.40    1.80
  -1  18   1   35.90    1.70
   1  18   0   57.90    2.70
  -1  18   0   59.60    2.50
  -1 -18   0   57.30    2.60
   1  18   1   51.90    2.30
  -1 -18  -1   54.50    2.60
  -1 -18  -2    3.10    1.00
   1  18   3    2.90    0.70
  -1 -18  -3    1.60    0.80
  -1 -18  -3    3.60    0.50
   1 -18   3    3.30    1.00
   1  18   4   66.80    2.90
  -1  18  -4   68.00    3.00
  -1 -18  -4   70.10    3.40
  -1 -18  -4   67.90    2.90
   1 -18   4   62.30    2.80
   1 -18   4   70.20    3.60
   1  18   5  129.50    5.20
  -1  18  -5  133.10    5.50
  -1 -18  -5  137.50    6.00
  -1 -18  -5  139.70    5.60
   1 -18   5  137.30    5.70
   1 -18   5  145.90    6.00
   1  18   6   21.70    1.40
  -1  18  -6   19.10    1.40
  -1 -18  -6   16.90    1.20
  -1 -18  -6   21.80    1.60
   1 -18   6   20.10    1.50
   1 -18   6   20.40    1.80
   1  18   7   39.90    2.10
  -1  18  -7   40.80    2.30
  -1 -18  -7   40.20    2.00
  -1 -18  -7   40.90    2.40
   1 -18   7   41.20    2.30
   1 -18   7   41.60    2.80
   1  18   8    3.60    0.60
  -1  18  -8    2.00    0.80
  -1 -18  -8    3.20    0.80
  -1 -18  -8    4.10    1.40
   1 -18   8    1.40    0.80
   1 -18   8    2.40    2.20
   1  18   9   27.50    1.60
   1  18   9   26.90    1.80
  -1  18  -9   25.40    2.00
  -1 -18  -9   32.30    2.30
   1 -18   9   27.40    2.10
   1 -18   9   26.30    2.90
   1  18  10    2.10    0.80
  -1  18 -10    2.00    1.20
  -1 -18 -10    1.90    1.70
   1 -18  10    3.60    1.30
  -1  18 -11   15.70    1.60
  -1 -18 -11   21.60    4.20
   1 -18  11   15.40    1.80
  -1  18 -12   22.00    1.90
  -1 -18 -12   21.80    2.80
  -1 -18 -13    1.30    2.10
  -1 -18 -14   31.70    3.10
   1  19 -14    1.20    2.70
   1 -19 -14   -0.40    2.10
   1  19 -13    7.80    1.80
   1 -19 -13   10.60    2.10
   1  19 -12    1.90    1.20
   1 -19 -12    2.60    3.00
   1  19 -11    4.10    1.10
  -1 -19  11   10.60    2.30
   1 -19 -11    4.40    1.50
   1  19 -10    0.00    1.00
  -1  19  10   -0.40    0.60
  -1  19  10    0.20    0.70
  -1 -19  10    0.40    1.20
   1 -19 -10    0.30    1.60
   1  19  -9    0.10    1.00
  -1  19   9    0.80    0.70
  -1 -19   9   -0.90    1.10
  -1 -19   9    1.00    1.60
   1 -19  -9   -0.30    0.80
   1 -19  -9    1.70    1.50
   1  19  -8   12.90    1.40
  -1 -19   8   13.60    1.20
  -1 -19   8   12.30    2.00
   1 -19  -8   11.60    1.30
   1 -19  -8   13.70    1.60
   1  19  -7    9.10    1.20
  -1 -19   7    7.40    1.20
  -1 -19   7    7.80    2.20
   1 -19  -7    7.00    0.90
   1 -19  -7    8.60    1.00
   1  19  -6    9.40    1.10
  -1 -19   6    9.10    1.10
  -1 -19   6   11.60    2.00
   1 -19  -6    9.30    1.00
   1 -19  -6   11.20    1.10
  -1 -19   5   47.40    2.30
  -1 -19   5   49.80    2.70
   1 -19  -5   47.20    2.20
   1 -19  -5   46.20    2.30
  -1 -19   4    2.80    0.80
   1 -19  -4    2.80    0.90
  -1 -19   3   47.20    2.30
   1 -19  -3   50.50    2.60
   1  19  -2   47.00    1.90
  -1 -19   2   53.60    2.70
   1 -19  -2   50.00    2.40
  -1  19   1    0.60    0.40
  -1 -19   1    0.40    0.60
   1 -19  -1   -0.10    0.80
  -1  19   0  173.20    6.20
  -1 -19   0  171.40    6.80
   1 -19   0  166.60    6.60
  -1 -19  -1   27.80    1.70
  -1 -19  -2  107.30    5.00
   1 -19   2  112.40    4.20
   1  19   3  220.50    8.70
  -1 -19  -3  212.50    7.90
  -1 -19  -3  217.70    7.70
   1 -19   3  221.30    8.70
   1  19   4   47.50    2.20
  -1  19  -4   50.10    2.60
  -1 -19  -4   46.80    2.20
  -1 -19  -4   48.90    2.30
   1 -19   4   50.40    2.20
   1 -19   4   51.30    3.00
   1  19   5   38.30    2.60
  -1  19  -5   36.40    2.10
  -1 -19  -5   36.80    2.00
  -1 -19  -5   37.00    2.00
   1 -19   5   36.00    1.90
   1 -19   5   36.90    2.70
   1  19   6   17.30    1.10
  -1  19  -6   14.80    1.50
  -1 -19  -6   15.10    1.20
  -1 -19  -6   17.20    1.70
   1 -19   6   18.30    1.60
   1 -19   6   18.80    2.20
   1  19   7    0.30    0.50
  -1  19  -7    1.80    1.00
  -1 -19  -7   -0.40    0.80
  -1 -19  -7   -0.20    1.10
   1 -19   7    0.10    0.80
   1 -19   7   -0.60    1.90
   1  19   8    0.20    0.80
  -1  19  -8    0.70    1.10
  -1 -19  -8    0.90    0.90
  -1 -19  -8    0.60    1.30
   1 -19   8    0.40    0.80
   1 -19   8    0.40    2.20
   1  19   9    3.90    0.90
  -1  19  -9    4.90    1.30
  -1 -19  -9    5.70    1.70
   1 -19   9    5.30    1.40
   1 -19   9    2.70    2.50
  -1  19 -10   57.90    3.40
  -1 -19 -10   59.70    3.40
   1 -19  10   53.30    3.00
  -1  19 -11   11.50    1.50
  -1 -19 -11   10.00    2.00
   1 -19  11    8.70    1.50
  -1  19 -12   -0.90    1.30
  -1 -19 -12    0.10    1.40
  -1 -19 -13   91.60    4.90
   1  20 -14   -1.00    1.80
   1 -20 -14    0.00    1.70
   1  20 -13    3.80    2.30
   1 -20 -13    9.70    2.40
   1  20 -12    0.10    1.20
   1  20 -12    0.70    1.30
   1 -20 -12    0.30    2.50
   1  20 -11    7.90    1.40
  -1 -20  11    9.80    1.50
   1 -20 -11   12.40    2.10
   1  20 -10    1.00    1.10
  -1  20  10    2.40    0.70
  -1 -20  10    3.00    1.40
   1 -20 -10    4.40    1.70
   1  20  -9   43.90    2.40
  -1  20   9   44.30    2.20
  -1 -20   9   40.60    2.50
  -1 -20   9   42.50    3.20
   1 -20  -9   47.10    2.30
   1 -20  -9   53.40    3.00
   1  20  -8   53.40    2.90
  -1 -20   8   54.80    2.80
  -1 -20   8   50.90    3.60
   1 -20  -8   54.70    2.70
   1 -20  -8   58.70    3.00
   1  20  -7  114.40    5.00
  -1 -20   7  107.40    4.90
  -1 -20   7  133.50    6.90
   1 -20  -7  116.30    5.40
   1 -20  -7  126.00    5.30
   1  20  -6    3.70    0.90
  -1 -20   6    2.50    1.20
  -1 -20   6    3.20    2.00
   1 -20  -6    2.60    0.80
   1 -20  -6    4.80    1.50
  -1 -20   5   -0.10    0.70
  -1 -20   5    0.20    1.60
   1 -20  -5    0.80    1.00
   1 -20  -5    1.30    0.80
  -1 -20   4   36.80    2.30
   1 -20  -4   39.40    2.00
  -1 -20   3   28.00    1.90
   1 -20  -3   23.80    1.50
   1  20  -2   91.90    3.60
  -1 -20   2  100.80    4.60
  -1  20   1   67.00    2.90
  -1 -20   1   68.10    3.00
   1 -20  -1   76.60    3.20
  -1  20   0    2.00    0.50
  -1 -20   0    2.50    1.10
   1 -20   0    2.10    0.70
  -1 -20  -1    5.90    0.80
   1 -20   1    5.00    0.90
   1  20   2  140.60    5.20
  -1 -20  -2  150.00    6.40
   1 -20   2  148.20    5.90
   1  20   3  168.00    6.20
  -1 -20  -3  165.80    6.70
   1 -20   3  172.80    6.50
  -1  20  -4   13.50    1.50
  -1 -20  -4   12.00    1.20
  -1 -20  -4   14.20    1.00
   1 -20   4   15.30    2.00
  -1  20  -5   81.30    4.00
  -1 -20  -5   74.70    3.60
  -1 -20  -5   80.10    3.40
   1 -20   5   78.50    4.10
   1  20   6   18.20    1.40
  -1  20  -6   17.20    1.40
  -1 -20  -6   15.80    1.70
  -1 -20  -6   18.50    1.50
   1 -20   6   18.10    1.70
   1 -20   6   18.20    1.90
   1  20   7   68.30    3.30
  -1  20  -7   76.00    3.30
  -1 -20  -7   75.10    3.60
  -1 -20  -7   73.00    3.60
   1 -20   7   68.50    3.40
   1 -20   7   72.70    4.10
  -1  20  -8   41.70    2.40
  -1 -20  -8   39.30    2.40
  -1 -20  -8   40.80    2.40
   1 -20   8   39.30    2.50
   1 -20   8   36.20    3.30
   1  20   9    4.90    1.40
  -1  20  -9    3.30    1.30
  -1 -20  -9    1.80    0.90
  -1 -20  -9    3.20    1.40
   1 -20   9    3.30    1.30
   1 -20   9    0.90    2.70
  -1  20 -10    7.20    1.20
  -1 -20 -10    8.80    1.80
   1 -20  10    7.70    1.50
  -1  20 -11   -1.00    1.30
  -1 -20 -11   -1.00    1.20
  -1  20 -12   46.70    2.90
  -1 -20 -12   49.90    3.40
  -1 -20 -13    1.30    2.10
   1 -21 -14   15.00    3.00
   1  21 -13   21.40    2.40
   1 -21 -13   29.70    2.70
   1  21 -12    3.80    1.40
   1  21 -12    4.10    2.00
   1 -21 -12    4.50    1.60
   1  21 -11    0.60    1.20
  -1 -21  11    1.80    1.40
   1 -21 -11    1.90    1.80
   1  21 -10   33.80    2.40
  -1  21  10   39.10    2.10
  -1 -21  10   33.10    2.50
   1 -21 -10   40.70    2.90
   1  21  -9    9.50    1.40
  -1  21   9    9.10    1.00
  -1 -21   9    7.30    1.30
   1 -21  -9    8.90    1.10
   1 -21  -9   10.50    1.60
   1  21  -8  135.70    6.20
  -1 -21   8  134.50    5.50
  -1 -21   8  139.80    7.30
   1 -21  -8  136.10    6.20
   1 -21  -8  134.60    6.10
   1  21  -7   -0.30    0.70
  -1 -21   7   -1.90    1.10
  -1 -21   7   -0.60    2.10
   1 -21  -7   -1.00    0.80
   1 -21  -7   -0.60    1.00
   1  21  -6   -0.50    0.70
  -1 -21   6   -0.20    1.20
  -1 -21   6    0.00    1.30
   1 -21  -6    0.70    0.80
   1 -21  -6    0.10    0.90
  -1 -21   5   57.70    3.30
  -1 -21   5   62.00    3.80
   1 -21  -5   56.30    3.10
   1 -21  -5   61.60    2.60
  -1 -21   4  174.80    6.80
   1 -21  -4  167.60    7.10
   1  21  -3    2.10    0.50
  -1 -21   3   -0.30    1.10
   1 -21  -3    2.30    0.90
   1  21  -2    5.70    0.50
  -1 -21   2    4.10    1.10
   1 -21  -2    7.50    1.00
  -1  21   1    9.90    0.70
  -1 -21   1   11.70    1.30
   1 -21  -1    9.10    1.30
  -1  21   0    2.00    0.50
  -1 -21   0    2.50    1.00
   1 -21   0    1.30    0.70
  -1 -21  -1    9.50    1.10
   1 -21   1    9.50    1.00
  -1  21  -2  454.30   15.80
  -1 -21  -2  447.90   17.20
  -1 -21  -3  110.30    5.00
   1 -21   3  118.90    5.00
  -1  21  -4    9.60    1.40
  -1 -21  -4    6.80    1.10
  -1 -21  -4    9.40    0.80
   1 -21   4    8.90    1.10
   1 -21   4    8.60    1.50
  -1  21  -5    6.90    1.30
  -1 -21  -5    2.50    1.00
  -1 -21  -5    3.60    0.70
   1 -21   5    2.90    1.90
   1  21   6   78.20    3.50
  -1  21  -6   85.10    4.00
  -1 -21  -6   79.50    3.90
  -1 -21  -6   84.70    3.80
   1 -21   6   80.10    3.90
   1 -21   6   82.00    3.90
   1  21   7    0.50    0.60
  -1  21  -7    0.40    1.20
  -1 -21  -7    0.60    0.90
  -1 -21  -7    0.80    1.00
   1 -21   7    0.50    1.30
   1 -21   7    0.60    2.30
  -1  21  -8   92.60    4.40
  -1 -21  -8   93.90    4.60
  -1 -21  -8   99.00    4.60
   1 -21   8   95.90    4.50
   1 -21   8   94.60    5.50
  -1  21  -9   17.00    1.60
  -1 -21  -9   15.60    1.40
  -1 -21  -9   19.50    2.00
   1 -21   9   17.00    1.90
  -1  21 -10    1.40    1.40
  -1 -21 -10   -0.60    1.60
   1 -21  10   -0.90    1.40
  -1  21 -11    5.90    1.60
  -1 -21 -11    7.50    1.90
  -1  21 -12   47.70    3.40
  -1 -21 -12   54.80    3.60
  -1 -21 -13   18.40    2.60
   1 -22 -14   29.90    3.60
   1  22 -13    2.60    2.50
   1 -22 -13   -0.30    2.10
   1  22 -12    1.80    1.50
   1  22 -12    1.60    1.50
   1 -22 -12    1.60    2.00
   1  22 -11    0.00    1.30
   1 -22 -11    0.70    1.80
   1  22 -10   39.20    2.50
  -1  22  10   40.90    2.30
  -1 -22  10   37.00    2.60
   1 -22 -10   40.10    2.90
   1  22  -9    7.10    1.40
  -1  22   9    8.30    1.00
  -1 -22   9    5.30    1.10
   1 -22  -9    4.30    0.90
   1 -22  -9    8.70    1.60
   1  22  -8    0.00    1.20
  -1 -22   8    0.00    0.80
  -1 -22   8   -2.10    2.60
   1 -22  -8   -0.50    0.80
   1 -22  -8    0.30    1.20
   1  22  -7   11.40    1.60
  -1 -22   7   12.40    1.60
  -1 -22   7   10.20    2.10
   1 -22  -7    8.50    1.10
   1 -22  -7   11.70    1.50
  -1 -22   6    5.40    1.00
  -1 -22   6    6.40    2.20
   1 -22  -6    4.40    1.00
   1 -22  -6    6.10    1.10
   1  22  -5  219.30    8.50
  -1 -22   5  219.00    8.50
  -1 -22   5  222.50    9.50
   1 -22  -5  221.80    8.80
  -1 -22   4  277.10   10.60
   1 -22  -4  273.10   10.70
   1  22  -3   75.00    3.10
  -1 -22   3   79.50    3.80
   1 -22  -3   80.80    3.80
   1  22  -2   25.70    1.60
  -1 -22   2   26.70    1.80
   1 -22  -2   28.20    1.80
  -1  22   1   20.90    1.20
  -1 -22   1   22.80    1.80
   1 -22  -1   22.10    1.50
  -1  22   0   17.00    1.00
  -1 -22   0   17.60    1.60
   1 -22   0   16.30    1.30
   1  22   1  401.90   13.80
  -1  22  -1  391.10   14.20
  -1 -22  -1  403.80   14.60
   1 -22   1  397.50   14.20
  -1 -22  -2  257.70   10.00
  -1 -22  -3   49.10    2.60
   1 -22   3   50.60    2.90
   1  22   4   50.80    2.50
  -1  22  -4   58.50    3.20
  -1 -22  -4   52.20    2.60
  -1 -22  -4   55.60    2.40
   1 -22   4   49.80    2.60
   1  22   5    0.40    0.70
  -1  22  -5    1.40    1.20
  -1 -22  -5   -0.50    0.70
  -1 -22  -5    0.30    0.70
   1 -22   5    1.00    1.20
   1 -22   5    0.70    1.20
   1  22   6   36.90    2.00
  -1  22  -6   33.50    2.20
  -1 -22  -6   27.90    2.00
  -1 -22  -6   33.00    2.00
   1 -22   6   31.10    2.10
   1 -22   6   35.00    2.90
   1  22   7    1.90    0.90
  -1  22  -7    3.90    1.10
  -1 -22  -7    2.10    1.00
  -1 -22  -7    2.90    1.10
   1 -22   7    1.90    1.40
   1 -22   7    3.40    1.80
  -1  22  -8   17.50    1.70
  -1 -22  -8   13.20    1.40
  -1 -22  -8   17.00    1.60
   1 -22   8   15.70    1.90
   1 -22   8   17.00    2.80
  -1  22  -9    1.70    1.40
  -1 -22  -9    0.30    0.90
  -1 -22  -9    1.50    1.30
   1 -22   9    0.90    1.40
  -1  22 -10   -1.30    1.40
  -1 -22 -10   -0.70    1.70
  -1  22 -11   12.70    1.50
  -1 -22 -11   15.20    2.10
  -1  22 -12   17.40    2.10
  -1 -22 -12   24.70    2.80
  -1 -22 -13   -1.20    2.10
   1  23 -13    4.00    3.80
   1 -23 -13   -0.30    2.00
   1  23 -12    9.30    1.60
   1  23 -12    9.80    2.40
   1 -23 -12   12.10    2.20
   1  23 -11    0.40    1.40
   1  23 -11   -0.60    1.90
   1 -23 -11   -0.30    1.70
   1  23 -10    2.30    1.20
  -1  23  10    2.30    0.80
   1 -23 -10    3.30    1.60
   1  23  -9   23.30    2.00
  -1  23   9   22.80    1.70
  -1 -23   9   23.30    2.20
   1 -23  -9   22.40    1.90
   1 -23  -9   23.40    2.00
   1  23  -8    2.10    1.30
  -1 -23   8    0.80    1.50
   1 -23  -8    2.90    1.00
   1 -23  -8    2.80    1.20
   1  23  -7  116.90    5.20
  -1 -23   7  105.80    4.70
  -1 -23   7  119.70    6.30
   1 -23  -7  114.20    5.30
   1 -23  -7  112.20    4.80
  -1 -23   6   -0.10    1.20
  -1 -23   6    1.50    2.10
   1 -23  -6   -0.20    0.90
   1 -23  -6    0.10    0.80
  -1 -23   5  308.40   12.60
  -1 -23   5  316.20   12.80
   1 -23  -5  323.10   12.60
   1  23  -4  224.20    9.20
  -1 -23   4  232.10    9.50
   1 -23  -4  208.80    8.60
   1  23  -3  109.80    4.10
  -1 -23   3  118.50    5.40
   1 -23  -3  112.90    5.00
  -1 -23   2   17.30    1.40
   1 -23  -2   15.30    1.50
  -1  23   1   64.60    2.70
  -1 -23   1   66.10    3.30
   1 -23  -1   65.70    2.90
  -1  23   0    5.30    0.50
  -1 -23   0    6.70    0.90
   1 -23   0    6.60    1.00
   1  23   1  144.40    5.30
  -1 -23  -1  148.40    6.50
   1 -23   1  149.70    6.00
   1  23   2   69.50    3.00
  -1 -23  -2   70.50    3.40
   1 -23   2   77.00    3.80
   1  23   3  243.10    8.90
  -1  23  -3  248.60    9.40
  -1 -23  -3  243.90    9.70
   1 -23   3  246.70    9.50
  -1  23  -4   43.20    2.70
  -1 -23  -4   40.30    2.10
   1 -23   4   40.50    2.50
  -1  23  -5  126.00    5.60
  -1 -23  -5  122.80    5.40
  -1 -23  -5  123.10    5.10
   1 -23   5  127.20    5.50
   1 -23   5  134.40    6.60
   1  23   6   38.90    2.20
  -1  23  -6   39.40    2.60
  -1 -23  -6   38.40    2.10
  -1 -23  -6   43.80    2.00
   1 -23   6   39.30    2.30
   1 -23   6   51.80    3.90
   1  23   7   19.20    1.30
  -1  23  -7   20.30    1.70
  -1 -23  -7   13.10    1.50
  -1 -23  -7   20.10    1.50
   1 -23   7   14.60    1.90
   1 -23   7   14.70    2.80
  -1  23  -8    0.80    1.30
  -1 -23  -8    1.00    1.10
  -1 -23  -8    3.00    1.50
   1 -23   8    0.30    1.50
   1 -23   8    0.60    2.60
  -1  23  -9   23.40    1.90
  -1 -23  -9   32.90    2.40
  -1  23 -10    7.30    1.60
  -1 -23 -10    6.50    1.70
  -1  23 -11   -0.90    1.50
  -1 -23 -11    0.30    1.70
  -1  23 -12    0.80    1.50
  -1 -23 -12    2.60    1.40
   1  24 -13   12.20    2.40
   1  24 -12   -0.20    1.50
   1  24 -12   -0.20    2.20
   1 -24 -12    0.10    1.90
   1  24 -11    5.10    1.20
   1  24 -11    3.70    2.00
   1 -24 -11    6.40    1.80
   1  24 -10    0.40    1.30
   1  24 -10    0.60    1.20
   1 -24 -10    1.30    1.50
   1  24  -9   44.50    3.00
  -1  24   9   45.20    2.50
   1 -24  -9   47.90    2.80
   1  24  -8    0.70    1.40
  -1  24   8    0.60    0.90
  -1 -24   8    0.20    1.40
   1 -24  -8   -1.20    1.00
   1 -24  -8    1.40    1.20
   1  24  -7   68.30    3.20
  -1 -24   7   56.40    3.00
  -1 -24   7   59.30    3.80
   1 -24  -7   61.10    3.10
   1 -24  -7   59.60    3.00
   1  24  -6    1.10    1.00
  -1  24   6   -0.60    1.00
  -1 -24   6   -0.90    1.30
  -1 -24   6   -1.70    2.20
   1 -24  -6   -0.20    1.00
  -1 -24   5    6.40    1.60
  -1 -24   5    4.00    2.10
   1 -24  -5    3.90    1.10
   1  24  -4   13.50    1.10
  -1 -24   4   12.40    1.70
   1 -24  -4   13.80    1.50
   1  24  -3  107.10    4.30
  -1 -24   3  113.80    4.90
   1 -24  -3  110.20    4.90
  -1 -24   2    4.90    1.50
   1 -24  -2    5.70    1.20
  -1 -24   1  122.40    5.30
   1 -24  -1  121.00    5.40
  -1  24   0   18.40    0.90
  -1 -24   0   17.90    1.70
   1 -24   0   16.60    1.70
   1  24   1  125.10    5.00
  -1  24  -1  124.60    4.80
  -1 -24  -1  122.40    5.80
   1 -24   1  128.90    5.40
   1  24   2   39.10    2.10
  -1  24  -2   42.80    2.40
  -1 -24  -2   39.40    2.40
   1 -24   2   40.20    2.30
   1  24   3  110.10    4.30
  -1  24  -3  110.00    4.80
  -1 -24  -3  108.30    4.70
   1 -24   3  113.90    5.00
  -1  24  -4    7.50    1.60
  -1 -24  -4    8.90    1.00
   1 -24   4   10.00    1.70
  -1  24  -5   27.10    2.00
  -1 -24  -5   21.50    1.90
  -1 -24  -5   25.20    1.40
   1 -24   5   20.80    1.80
   1 -24   5   20.90    2.30
  -1  24  -6    2.30    1.40
  -1 -24  -6    1.00    1.10
  -1 -24  -6    2.30    0.90
   1 -24   6    3.40    1.40
   1 -24   6    2.70    1.70
  -1  24  -7  134.00    6.00
  -1 -24  -7  127.30    5.90
  -1 -24  -7  122.30    5.20
   1 -24   7  123.70    5.80
   1 -24   7  139.00    8.00
  -1  24  -8    0.90    1.00
  -1 -24  -8    0.70    1.10
  -1 -24  -8    2.10    1.40
   1  24   9   25.30    1.60
  -1  24  -9   25.00    2.30
  -1 -24  -9   28.50    2.10
  -1  24 -10    1.70    1.50
  -1 -24 -10    1.40    1.60
  -1  24 -11   48.20    3.20
  -1 -24 -11   49.70    3.00
  -1  24 -12   -1.20    1.60
   1  25 -13    0.00    2.80
   1  25 -12   -0.40    1.60
   1  25 -12    0.70    2.30
   1  25 -11   31.40    2.50
   1  25 -11   31.30    2.70
   1 -25 -11   40.80    2.80
   1  25 -10    2.00    1.40
   1  25 -10    0.50    1.20
   1 -25 -10    1.00    1.40
   1  25  -9   41.00    2.50
   1  25  -9   35.40    2.50
  -1  25   9   38.20    2.20
   1 -25  -9   36.70    2.50
   1  25  -8   98.50    4.80
   1 -25  -8   88.70    4.50
   1 -25  -8   94.40    4.20
   1  25  -7  116.10    5.40
  -1  25   7  116.20    5.00
  -1 -25   7  104.70    5.30
   1 -25  -7  105.50    4.70
   1 -25  -7  108.40    4.50
   1  25  -6    7.90    1.50
  -1 -25   6    7.50    1.70
  -1 -25   6    6.30    2.10
   1 -25  -6    5.90    1.30
   1  25  -5   21.30    1.40
  -1  25   5   20.80    1.70
  -1 -25   5   20.60    2.00
  -1 -25   5   18.70    2.80
   1 -25  -5   23.40    1.70
   1  25  -4   17.90    1.80
   1  25  -4   14.10    1.00
  -1  25   4   16.30    1.60
  -1 -25   4   14.50    1.60
   1 -25  -4   13.40    1.60
   1  25  -3   82.70    4.00
   1  25  -3   75.50    2.90
  -1 -25   3   86.70    4.10
   1 -25  -3   81.90    4.10
   1  25  -2    0.50    1.30
  -1  25   2    2.60    1.00
  -1 -25   2    1.70    1.20
   1 -25  -2   -0.30    1.20
  -1  25   1    2.30    0.90
  -1 -25   1    3.60    1.00
   1 -25  -1    1.70    1.20
  -1  25   0    0.50    0.40
  -1 -25   0    1.00    0.80
   1 -25   0    1.20    1.20
   1  25   1    0.60    0.90
  -1  25  -1    1.10    0.50
  -1 -25  -1   -0.30    1.10
   1 -25   1    1.90    1.30
   1  25   2  130.60    5.20
  -1  25  -2  142.40    5.60
  -1 -25  -2  141.20    6.00
   1 -25   2  138.50    5.80
  -1 -25  -3   51.40    2.90
   1 -25   3   51.40    2.70
   1  25   4   13.00    1.20
  -1  25  -4   12.40    1.50
  -1 -25  -4   10.20    1.20
   1 -25   4   12.30    1.80
   1  25   5  256.40    9.40
  -1  25  -5  273.90   11.20
  -1 -25  -5  272.80   11.30
   1 -25   5  252.00   10.90
   1 -25   5  285.60   12.90
  -1  25  -6   -1.50    1.30
  -1 -25  -6   -0.20    1.30
  -1 -25  -6   -0.50    0.90
   1 -25   6   -0.40    2.30
  -1  25  -7   10.20    1.80
  -1 -25  -7    4.50    1.40
  -1 -25  -7    9.10    1.20
   1 -25   7    5.70    2.00
   1  25   8    7.80    1.00
  -1  25  -8    7.80    1.40
  -1 -25  -8    5.50    1.30
  -1 -25  -8    8.60    1.60
  -1  25  -9    9.50    1.80
  -1 -25  -9   11.50    1.60
  -1  25 -10    5.20    1.70
  -1 -25 -10    7.20    1.60
  -1  25 -11   -0.30    1.60
  -1  25 -12    0.60    1.70
   1  26 -12    0.10    1.70
   1  26 -12   -0.60    2.40
   1  26 -11    0.20    1.60
   1  26 -11    2.00    2.00
   1  26 -10   19.20    2.20
   1  26 -10   16.50    2.30
   1 -26 -10   20.80    2.00
   1  26  -9   -1.20    1.40
   1  26  -9    0.10    1.50
  -1  26   9    0.00    0.90
   1 -26  -9    0.80    1.30
   1  26  -8   -0.10    1.50
   1  26  -8    1.40    1.70
   1 -26  -8   -1.90    1.10
   1 -26  -8    0.90    1.10
   1  26  -7    1.90    1.10
   1  26  -7    4.80    1.70
  -1  26   7    1.80    1.10
   1 -26  -7    1.00    1.20
   1  26  -6   21.50    1.60
  -1 -26   6   21.10    1.70
  -1 -26   6   19.60    3.10
   1 -26  -6   19.00    1.90
   1  26  -5    5.00    1.00
  -1 -26   5    5.40    1.20
  -1 -26   5    5.90    1.90
   1 -26  -5    5.60    1.00
   1  26  -4    8.50    0.90
  -1 -26   4    7.80    1.70
   1 -26  -4    8.70    1.20
   1  26  -3  144.80    5.90
   1  26  -3  130.80    4.60
  -1 -26   3  141.10    6.40
   1 -26  -3  140.60    6.10
  -1  26   2   46.60    2.40
  -1 -26   2   44.80    2.70
   1 -26  -2   45.10    2.60
  -1  26   1   54.50    2.80
  -1 -26   1   59.20    3.40
   1 -26  -1   54.80    3.00
  -1  26   0   40.50    1.70
  -1 -26   0   45.20    2.70
   1 -26   0   40.70    2.30
  -1  26  -1   67.50    2.90
  -1 -26  -1   69.60    3.40
   1 -26   1   67.90    3.70
   1  26   2   46.90    2.30
  -1  26  -2   45.30    2.70
  -1 -26  -2   44.60    2.40
   1 -26   2   41.70    2.50
  -1 -26  -3   30.00    2.00
   1 -26   3   31.40    2.30
  -1  26  -4  142.90    6.30
  -1 -26  -4  132.30    6.60
   1 -26   4  140.20    6.40
  -1  26  -5   11.90    1.80
  -1 -26  -5    7.30    1.40
   1 -26   5   11.40    2.70
   1 -26   5    5.90    2.60
   1  26   6   29.10    1.90
  -1  26  -6   31.40    2.50
  -1 -26  -6   24.40    1.90
  -1 -26  -6   31.10    1.60
   1 -26   6   31.40    2.80
  -1  26  -7    1.90    1.40
  -1 -26  -7   -0.20    1.30
  -1 -26  -7    1.40    1.00
  -1  26  -8   21.80    2.10
  -1 -26  -8   16.90    1.90
  -1 -26  -8   24.20    1.80
  -1  26  -9    0.50    1.60
  -1 -26  -9   -0.10    1.20
  -1  26 -10   47.70    3.00
  -1  26 -11    9.00    1.60
  -1  26 -12   14.10    1.90
   1  27 -12   14.10    2.10
   1  27 -11   15.00    2.20
   1  27 -11   11.00    1.60
   1  27 -10   10.70    1.80
   1  27 -10   10.00    2.00
   1  27  -9    2.50    1.60
   1  27  -9    3.80    1.70
  -1  27   9    5.10    1.30
   1 -27  -9    6.20    1.40
   1  27  -8   45.90    2.70
   1  27  -8   41.90    2.70
  -1  27   8   48.80    2.80
   1 -27  -8   37.80    2.70
   1  27  -7    0.30    1.50
   1  27  -7    0.10    1.10
  -1  27   7    0.40    1.10
   1 -27  -7   -0.80    1.20
   1  27  -6    1.00    1.50
   1  27  -6    0.30    0.90
  -1  27   6   -1.40    1.10
   1 -27  -6   -0.20    1.30
   1  27  -5    8.30    1.60
   1  27  -5    7.00    1.00
  -1 -27   5    6.00    2.10
   1 -27  -5    6.50    1.50
   1  27  -4   45.10    2.10
  -1  27   4   44.90    2.50
  -1 -27   4   43.90    3.10
   1 -27  -4   43.20    2.90
   1  27  -3    2.40    1.10
  -1 -27   3   -1.40    1.50
   1 -27  -3    1.00    0.90
  -1  27   2   59.00    3.10
  -1 -27   2   54.80    3.30
   1 -27  -2   52.80    2.80
  -1  27   1   53.60    2.90
  -1 -27   1   45.80    2.60
   1 -27  -1   47.40    2.80
  -1 -27   0    0.50    0.90
   1 -27   0    0.10    0.90
  -1  27  -1    0.20    1.00
  -1  27  -1   -0.20    0.40
  -1 -27  -1   -1.30    1.30
   1 -27   1   -0.30    1.30
  -1  27  -2  131.30    5.60
  -1 -27  -2  129.90    5.50
   1 -27   2  128.70    5.60
  -1  27  -3   32.60    3.60
  -1 -27  -3   23.40    2.20
   1 -27   3   23.90    1.80
  -1  27  -4    9.70    1.70
  -1 -27  -4    5.00    1.40
  -1  27  -5   10.20    2.00
  -1 -27  -5    7.10    1.50
   1 -27   5    7.60    2.20
   1  27   6  159.50    6.20
  -1  27  -6  176.50    7.40
  -1 -27  -6  153.60    8.20
   1 -27   6  144.70    8.20
   1  27   7   26.30    1.80
  -1  27  -7   25.60    2.30
  -1 -27  -7   20.10    1.80
  -1 -27  -7   29.80    1.70
  -1  27  -8   31.50    2.50
  -1  27  -9    0.60    1.20
  -1  27 -10    0.40    1.70
  -1  27 -11   10.10    2.20
   1  28 -11   -2.00    1.70
   1  28 -10   12.40    2.00
   1  28  -9    5.00    1.80
   1  28  -9    6.70    1.60
  -1  28   9   10.30    1.30
   1  28  -8    2.10    1.20
   1  28  -8    2.70    1.40
  -1  28   8    3.30    1.10
   1  28  -7  152.20    6.70
   1  28  -7  142.10    5.80
  -1  28   7  156.40    7.00
   1 -28  -7  141.20    7.00
   1  28  -6   59.80    3.30
   1  28  -6   50.10    2.60
  -1  28   6   55.20    3.00
   1 -28  -6   46.70    3.20
   1  28  -5    9.90    1.40
   1  28  -5    8.40    0.80
  -1  28   5   11.50    1.60
   1 -28  -5    7.80    1.30
   1  28  -4  226.00    9.00
   1  28  -4  199.50    7.50
  -1  28   4  220.00    9.10
   1 -28  -4  199.10    9.00
   1 -28  -3   -0.10    1.30
  -1  28   2   33.90    2.00
   1 -28  -2   29.40    2.20
   1  28  -1   11.40    1.30
  -1 -28   1    7.80    1.70
   1 -28  -1   10.50    1.70
   1  28   0   47.10    2.70
  -1  28   0   43.00    2.50
  -1 -28   0   39.10    2.60
   1 -28   0   39.20    2.60
  -1  28  -1   52.50    2.90
  -1  28  -1   49.50    1.90
  -1 -28  -1   44.60    2.70
   1 -28   1   45.50    3.10
  -1  28  -2   31.60    2.20
  -1 -28  -2   24.30    2.20
   1  28   3    1.40    0.90
  -1 -28  -3    0.20    1.00
  -1  28  -4   10.30    1.80
  -1 -28  -4    7.70    1.60
  -1  28  -5   26.30    2.10
  -1 -28  -5   24.30    2.10
   1 -28   5   25.60    3.00
  -1  28  -6   83.20    4.10
  -1 -28  -6   61.00    4.00
  -1  28  -7   10.30    1.90
  -1 -28  -7    6.30    1.60
  -1  28  -8    0.60    1.70
  -1  28  -9    3.10    1.30
  -1  28 -10    0.70    1.70
  -1  28 -11    1.70    2.80
   1  29 -11    4.00    2.90
   1  29 -10   18.40    2.30
   1  29  -9   -1.00    1.70
  -1  29   9   -0.10    1.40
   1  29  -8   18.00    2.00
  -1  29   8   14.30    1.60
   1  29  -7    9.00    1.50
   1  29  -7    8.50    1.30
  -1  29   7   11.00    1.50
   1 -29  -7    4.40    1.60
   1  29  -6   -1.10    1.50
   1  29  -6    1.10    0.90
  -1  29   6    0.00    0.90
   1 -29  -6   -1.00    1.40
   1  29  -5    1.50    1.50
   1  29  -5    1.50    0.70
  -1  29   5    4.30    1.40
   1 -29  -5    2.40    1.50
   1  29  -4    9.20    1.40
   1  29  -4    6.80    0.60
  -1  29   4    8.50    1.60
   1 -29  -4    5.60    1.60
  -1  29   3    5.10    1.50
   1 -29  -3    0.60    1.50
  -1  29   2   14.80    1.50
   1 -29  -2    9.00    1.80
   1  29  -1    0.20    1.00
   1 -29  -1   -1.00    1.00
   1  29   0   58.30    3.30
  -1  29   0   55.30    2.90
  -1  29  -2    5.90    1.10
  -1  29  -2    4.70    0.60
  -1 -29  -2    2.80    1.30
   1  29   3   80.40    3.60
  -1  29  -4   -0.50    1.00
  -1 -29  -4   -0.40    1.40
   1  29   5   20.40    1.70
  -1  29  -5   17.50    2.00
  -1 -29  -5   16.50    2.00
  -1  29  -6   -0.10    1.10
  -1 -29  -6   -0.60    1.50
  -1  29  -7   10.30    2.00
   1  29   8    6.70    1.20
  -1  29  -8   10.00    2.10
   1  29   9   -0.90    1.20
  -1  29  -9   -0.80    1.20
  -1  29 -10    3.90    1.90
  -1  29 -11   10.40    1.60
   1  30 -11    8.20    2.10
   1  30 -10    0.00    1.80
   1  30  -9    5.00    1.40
   1  30  -8    0.70    1.90
  -1  30   8    0.60    1.20
   1  30  -7   40.90    2.80
  -1  30   7   35.70    2.20
   1  30  -6    1.80    1.60
  -1  30   6    1.10    1.00
   1  30  -5    9.70    1.40
  -1  30   5   11.80    1.60
   1  30  -4    4.60    1.70
  -1  30   4    5.80    1.20
   1  30  -3   74.80    3.90
  -1  30   3   68.20    3.40
   1  30  -2    2.30    1.70
  -1  30   2    2.60    1.50
   1  30  -1    4.80    1.30
  -1  30   1    3.40    1.60
   1  30   0    4.70    1.60
  -1  30   0    5.20    3.20
   1  30   1   -0.50    1.40
   1  30   2   37.10    2.50
  -1  30  -2   35.80    2.60
   1  30   3    0.10    1.00
  -1  30  -3   -0.20    1.00
   1  30   4   17.80    1.60
  -1  30  -4   18.60    2.20
   1  30   5    1.70    1.00
  -1  30  -5    2.90    1.90
  -1  30  -6    3.20    1.30
   1  30   7   18.80    1.80
  -1  30  -7   17.80    2.30
   1  30   8    1.00    1.20
  -1  30  -8   -0.50    1.80
  -1  30  -9   -0.70    1.30
  -1  30 -10    1.70    2.20
   1  31 -10   -0.20    1.90
   1  31  -9    1.00    1.90
   1  31  -8   66.70    3.80
  -1  31   8   74.70    4.40
   1  31  -7    5.00    1.30
  -1  31   7    4.00    1.50
   1  31  -6    3.90    1.70
  -1  31   6    4.30    1.50
   1  31  -5    9.00    2.00
  -1  31   5    7.30    1.30
   1  31  -4   35.10    2.80
  -1  31   4   32.80    2.40
   1  31  -3    2.20    1.20
  -1  31   3    6.30    1.30
   1  31  -2    6.30    1.80
  -1  31   2    7.50    2.30
   1  31  -1   55.90    3.20
  -1  31   1   54.60    3.10
   1  31   0    2.80    1.50
  -1  31   0    3.30    1.10
   1  31   1   30.10    2.30
  -1  31  -1   31.50    2.30
   1  31   2   93.80    4.50
  -1  31  -2   88.80    4.30
   1  31   3    1.30    1.10
  -1  31  -3    1.40    1.70
   1  31   4    1.00    1.10
  -1  31  -4   -0.20    1.70
   1  31   5    1.00    1.00
  -1  31  -5    1.50    1.30
   1  31   6   67.90    3.50
  -1  31  -6   73.00    4.20
   1  31   7   20.80    2.10
  -1  31  -7   18.50    2.00
   1  31   8   19.10    1.90
  -1  31  -8   17.10    1.80
  -1  31  -9   46.90    3.40
   1  32 -10    1.60    1.40
   1  32  -9    0.70    1.90
   1  32  -8    2.20    1.70
  -1  32   8    2.90    1.30
   1  32  -7    1.50    1.80
  -1  32   7    0.10    1.30
   1  32  -6    3.10    2.00
  -1  32   6    5.10    1.60
   1  32  -5   12.20    2.10
  -1  32   5   11.50    1.80
   1  32  -4   49.10    3.00
  -1  32   4   49.30    3.10
   1  32  -3   14.30    1.70
  -1  32   3   13.30    1.90
   1  32  -2   30.70    2.20
  -1  32   2   33.30    2.30
   1  32  -1    1.00    1.70
  -1  32   1    1.60    1.70
   1  32   0   22.40    2.20
  -1  32   0   26.90    2.40
   1  32   1   -0.50    1.60
  -1  32  -1    0.20    1.10
   1  32   2   43.80    2.70
  -1  32  -2   46.50    3.00
   1  32   3   35.20    2.40
  -1  32  -3   35.90    2.70
   1  32   4    6.30    1.30
  -1  32  -4    2.60    1.50
   1  32   5   -1.60    1.50
  -1  32  -5    1.50    1.80
   1  32   6    9.10    2.50
  -1  32  -6    3.70    2.00
   1  32   7    4.80    1.50
  -1  32  -7    1.70    1.90
   1  32   8    2.20    1.60
  -1  32  -8    0.90    1.40
  -1  32  -9    1.60    1.50
   1  33  -9   35.50    2.50
   1  33  -8    0.00    2.00
  -1  33   8   -0.20    0.90
   1  33  -7    0.00    1.30
  -1  33   7    0.00    1.40
   1  33  -6    2.60    2.00
  -1  33   6    3.20    1.60
   1  33  -5   25.60    2.40
  -1  33   5   24.10    2.30
   1  33  -4    1.30    1.80
  -1  33   4    3.10    1.60
   1  33  -3   12.40    2.20
  -1  33   3   12.90    1.90
   1  33  -2   48.60    3.10
  -1  33   2   54.30    3.40
   1  33  -1   25.00    2.40
  -1  33   1   24.00    2.40
   1  33   0    3.80    1.80
  -1  33   0    3.20    1.80
   1  33   1   19.40    2.20
  -1  33  -1   18.90    2.40
   1  33   2    0.60    1.70
  -1  33  -2    1.90    1.30
   1  33   3   10.00    2.10
  -1  33  -3   15.60    2.30
   1  33   4    2.20    1.30
  -1  33  -4    4.10    2.00
   1  33   5   12.30    1.90
  -1  33  -5    9.30    2.10
   1  33   6   23.80    1.90
  -1  33  -6   24.00    2.40
   1  33   7   10.10    1.40
  -1  33  -7    9.30    2.30
   1  33   8   34.80    2.60
   1  34  -8    0.10    1.50
  -1  34   8    7.00    3.10
   1  34  -7    6.50    2.20
  -1  34   7    5.60    1.70
   1  34  -6   -0.60    1.20
  -1  34   6    0.20    1.10
   1  34  -5   22.70    2.50
  -1  34   5   20.20    2.20
   1  34  -4    1.80    2.00
  -1  34   4   -0.50    1.20
   1  34  -3   89.30    4.80
  -1  34   3   83.00    4.30
   1  34  -2    8.50    2.10
  -1  34   2    9.00    2.00
   1  34  -1   16.10    2.30
  -1  34   1   15.70    1.90
   1  34   0   39.40    2.60
  -1  34   0   40.70    2.40
   1  34   1   25.10    2.30
  -1  34  -1   24.70    2.20
   1  34   2   27.10    2.50
  -1  34  -2   29.60    2.90
   1  34   3   76.60    4.10
  -1  34  -3   70.00    4.30
   1  34   4   10.50    2.00
  -1  34  -4   34.30    8.60
   1  34   5    6.00    1.80
  -1  34  -5    3.50    1.40
   1  34   6    3.90    1.30
  -1  34  -6    4.00    2.00
   1  34   7   24.60    2.00
  -1  34  -7   16.80    2.50
  -1  35   7   26.90    2.20
   1  35  -6    3.60    2.10
  -1  35   6    4.20    1.30
   1  35  -5   21.80    2.30
  -1  35   5   19.70    2.40
   1  35  -4   40.60    3.10
  -1  35   4   38.50    2.70
   1  35  -3   24.90    2.70
  -1  35   3   20.90    2.10
   1  35  -2    2.10    2.00
  -1  35   2   -0.40    1.80
   1  35  -1    9.20    2.40
  -1  35   1    4.50    2.10
   1  35   0    3.30    1.50
  -1  35   0    4.20    2.00
   1  35   1    1.30    1.80
  -1  35  -1    1.40    2.00
   1  35   2   26.00    2.40
  -1  35  -2   23.40    2.30
   1  35   3    2.00    1.70
  -1  35  -3    1.60    2.10
   1  35   4    4.20    1.80
  -1  35  -4    3.80    2.10
   1  35   5   88.80    4.80
  -1  35  -5   85.60    5.10
   1  35   6   -0.60    1.60
   1  35   7   11.50    2.00
  -1  36   7    0.80    1.80
  -1  36   6    7.40    1.80
   1  36  -5    5.20    1.60
  -1  36   5    8.00    1.50
   1  36  -4   30.30    3.30
  -1  36   4   32.10    2.90
   1  36  -3   43.40    3.00
  -1  36   3   42.50    3.40
   1  36  -2    0.30    2.00
  -1  36   2    1.30    1.30
   1  36  -1  199.40    9.20
  -1  36   1  209.20    9.70
   1  36   0    2.40    1.60
  -1  36   0    2.60    2.00
   1  36   1    1.00    1.30
  -1  36  -1    0.50    2.00
   1  36   2   47.80    3.40
  -1  36  -2   46.40    3.60
   1  36   3    0.10    1.80
  -1  36  -3    0.60    1.40
   1  36   4   46.80    3.30
  -1  36  -4   42.30    3.50
   1  36   5   12.90    2.20
   1  36   6   -0.50    1.70
   1  36   7   -0.80    1.60
  -1  37   7   27.80    2.70
  -1  37   6    0.30    1.70
  -1  37   5    1.80    1.90
  -1  37   4   17.80    2.50
   1  37  -3   -1.50    2.00
  -1  37   3    0.40    1.80
   1  37  -2   72.00    4.50
  -1  37   2   70.90    4.10
   1  37  -1    7.10    1.70
  -1  37   1    8.80    2.40
   1  37   0   57.00    3.60
  -1  37   0   60.40    3.60
   1  37   1    0.50    1.40
  -1  37  -1   -1.40    1.40
   1  37   2    0.20    1.80
  -1  37  -2    3.90    2.30
   1  37   3    1.20    1.90
   1  37   4   27.20    2.80
   1  37   5   22.30    2.60
   1  37   6    4.40    2.00
  -1  38   6   35.10    2.70
  -1  38   5    0.30    1.80
  -1  38   4   50.00    3.50
  -1  38   3    3.40    2.00
  -1  38   2    0.40    2.00
  -1  38   1    2.10    1.50
   1  38   0   12.10    1.80
  -1  38   0   15.20    2.50
   1  38   1   11.10    1.70
   1  38   2    1.90    2.10
   1  38   3    9.10    2.20
   2   0 -15   -1.20    2.80
   2   0 -15    0.40    1.80
   2   0 -14   25.70    3.30
   2   0 -14   31.40    3.60
   2   0 -13    0.40    2.30
   2   0 -13   -0.70    2.20
   2   0 -12   87.90    4.90
   2   0 -12   89.60    4.60
   2   0 -11   -0.50    1.90
   2   0 -10   25.30    2.10
   2   0  -9   -0.30    1.60
   2   0  -8   38.10    2.50
   2   0  -7   -0.80    0.90
   2   0  -7   -0.40    0.80
   2   0  -6   89.80    3.80
   2   0  -6   91.60    3.90
   2   0  -5    0.20    0.10
   2   0  -5   -0.20    0.10
   2   0  -5   -0.80    1.00
   2   0  -5   -0.40    0.50
   2   0  -4 1829.00   57.50
   2   0  -4 1864.30   58.60
   2   0  -4 1809.40   58.30
   2   0  -3    0.20    0.20
   2   0  -3    0.00    0.20
   2   0  -3    0.10    0.40
   2   0  -3   -0.20    0.50
  -2   0   3   -0.30    0.50
  -2   0   3   -0.20    0.50
   2   0  -2 5414.80  166.60
  -2   0   2 5018.40  165.80
   2   0  -1    0.60    0.20
   2   0  -1    0.20    0.20
  -2   0   1    0.40    0.20
  -2   0   1    0.20    0.20
   2   0   0    5.10    0.40
  -2   0   0    4.70    0.40
   2   0   1    0.80    0.30
  -2   0  -1    0.20    0.30
   2   0   2  816.60   29.50
  -2   0  -2  830.90   27.70
   2   0   3   -0.40    0.40
  -2   0  -3   -0.90    0.40
   2   0   4   11.00    0.70
  -2   0  -4   10.80    0.70
  -2   0  -4    9.20    1.10
   2   0   5   -0.50    0.40
  -2   0  -5   -0.50    0.50
  -2   0  -5   -0.60    0.90
   2   0   6   65.90    2.80
  -2   0  -6   71.90    2.80
  -2   0  -6   67.10    3.00
   2   0   7   -0.10    0.50
  -2   0  -7    1.00    0.50
  -2   0  -7    0.00    0.90
   2   0   8   38.50    1.80
  -2   0  -8   39.80    1.90
  -2   0  -8   37.30    2.70
   2   0   9   -0.20    0.70
   2   0   9    0.70    0.50
  -2   0  -9    0.70    0.60
  -2   0  -9    0.40    1.70
   2   0  10  251.50    8.90
   2   0  10  251.00    8.70
  -2   0 -10  249.90   10.40
   2   0  11    0.40    0.60
   2   0  11    0.20    0.50
  -2   0 -11   -0.10    1.30
   2   0  12    5.50    0.80
  -2   0 -12    5.40    1.80
  -2   0 -13    2.10    2.50
  -2   0 -14    3.80    2.60
   2   1 -15    2.40    1.80
   2   1 -15    0.40    2.00
   2  -1 -15    5.60    2.10
   2  -1 -15    3.20    2.60
   2   1 -14   -0.50    1.60
   2   1 -14    0.00    1.60
   2  -1 -14    0.80    1.90
   2  -1 -14    0.50    1.60
   2   1 -13   47.20    3.90
   2   1 -13   45.70    3.50
   2  -1 -13   44.70    3.30
   2  -1 -13   44.60    3.70
   2   1 -12    0.80    1.50
   2   1 -12    2.40    2.20
   2  -1 -12    1.10    1.80
   2  -1 -12    0.60    1.90
   2   1 -11   16.30    2.20
   2   1 -11   14.90    2.30
   2  -1 -11   15.60    2.30
   2   1 -10   35.60    2.70
   2   1 -10   38.20    2.50
   2  -1 -10   39.90    2.90
   2   1  -9    3.40    1.30
   2   1  -9    4.00    1.20
   2  -1  -9    3.90    1.10
   2   1  -8  346.90   13.10
   2  -1  -8  336.20   12.60
   2   1  -7   27.60    1.00
   2   1  -7   25.50    1.90
  -2  -1   7   27.90    1.00
   2  -1  -7   25.60    1.90
   2  -1  -7   28.50    1.70
   2   1  -6  484.20   15.30
   2   1  -6  473.10   17.10
  -2  -1   6  414.70   16.40
   2  -1  -6  484.00   16.80
   2  -1  -6  489.70   17.10
   2   1  -5   87.20    3.20
   2   1  -5   80.90    3.50
   2   1  -5   88.00    3.50
  -2  -1   5   83.50    3.10
  -2  -1   5   87.10    3.70
   2  -1  -5   87.50    3.40
   2   1  -4  109.00    3.70
   2   1  -4  106.40    3.90
   2   1  -4  107.40    4.20
  -2  -1   4  103.70    3.80
  -2  -1   4  101.20    4.20
   2  -1  -4  107.90    3.70
   2  -1  -4  110.00    3.70
   2  -1  -4  106.70    4.40
   2   1  -3  491.90   16.30
   2   1  -3  489.60   16.10
   2   1  -3  507.80   17.40
  -2   1   3  496.80   17.60
  -2  -1   3  471.80   15.90
  -2  -1   3  500.50   16.60
  -2  -1   3  517.00   17.80
   2  -1  -3  480.70   15.70
   2  -1  -3  506.40   16.50
   2  -1  -3  495.40   17.40
   2  -1  -3  514.50   16.70
   2   1  -2  148.40    5.10
   2   1  -2  147.30    5.70
   2   1  -2  163.00    5.90
  -2   1   2  146.60    5.60
  -2   1   2  157.40    6.20
  -2  -1   2  151.10    5.60
  -2  -1   2  151.10    5.70
  -2  -1   2  156.30    5.70
   2  -1  -2  153.10    5.40
   2  -1  -2  150.20    6.00
   2  -1  -2  163.00    5.50
   2   1  -1   46.00    1.80
   2   1  -1   49.30    1.90
  -2   1   1   47.70    1.90
  -2   1   1   49.30    1.70
  -2  -1   1   49.50    1.80
   2  -1  -1   49.50    1.90
   2  -1  -1   46.30    1.90
   2   1   0   84.90    3.20
  -2   1   0   82.80    3.00
  -2  -1   0   79.90    2.90
   2  -1   0   80.20    3.30
   2   1   1   33.90    1.40
  -2   1  -1   35.10    1.50
  -2  -1  -1   36.80    1.50
   2  -1   1   35.60    1.80
   2   1   2  657.60   22.10
  -2   1  -2  651.90   21.60
  -2   1  -2  683.70   21.90
  -2  -1  -2  668.60   21.30
   2  -1   2  656.30   23.60
   2   1   3   83.30    3.50
  -2   1  -3   87.00    3.50
  -2   1  -3   77.90    3.20
  -2  -1  -3   86.70    3.30
   2  -1   3   83.70    3.20
   2   1   4 1829.70   61.60
  -2   1  -4 1889.80   60.00
  -2   1  -4 1870.70   61.00
  -2  -1  -4 1915.20   59.40
   2  -1   4 1856.60   59.20
   2   1   5  201.90    7.30
  -2   1  -5  207.60    7.80
  -2   1  -5  209.00    7.80
  -2  -1  -5  204.30    7.50
   2  -1   5  199.40    7.80
   2   1   6  103.90    3.90
  -2   1  -6  107.80    4.20
  -2   1  -6  107.80    4.50
  -2  -1  -6  108.30    4.00
  -2  -1  -6  104.30    4.50
   2  -1   6  107.90    4.40
   2   1   7   43.50    2.00
  -2   1  -7   43.90    1.90
  -2   1  -7   46.60    2.60
  -2  -1  -7   44.30    2.00
  -2  -1  -7   42.90    2.40
   2  -1   7   44.80    2.10
   2   1   8    1.90    0.70
   2   1   8    1.90    0.60
  -2   1  -8    1.30    0.60
  -2   1  -8    3.20    1.10
  -2  -1  -8    1.70    0.60
  -2  -1  -8    1.10    1.50
   2  -1   8    1.90    0.60
   2   1   9   37.80    1.80
   2   1   9   37.60    1.90
  -2   1  -9   35.90    1.90
  -2   1  -9   33.50    2.30
  -2  -1  -9   35.10    2.30
   2  -1   9   40.90    1.80
   2   1  10    9.10    0.80
   2   1  10    8.60    0.80
  -2   1 -10    7.10    0.90
  -2   1 -10    7.90    1.60
  -2  -1 -10    7.00    2.00
   2  -1  10    8.40    0.90
   2  -1  10    8.30    0.90
   2   1  11   45.80    1.90
   2   1  11   42.30    2.10
  -2   1 -11   44.80    2.80
  -2  -1 -11   40.20    2.90
   2  -1  11   46.70    2.00
   2  -1  11   44.90    2.00
   2   1  12    5.20    0.70
  -2   1 -12    5.60    1.70
  -2  -1 -12    5.60    2.40
   2  -1  12    7.00    0.80
  -2   1 -13    1.80    1.80
  -2  -1 -13    1.50    2.30
  -2   1 -14   43.90    3.90
  -2  -1 -14   42.80    3.40
   2   2 -15    5.00    2.90
   2   2 -15    1.10    2.20
   2  -2 -15    4.80    2.90
   2  -2 -15    3.70    1.80
   2   2 -14    0.80    2.50
   2   2 -14    1.40    1.70
   2  -2 -14    2.80    2.50
   2  -2 -14    0.30    2.20
   2   2 -13    0.10    2.30
   2   2 -13   -0.20    2.30
   2  -2 -13    1.20    2.40
   2  -2 -13    2.50    2.40
   2   2 -12   26.30    2.30
   2   2 -12   24.40    2.70
   2  -2 -12   26.70    3.00
   2  -2 -12   25.50    2.20
   2   2 -11   29.40    2.80
   2   2 -11   26.10    2.10
   2  -2 -11   31.60    2.90
   2   2 -10    6.80    2.00
   2   2 -10    9.10    2.00
   2  -2 -10    6.80    2.10
   2  -2 -10    7.30    2.10
   2   2  -9   14.50    0.70
   2   2  -9   10.10    1.90
  -2  -2   9   12.80    0.50
   2  -2  -9   12.00    2.00
   2   2  -8   15.00    0.60
   2   2  -8   13.40    1.60
  -2  -2   8   14.30    0.60
   2  -2  -8   14.80    2.00
   2   2  -7  436.10   14.60
   2   2  -7  442.20   16.40
  -2  -2   7  418.70   14.40
   2  -2  -7  433.90   15.60
   2  -2  -7  438.20   16.30
   2   2  -6   64.80    2.40
   2   2  -6   65.30    2.90
  -2  -2   6   63.10    2.60
  -2  -2   6   66.90    3.00
   2  -2  -6   65.40    3.00
   2  -2  -6   67.00    3.10
   2   2  -5  126.30    4.60
   2   2  -5  124.10    4.70
   2   2  -5  126.00    4.90
  -2  -2   5  124.80    4.40
  -2  -2   5  119.70    4.70
   2  -2  -5  124.70    4.60
   2   2  -4    0.80    0.30
   2   2  -4    0.70    0.50
   2   2  -4    1.60    0.50
  -2  -2   4    0.50    0.20
  -2  -2   4    0.70    0.70
   2  -2  -4    0.60    0.10
   2  -2  -4    0.50    0.10
   2  -2  -4    0.40    0.50
   2  -2  -4    0.40    0.50
   2   2  -3   89.30    3.10
   2   2  -3   82.70    3.20
   2   2  -3   88.00    3.40
  -2   2   3   84.00    3.30
  -2  -2   3   86.90    3.20
  -2  -2   3   85.30    3.50
  -2  -2   3   91.10    3.80
   2  -2  -3   92.50    3.20
   2  -2  -3   87.40    3.30
   2  -2  -3   89.70    3.60
   2   2  -2   45.70    1.80
   2   2  -2   45.40    1.70
   2   2  -2   50.00    2.00
  -2   2   2   42.70    2.30
  -2   2   2   47.60    2.10
  -2  -2   2   46.50    1.90
  -2  -2   2   46.40    2.00
  -2  -2   2   48.50    1.80
   2  -2  -2   47.10    1.80
   2  -2  -2   48.00    1.80
   2   2  -1    3.80    0.30
  -2   2   1    3.40    0.30
  -2  -2   1    4.10    0.30
  -2  -2   1    4.50    0.40
   2  -2  -1    4.50    0.40
   2   2   0  209.70    7.50
   2   2   0  220.20    8.00
  -2   2   0  210.90    7.30
  -2  -2   0  216.00    7.40
   2  -2   0  220.30    7.20
   2   2   1  953.50   31.50
   2   2   1  965.30   32.00
  -2   2  -1  978.80   32.20
  -2   2  -1  969.40   31.20
  -2  -2  -1 1016.30   31.00
   2  -2   1  985.70   31.30
   2   2   2  196.00    6.80
  -2   2  -2  191.30    6.50
  -2   2  -2  193.30    6.60
  -2  -2  -2  198.30    6.70
   2  -2   2  190.20    6.50
   2   2   3   41.20    2.00
  -2   2  -3   41.50    1.80
  -2   2  -3   42.50    1.80
  -2  -2  -3   43.80    1.70
   2  -2   3   43.40    1.70
   2   2   4   65.70    2.90
  -2   2  -4   68.20    2.90
  -2   2  -4   73.50    3.00
  -2  -2  -4   67.10    2.50
   2  -2   4   66.40    2.90
   2   2   5  168.90    6.40
  -2   2  -5  166.80    6.20
  -2   2  -5  176.30    6.60
  -2  -2  -5  179.00    6.30
   2  -2   5  165.80    6.20
   2   2   6   48.90    2.10
   2   2   6   46.10    2.10
  -2   2  -6   49.70    2.10
  -2   2  -6   46.60    2.40
  -2  -2  -6   46.20    2.00
   2  -2   6   46.50    2.00
   2   2   7   22.60    1.20
   2   2   7   24.40    1.30
  -2   2  -7   22.10    1.40
  -2   2  -7   25.00    2.00
  -2  -2  -7   22.50    2.00
   2  -2   7   26.00    1.40
   2   2   8   25.10    1.50
   2   2   8   28.60    1.40
  -2   2  -8   29.60    1.40
  -2   2  -8   25.80    1.90
  -2  -2  -8   28.50    2.10
   2  -2   8   28.90    1.50
   2   2   9   10.50    0.80
   2   2   9    9.70    0.90
  -2   2  -9   10.50    1.10
  -2   2  -9   10.80    1.90
  -2  -2  -9    9.40    1.80
   2  -2   9   11.30    0.90
   2   2  10   53.70    2.40
   2   2  10   55.10    2.50
  -2   2 -10   55.20    2.40
  -2   2 -10   53.60    3.50
  -2  -2 -10   51.50    3.50
   2  -2  10   53.20    2.50
   2   2  11   15.40    0.90
   2   2  11   15.00    1.00
  -2   2 -11   13.60    1.00
  -2   2 -11   13.30    1.90
  -2  -2 -11   11.00    1.80
   2  -2  11   16.90    1.20
   2  -2  11   16.30    1.20
   2   2  12   66.00    2.70
  -2   2 -12   60.10    3.50
  -2  -2 -12   62.00    4.30
   2  -2  12   69.10    2.60
  -2   2 -13   51.30    3.30
  -2  -2 -13   49.50    3.60
  -2   2 -14    4.00    2.10
  -2  -2 -14    4.60    2.80
   2   3 -15    3.00    2.10
   2   3 -15    3.40    1.90
   2  -3 -15    2.00    2.10
   2  -3 -15    3.10    2.60
   2   3 -14   15.70    3.10
   2   3 -14   17.20    3.00
   2  -3 -14   17.00    3.10
   2  -3 -14   12.30    2.10
   2   3 -13  131.70    6.70
   2   3 -13  121.80    7.30
   2  -3 -13  132.00    8.10
   2  -3 -13  129.20    6.40
   2   3 -12    0.20    2.10
   2   3 -12    0.70    1.40
   2  -3 -12   -0.90    1.90
   2  -3 -12    0.10    1.30
   2   3 -11   31.30    2.70
   2   3 -11   29.00    2.50
   2  -3 -11   32.90    2.90
   2   3 -10   76.00    2.60
   2   3 -10   70.80    4.20
   2   3 -10   76.20    3.60
  -2  -3  10   72.30    2.60
   2  -3 -10   74.50    4.20
   2   3  -9   21.90    0.90
   2   3  -9   22.00    1.80
  -2  -3   9   22.50    1.00
   2  -3  -9   24.20    1.80
   2  -3  -9   23.00    1.80
   2   3  -8   11.70    0.60
   2   3  -8   10.60    1.50
  -2  -3   8   11.40    0.60
   2  -3  -8    9.40    1.30
   2  -3  -8   10.50    1.20
   2   3  -7    1.40    0.30
   2   3  -7    0.60    1.20
  -2  -3   7    1.90    0.30
  -2  -3   7    1.10    0.90
   2  -3  -7    1.50    1.20
   2  -3  -7    0.80    0.80
   2   3  -6   17.40    0.80
   2   3  -6   17.00    1.60
  -2  -3   6   17.60    0.90
  -2  -3   6   15.90    1.30
   2  -3  -6   16.10    1.60
   2   3  -5  110.80    4.10
  -2  -3   5  105.30    3.90
  -2  -3   5  106.30    4.10
   2  -3  -5  106.80    4.80
   2  -3  -5  107.60    4.20
   2   3  -4  348.40   11.50
   2   3  -4  349.90   12.50
   2   3  -4  351.60   12.50
  -2   3   4  328.30   11.60
  -2  -3   4  340.90   10.90
  -2  -3   4  342.90   12.00
   2  -3  -4  349.20   11.20
   2  -3  -4  349.30   12.10
   2   3  -3   77.80    2.80
   2   3  -3   76.40    2.90
  -2   3   3   74.70    2.70
  -2  -3   3   76.10    2.80
  -2  -3   3   77.10    3.00
   2  -3  -3   78.90    2.90
   2  -3  -3   78.80    3.20
   2   3  -2    0.60    0.30
   2   3  -2    1.30    0.40
  -2   3   2    1.30    0.20
  -2   3   2    0.90    0.30
  -2  -3   2    1.20    0.30
  -2  -3   2    1.50    0.40
  -2  -3   2    1.00    0.30
   2  -3  -2    0.90    0.20
   2  -3  -2    1.00    0.30
   2   3  -1  160.10    5.50
  -2   3   1  162.00    5.60
  -2  -3   1  161.20    6.00
  -2  -3   1  169.00    6.00
   2  -3  -1  167.10    5.60
   2   3   0    3.10    0.40
  -2   3   0    2.40    0.30
  -2  -3   0    3.40    0.40
   2  -3   0    2.90    0.40
   2   3   1 2152.70   68.90
   2   3   1 2185.30   70.40
  -2   3  -1 2212.40   69.00
  -2   3  -1 2189.40   69.80
  -2  -3  -1 2187.20   69.60
   2  -3   1 2230.40   68.10
   2  -3   1 2135.60   70.20
   2   3   2  397.90   13.70
   2   3   2  398.20   13.30
  -2   3  -2  406.60   13.30
  -2   3  -2  388.80   13.30
   2  -3   2  396.20   13.20
   2  -3   2  381.70   15.20
   2   3   3  448.70   14.90
   2   3   3  442.80   16.00
  -2   3  -3  451.20   14.70
  -2   3  -3  437.60   15.20
   2  -3   3  446.00   15.00
   2   3   4  217.20    7.30
   2   3   4  212.80    7.70
  -2   3  -4  211.70    7.50
  -2   3  -4  220.10    7.70
   2  -3   4  211.30    7.60
   2   3   5  104.00    3.70
   2   3   5  108.90    4.30
  -2   3  -5  104.70    4.30
  -2   3  -5  103.40    4.40
   2  -3   5  105.40    4.30
   2   3   6    0.40    0.50
   2   3   6    1.00    0.50
  -2   3  -6    0.00    0.60
  -2   3  -6   -0.10    1.10
   2  -3   6    2.70    0.70
   2   3   7   84.60    3.20
   2   3   7   81.60    3.20
  -2   3  -7   81.70    3.70
  -2   3  -7   87.60    3.70
  -2  -3  -7   86.50    3.70
   2  -3   7   84.50    3.60
   2   3   8   74.60    3.00
   2   3   8   78.40    3.10
  -2   3  -8   78.30    3.20
  -2   3  -8   78.70    3.50
  -2  -3  -8   80.10    3.80
   2  -3   8   77.60    3.20
   2   3   9    2.30    0.60
   2   3   9    3.70    0.50
  -2   3  -9    1.90    0.60
  -2   3  -9    0.90    1.70
  -2  -3  -9    1.80    1.70
   2  -3   9    2.40    0.80
   2   3  10    4.60    0.70
   2   3  10    4.80    0.70
  -2   3 -10    4.40    0.70
  -2   3 -10    4.20    2.00
  -2  -3 -10    6.60    2.10
   2  -3  10    4.20    0.80
   2   3  11  200.40    7.30
   2   3  11  209.10    7.30
  -2   3 -11  216.70    8.10
  -2   3 -11  201.70    9.20
  -2  -3 -11  195.60    8.60
   2  -3  11  196.80    7.20
   2   3  12    0.80    0.50
  -2   3 -12    1.30    1.50
  -2  -3 -12    1.50    2.30
   2  -3  12    1.00    0.80
  -2   3 -13    3.60    2.40
  -2  -3 -13    2.90    2.60
  -2   3 -14    6.70    2.80
  -2  -3 -14    9.50    3.00
   2   4 -15    0.20    2.80
   2   4 -15   -0.90    2.40
   2  -4 -15   -0.40    3.00
   2  -4 -15    0.20    1.80
   2   4 -14   11.80    2.10
   2   4 -14   13.80    2.90
   2  -4 -14    7.70    2.90
   2  -4 -14   13.90    2.70
   2   4 -13   16.40    2.20
   2   4 -13   15.50    2.40
   2  -4 -13   15.90    2.30
   2  -4 -13   18.10    2.80
   2   4 -12   10.40    2.60
   2   4 -12   12.80    2.40
   2  -4 -12   14.60    2.40
   2  -4 -12   15.50    2.60
   2   4 -11    7.30    0.40
   2   4 -11    5.50    2.20
   2   4 -11    8.50    2.10
  -2  -4  11    8.60    0.40
   2  -4 -11   11.70    2.30
   2  -4 -11    9.20    2.00
   2   4 -10   54.40    2.10
   2   4 -10   48.60    3.10
   2   4 -10   58.10    3.70
  -2  -4  10   54.50    2.00
   2  -4 -10   51.50    3.10
   2   4  -9    4.60    0.40
   2   4  -9    6.20    1.70
  -2  -4   9    4.00    0.40
   2  -4  -9    3.60    1.70
   2  -4  -9    4.60    1.30
   2   4  -8   51.40    2.10
   2   4  -8   51.10    3.20
  -2  -4   8   51.00    2.20
   2  -4  -8   51.80    3.00
   2  -4  -8   52.60    2.80
   2   4  -7  188.20    6.50
   2   4  -7  182.30    7.40
  -2  -4   7  184.40    6.90
  -2  -4   7  187.90    7.50
   2  -4  -7  179.70    7.00
   2  -4  -7  189.40    7.50
   2   4  -6  193.80    7.00
   2   4  -6  197.10    7.70
  -2  -4   6  189.90    7.30
  -2  -4   6  197.30    8.00
   2  -4  -6  189.10    7.10
   2   4  -5  100.80    4.10
  -2  -4   5   92.50    3.50
  -2  -4   5   99.30    3.90
   2  -4  -5  103.00    5.00
   2   4  -4   38.20    1.40
   2   4  -4   36.80    2.00
   2   4  -4   39.00    1.90
  -2   4   4   36.40    1.40
  -2  -4   4   36.70    1.50
  -2  -4   4   35.70    1.80
   2  -4  -4   38.70    1.50
   2  -4  -4   39.80    2.20
   2   4  -3  111.10    4.10
   2   4  -3  109.10    4.50
  -2   4   3  106.40    3.80
  -2   4   3  105.50    4.20
  -2  -4   3  109.20    4.00
  -2  -4   3  110.90    4.40
   2  -4  -3  110.60    3.70
   2  -4  -3  109.90    4.00
   2   4  -2   10.40    0.60
   2   4  -2   10.50    0.60
  -2   4   2    9.40    0.50
  -2  -4   2   10.10    0.50
  -2  -4   2    9.70    0.80
  -2  -4   2    8.90    0.80
   2  -4  -2    9.30    0.50
   2  -4  -2   10.00    0.60
   2   4  -1   52.80    2.00
  -2   4   1   50.60    2.00
  -2  -4   1   53.70    2.00
  -2  -4   1   54.40    2.00
   2  -4  -1   51.40    2.00
   2   4   0  304.10    9.90
  -2   4   0  304.70   10.30
  -2  -4   0  309.20   10.80
   2  -4   0  314.50   10.50
   2   4   1 1864.00   59.00
  -2   4  -1 1935.00   60.80
  -2  -4  -1 1916.10   60.40
   2  -4   1 1943.70   59.50
   2  -4   1 1834.60   60.10
   2   4   2  623.60   20.70
   2   4   2  643.40   21.90
  -2   4  -2  645.70   21.10
  -2   4  -2  634.90   20.80
   2  -4   2  631.40   20.90
   2  -4   2  628.80   21.60
   2   4   3  402.40   13.70
   2   4   3  404.30   13.80
  -2   4  -3  427.00   14.20
  -2   4  -3  421.20   14.30
   2  -4   3  417.90   15.00
   2  -4   3  409.80   13.80
   2   4   4    7.40    0.60
   2   4   4    8.30    0.70
  -2   4  -4    7.80    0.70
  -2   4  -4    7.50    0.80
   2  -4   4    8.60    0.70
   2   4   5  152.20    5.50
   2   4   5  161.00    5.80
  -2   4  -5  160.90    6.00
  -2   4  -5  149.20    6.00
   2  -4   5  162.20    6.20
   2   4   6   20.80    1.10
   2   4   6   22.30    1.20
  -2   4  -6   19.10    1.30
  -2   4  -6   22.00    1.70
   2  -4   6   21.90    1.20
   2   4   7   28.70    1.40
   2   4   7   28.10    1.50
  -2   4  -7   28.00    1.60
  -2   4  -7   31.50    1.80
   2  -4   7   29.10    1.50
   2   4   8   10.60    0.90
   2   4   8   10.20    0.90
  -2   4  -8   10.00    0.90
  -2   4  -8    8.40    1.70
  -2  -4  -8    9.50    1.80
   2  -4   8   12.60    1.10
   2   4   9   16.10    1.10
   2   4   9   17.60    1.00
  -2   4  -9   15.10    1.10
  -2   4  -9   14.10    1.70
  -2  -4  -9   16.70    1.70
   2  -4   9   16.40    1.20
   2   4  10   61.90    2.70
   2   4  10   65.80    2.80
  -2   4 -10   66.20    3.00
  -2   4 -10   62.10    3.20
  -2  -4 -10   62.00    3.50
   2  -4  10   61.50    2.80
   2   4  11    8.80    0.70
   2   4  11    9.20    0.80
  -2   4 -11    7.80    1.00
  -2   4 -11   14.20    2.90
  -2  -4 -11    8.30    1.80
   2  -4  11    8.60    0.90
  -2   4 -12    0.10    0.60
  -2   4 -12   -0.40    1.50
  -2  -4 -12   -0.20    1.50
  -2   4 -13   20.00    2.90
  -2  -4 -13   23.40    3.20
  -2   4 -14   15.30    2.90
  -2  -4 -14   13.60    3.00
   2   5 -15   15.80    2.70
   2   5 -15   15.30    3.50
   2  -5 -15   15.60    2.60
   2  -5 -15   16.40    3.10
   2   5 -14   23.00    2.50
   2   5 -14   30.10    3.10
   2  -5 -14   28.50    3.90
   2  -5 -14   34.20    3.10
   2   5 -13    4.20    2.40
   2   5 -13    3.50    2.30
   2  -5 -13    2.60    2.40
   2  -5 -13    3.40    1.60
   2   5 -12   18.40    2.70
   2   5 -12   15.30    2.40
   2  -5 -12   14.70    1.90
   2  -5 -12   19.10    3.70
   2   5 -11   12.30    0.70
   2   5 -11   10.80    1.80
   2   5 -11   13.00    1.70
  -2  -5  11   14.20    0.70
   2  -5 -11   11.30    2.40
   2   5 -10    4.70    0.50
   2   5 -10    3.20    1.80
  -2  -5  10    5.20    0.40
   2  -5 -10    4.50    1.40
   2  -5 -10   17.50    5.60
   2   5  -9  200.60    7.60
   2   5  -9  186.80    7.30
  -2  -5   9  192.30    6.50
   2  -5  -9  200.90    8.80
   2  -5  -9  192.70    8.30
   2   5  -8   30.30    1.30
   2   5  -8   31.80    2.30
  -2  -5   8   28.50    1.30
  -2  -5   8   30.70    2.40
   2  -5  -8   28.10    2.20
   2  -5  -8   30.30    2.10
   2   5  -7   13.70    0.80
   2   5  -7   13.30    1.40
  -2  -5   7   13.20    0.80
  -2  -5   7   12.70    1.30
   2  -5  -7   14.80    1.50
   2  -5  -7   13.30    1.20
   2   5  -6  339.30   11.90
   2   5  -6  330.10   11.50
  -2  -5   6  333.00   11.50
  -2  -5   6  336.10   11.90
   2  -5  -6  337.50   12.10
   2   5  -5   69.10    3.20
  -2   5   5   65.00    2.50
  -2  -5   5   67.10    2.70
  -2  -5   5   75.30    3.10
   2  -5  -5   71.50    2.50
   2  -5  -5   74.60    2.90
   2   5  -4    8.10    0.80
  -2   5   4    7.00    0.40
  -2   5   4    7.70    0.90
  -2  -5   4    8.20    0.50
  -2  -5   4    8.20    0.80
   2  -5  -4    7.20    0.40
   2  -5  -4    8.60    0.90
   2   5  -3  126.00    4.60
  -2   5   3  123.90    4.60
  -2   5   3  133.90    5.60
  -2  -5   3  128.70    4.70
  -2  -5   3  129.40    4.90
   2  -5  -3  132.40    4.40
   2  -5  -3  131.10    4.70
   2   5  -2   34.20    1.40
   2   5  -2   34.10    1.50
  -2   5   2   35.10    1.50
  -2  -5   2   34.20    1.40
  -2  -5   2   32.60    1.40
   2  -5  -2   33.10    1.40
   2  -5  -2   34.50    1.70
   2   5  -1   47.30    1.80
  -2   5   1   47.50    1.80
  -2  -5   1   48.70    2.00
  -2  -5   1   48.70    1.90
   2  -5  -1   49.40    2.10
   2   5   0  294.70    9.90
  -2   5   0  292.20    9.60
  -2  -5   0  296.40   10.40
   2  -5   0  299.70   10.40
   2   5   1  379.10   12.30
  -2   5  -1  387.20   12.90
  -2  -5  -1  385.10   13.20
   2  -5   1  385.20   12.60
   2  -5   1  374.80   12.80
   2   5   2  336.80   11.60
  -2   5  -2  346.10   12.00
  -2   5  -2  338.70   11.20
  -2  -5  -2  345.20   11.80
   2  -5   2  350.50   12.20
   2  -5   2  334.10   11.90
   2   5   3   -0.40    0.40
   2   5   3    0.30    0.40
  -2   5  -3    0.40    0.50
  -2   5  -3    1.20    0.60
   2  -5   3    0.50    0.50
   2  -5   3    0.30    0.60
   2   5   4  349.80   11.80
   2   5   4  347.90   12.20
  -2   5  -4  361.60   12.70
  -2   5  -4  383.30   13.50
   2  -5   4  361.90   12.20
   2  -5   4  365.20   12.40
   2   5   5    6.30    0.60
   2   5   5    8.20    0.70
  -2   5  -5    7.70    0.80
  -2   5  -5    8.00    1.30
   2  -5   5    8.20    0.80
   2   5   6   17.00    1.00
   2   5   6   14.60    1.00
  -2   5  -6   16.60    1.20
  -2   5  -6   15.80    1.50
   2  -5   6   15.20    1.00
   2   5   7   74.70    3.00
   2   5   7   71.50    2.90
  -2   5  -7   71.50    3.00
  -2   5  -7   74.30    3.60
   2  -5   7   75.50    3.20
   2   5   8  181.30    6.40
   2   5   8  187.30    6.80
  -2   5  -8  192.80    7.40
  -2   5  -8  189.20    7.20
   2  -5   8  179.80    7.20
   2   5   9    0.40    0.50
   2   5   9    0.10    0.50
  -2   5  -9   -0.60    0.60
  -2   5  -9   -1.00    1.70
  -2  -5  -9   -0.80    1.30
   2  -5   9    0.50    0.80
   2   5  10   32.10    1.80
   2   5  10   33.20    1.70
  -2   5 -10   34.20    1.80
  -2   5 -10   29.70    2.70
  -2  -5 -10   33.10    2.70
   2  -5  10   35.60    1.80
   2   5  11    2.90    0.60
   2   5  11    3.00    0.60
  -2   5 -11    2.70    0.80
  -2   5 -11    5.30    2.50
  -2  -5 -11    3.30    2.20
  -2   5 -12    9.60    1.00
  -2   5 -12    9.30    1.90
  -2  -5 -12    9.10    2.60
  -2   5 -13    2.60    2.40
  -2  -5 -13    3.40    2.00
  -2   5 -14   58.80    3.70
  -2  -5 -14   65.50    4.90
   2   6 -15    4.70    2.80
   2   6 -15    5.20    2.70
   2  -6 -15    5.40    2.80
   2  -6 -15    3.90    2.70
   2   6 -14   11.30    2.60
   2   6 -14   11.20    2.70
   2  -6 -14   12.50    3.10
   2  -6 -14    8.60    1.90
   2   6 -13    0.00    2.20
   2   6 -13    0.70    2.30
   2  -6 -13   -0.50    1.80
   2  -6 -13    0.90    1.50
   2   6 -12   45.40    1.70
   2   6 -12   42.20    3.20
   2   6 -12   40.60    2.80
  -2  -6  12   45.80    1.60
   2  -6 -12   45.70    3.60
   2  -6 -12   41.40    2.80
   2   6 -11   14.80    0.90
   2   6 -11   13.00    1.80
   2   6 -11   15.20    1.80
  -2  -6  11   17.10    0.80
   2  -6 -11   14.70    1.90
   2   6 -10   11.90    0.70
   2   6 -10   13.50    2.10
  -2  -6  10   14.60    0.80
   2  -6 -10   12.40    1.80
   2  -6 -10   14.40    1.70
   2   6  -9    9.80    0.70
   2   6  -9   10.20    1.90
  -2  -6   9   10.00    0.70
  -2  -6   9    8.80    1.40
   2  -6  -9    9.20    1.90
   2  -6  -9   10.30    1.40
   2   6  -8   64.50    2.50
   2   6  -8   59.20    3.00
  -2  -6   8   63.70    2.40
  -2  -6   8   60.20    3.20
   2  -6  -8   62.10    3.40
   2   6  -7   26.20    1.30
   2   6  -7   24.80    1.80
  -2  -6   7   27.10    1.30
  -2  -6   7   28.60    2.40
   2   6  -6    5.80    0.60
   2   6  -6    6.30    1.30
  -2   6   6    7.10    0.30
  -2  -6   6    6.50    0.50
  -2  -6   6    5.40    1.30
   2  -6  -6    6.40    0.30
   2  -6  -6    6.80    1.20
   2   6  -5  166.50    6.40
  -2   6   5  159.00    5.80
  -2  -6   5  168.40    5.80
  -2  -6   5  161.40    6.20
   2  -6  -5  170.20    5.80
   2  -6  -5  170.50    6.20
  -2   6   4  100.60    3.70
  -2   6   4  100.60    4.40
  -2  -6   4   99.60    3.90
  -2  -6   4   96.90    3.80
   2  -6  -4  102.80    3.90
   2  -6  -4  105.50    4.10
   2   6  -3   -0.20    0.30
   2   6  -3    0.40    0.40
  -2   6   3    0.20    0.20
  -2   6   3    1.50    0.60
  -2  -6   3    0.30    0.30
  -2  -6   3    0.10    0.40
   2  -6  -3    0.00    0.20
   2  -6  -3    0.30    0.50
   2   6  -2    1.00    0.40
   2   6  -2    1.00    0.30
  -2   6   2    0.60    0.30
  -2  -6   2    1.00    0.40
  -2  -6   2    1.10    0.40
   2  -6  -2    2.40    0.30
   2  -6  -2    1.80    0.50
   2   6  -1   12.20    0.70
  -2   6   1   12.80    0.60
  -2  -6   1   13.70    0.80
  -2  -6   1   11.80    0.70
   2  -6  -1   12.30    0.70
   2   6   0    5.90    0.50
  -2   6   0    5.50    0.50
  -2  -6   0    5.70    0.40
   2  -6   0    7.10    0.60
   2   6   1  907.70   29.30
  -2   6  -1  930.70   29.80
  -2  -6  -1  929.70   31.10
   2  -6   1  937.90   30.70
   2   6   2   38.30    1.50
  -2   6  -2   38.80    1.70
  -2  -6  -2   41.00    1.90
   2  -6   2   41.30    1.70
   2  -6   2   38.40    1.80
   2   6   3  128.40    4.90
  -2   6  -3  133.30    5.10
  -2   6  -3  126.20    4.50
  -2  -6  -3  132.00    4.70
   2  -6   3  127.60    4.50
   2  -6   3  126.30    4.80
   2   6   4   -0.20    0.30
   2   6   4    0.40    0.50
  -2   6  -4    0.10    0.50
  -2   6  -4    0.20    0.80
   2  -6   4    0.70    1.00
   2  -6   4    0.40    0.80
   2   6   5  141.40    5.20
   2   6   5  139.90    5.30
  -2   6  -5  142.60    6.00
  -2   6  -5  146.70    5.20
   2  -6   5  145.10    5.10
   2  -6   5  146.40    5.40
   2   6   6  127.10    4.50
   2   6   6  121.20    4.70
  -2   6  -6  121.50    4.60
  -2   6  -6  125.60    5.40
   2  -6   6  125.80    5.10
   2   6   7   45.00    2.00
   2   6   7   47.00    2.00
  -2   6  -7   45.80    2.10
  -2   6  -7   41.50    2.40
   2  -6   7   44.60    2.10
   2   6   8    1.30    0.50
   2   6   8    1.00    0.60
  -2   6  -8    1.20    0.70
  -2   6  -8    0.70    1.30
   2  -6   8    0.60    0.70
   2   6   9    9.80    0.80
   2   6   9   10.30    0.80
  -2   6  -9   10.00    1.00
  -2   6  -9   10.30    1.90
  -2  -6  -9    7.90    1.50
   2  -6   9    8.60    0.90
   2   6  10   43.10    2.00
   2   6  10   42.90    1.90
  -2   6 -10   41.60    2.20
  -2   6 -10   41.20    2.50
  -2  -6 -10   43.40    3.00
   2  -6  10   45.50    2.20
   2   6  11    2.60    0.60
   2   6  11    2.40    0.60
  -2   6 -11    1.50    0.80
  -2   6 -11    2.00    1.60
  -2  -6 -11    0.60    2.10
  -2   6 -12    4.30    0.90
  -2   6 -12    3.80    1.70
  -2  -6 -12    6.50    2.40
  -2   6 -13   10.00    2.80
  -2  -6 -13    7.50    4.10
  -2   6 -14    8.40    2.10
  -2  -6 -14   11.10    3.20
   2   7 -15   -0.40    2.40
   2   7 -15   -0.40    2.50
   2  -7 -15    0.00    1.90
   2   7 -14   25.60    3.40
   2   7 -14   25.80    3.30
   2  -7 -14   26.50    3.10
   2  -7 -14   27.90    3.00
   2   7 -13   17.50    2.90
   2   7 -13   19.70    3.00
   2  -7 -13   19.20    3.20
   2  -7 -13   17.60    2.50
   2   7 -12    4.30    0.60
   2   7 -12    4.30    2.20
   2   7 -12    6.10    1.70
  -2  -7  12    6.90    0.60
   2  -7 -12    5.00    2.30
   2  -7 -12    6.60    1.80
   2   7 -11   75.00    3.20
   2   7 -11   71.50    5.40
   2   7 -11   72.30    4.00
  -2  -7  11   74.30    2.90
   2  -7 -11   63.40    3.80
   2  -7 -11   67.40    3.70
   2   7 -10    2.60    0.50
   2   7 -10    3.60    1.40
  -2  -7  10    3.70    0.60
   2  -7 -10    2.60    1.70
   2  -7 -10    2.60    1.20
   2   7  -9    6.10    0.60
   2   7  -9    5.50    1.70
  -2  -7   9    6.80    0.70
  -2  -7   9    4.70    1.60
   2  -7  -9    4.80    1.80
   2  -7  -9    6.20    1.20
   2   7  -8    1.50    0.40
   2   7  -8    1.30    1.00
  -2  -7   8    2.00    0.50
  -2  -7   8    0.70    1.50
   2   7  -7   11.90    0.80
   2   7  -7   13.20    1.70
  -2  -7   7   11.90    0.80
  -2  -7   7   12.40    1.40
   2   7  -6    4.80    1.20
  -2   7   6    6.90    0.50
  -2  -7   6    6.50    0.60
  -2  -7   6    4.80    1.30
   2  -7  -6    6.70    0.40
   2  -7  -6    5.30    0.90
   2   7  -5   15.10    1.30
  -2   7   5   11.00    0.60
  -2  -7   5   11.20    0.80
  -2  -7   5   11.20    1.00
   2  -7  -5   12.20    0.60
   2  -7  -5   12.80    1.60
   2   7  -4   63.30    2.50
  -2   7   4   61.30    2.40
  -2   7   4   68.10    3.00
  -2  -7   4   61.20    2.50
  -2  -7   4   63.40    2.80
   2  -7  -4   63.30    2.50
   2  -7  -4   64.80    2.70
   2   7  -3   68.00    2.50
  -2   7   3   67.70    2.60
  -2   7   3   70.90    3.30
  -2  -7   3   68.30    2.60
  -2  -7   3   75.40    3.30
   2  -7  -3   68.40    2.70
   2  -7  -3   73.50    3.00
   2   7  -2    0.80    0.40
  -2   7   2    0.30    0.30
  -2  -7   2    0.90    0.40
   2  -7  -2    0.60    0.30
   2   7  -1  129.20    4.70
  -2   7   1  132.30    4.60
  -2  -7   1  132.60    4.70
  -2  -7   1  135.80    4.90
   2  -7  -1  133.80    4.60
   2   7   0   16.20    0.80
  -2   7   0   16.60    1.00
  -2  -7   0   16.50    0.90
   2  -7   0   16.60    0.80
   2   7   1  991.80   32.00
  -2   7  -1 1015.80   32.40
  -2  -7  -1 1010.00   33.50
   2  -7   1 1035.90   32.90
   2   7   2   59.30    2.40
  -2   7  -2   62.20    2.80
  -2  -7  -2   63.10    2.70
   2  -7   2   62.60    2.90
   2  -7   2   61.10    2.40
   2   7   3   38.20    1.60
  -2   7  -3   38.00    1.70
  -2  -7  -3   35.70    1.60
   2  -7   3   38.90    1.70
   2  -7   3   37.70    1.90
   2   7   4   43.40    1.70
   2   7   4   43.90    1.90
  -2   7  -4   41.00    2.10
  -2   7  -4   36.30    2.20
   2  -7   4   44.80    1.80
   2  -7   4   43.30    2.20
   2   7   5   36.80    1.60
   2   7   5   38.30    1.80
  -2   7  -5   36.30    1.80
  -2   7  -5   35.30    1.80
   2  -7   5   36.90    1.70
   2  -7   5   38.10    2.10
   2   7   6   35.00    1.50
   2   7   6   36.70    1.70
  -2   7  -6   35.60    1.80
  -2   7  -6   30.80    2.00
   2  -7   6   37.40    2.00
   2  -7   6   34.00    2.20
   2   7   7  204.20    7.50
   2   7   7  208.30    7.40
  -2   7  -7  213.90    7.50
  -2   7  -7  203.10    7.40
   2  -7   7  207.30    7.80
   2   7   8   -0.30    0.50
   2   7   8    0.20    0.50
  -2   7  -8    0.40    0.70
  -2   7  -8   -0.50    1.40
   2  -7   8    0.00    0.70
   2   7   9   54.80    2.30
   2   7   9   54.30    2.50
  -2   7  -9   53.80    2.60
  -2   7  -9   52.60    2.70
   2  -7   9   53.50    2.50
   2   7  10   47.10    2.10
   2   7  10   46.90    2.00
  -2   7 -10   50.60    2.40
  -2   7 -10   48.70    3.00
  -2  -7 -10   47.00    3.70
   2   7  11   57.90    2.30
   2   7  11   58.30    2.40
  -2   7 -11   55.10    3.00
  -2   7 -11   52.40    3.50
  -2  -7 -11   55.90    3.80
  -2   7 -12    7.20    1.00
  -2   7 -12    6.80    2.40
  -2  -7 -12    7.40    2.00
  -2   7 -13    5.80    2.60
  -2  -7 -13    3.90    3.60
  -2   7 -14   31.40    3.40
  -2  -7 -14   27.30    3.00
   2   8 -15   17.30    2.50
   2   8 -15   17.30    2.50
   2  -8 -15   24.30    3.10
   2   8 -14   11.10    2.10
   2   8 -14   13.00    2.90
   2  -8 -14   20.40    7.40
   2  -8 -14   13.50    2.70
   2   8 -13    3.80    2.50
   2   8 -13    3.40    1.80
   2  -8 -13    4.10    1.80
   2  -8 -13    5.60    2.30
   2   8 -12   66.50    2.60
   2   8 -12   60.60    4.00
   2   8 -12   60.70    4.20
  -2  -8  12   66.00    2.60
   2  -8 -12   59.70    4.00
   2  -8 -12   56.90    3.70
   2   8 -11   26.10    1.30
   2   8 -11   24.30    2.70
   2   8 -11   26.90    2.60
  -2  -8  11   26.30    1.30
   2  -8 -11   28.60    2.70
   2  -8 -11   22.90    2.10
   2   8 -10   13.50    0.90
   2   8 -10   14.50    2.00
  -2  -8  10   14.00    0.90
  -2  -8  10   12.70    2.30
   2  -8 -10   11.80    2.10
   2  -8 -10   14.40    1.70
   2   8  -9    1.10    0.60
   2   8  -9    0.10    1.00
  -2  -8   9    0.40    0.50
  -2  -8   9    1.80    1.20
   2  -8  -9    2.10    1.10
   2   8  -8    1.60    0.50
   2   8  -8    1.20    1.40
  -2  -8   8    2.10    0.50
  -2  -8   8    2.50    1.80
   2   8  -7  370.80   12.70
   2   8  -7  380.90   13.20
  -2   8   7  348.90   12.10
  -2  -8   7  373.80   13.10
  -2  -8   7  383.10   14.50
   2  -8  -7  373.50   12.10
   2  -8  -7  381.50   13.10
   2   8  -6    1.70    0.90
  -2   8   6    1.80    0.30
  -2  -8   6    1.20    0.50
  -2  -8   6    2.50    1.20
   2  -8  -6    1.40    0.20
   2  -8  -6    2.90    1.10
  -2   8   5  361.30   12.40
  -2  -8   5  366.90   13.40
  -2  -8   5  388.20   13.00
   2  -8  -5  376.30   12.60
   2  -8  -5  382.30   13.20
   2   8  -4  132.30    4.70
  -2   8   4  131.30    5.10
  -2   8   4  134.30    5.50
  -2  -8   4  134.80    4.90
  -2  -8   4  139.50    5.10
   2  -8  -4  141.70    6.10
   2   8  -3    6.60    0.70
  -2   8   3    6.70    0.50
  -2  -8   3    6.20    0.60
   2  -8  -3    6.90    0.50
   2  -8  -3    7.50    0.60
   2   8  -2  134.90    5.00
  -2   8   2  136.90    5.00
  -2  -8   2  142.10    4.90
   2  -8  -2  143.30    5.10
   2   8  -1   11.90    0.80
  -2   8   1   10.10    0.70
  -2  -8   1   11.90    0.70
  -2  -8   1   10.60    0.80
   2  -8  -1   11.50    0.80
   2   8   0   81.50    3.00
  -2   8   0   81.30    3.00
  -2  -8   0   82.40    3.20
   2  -8   0   85.10    3.30
   2   8   1    0.70    0.40
  -2   8  -1    0.60    0.40
  -2  -8  -1    0.40    0.30
   2  -8   1    0.60    0.50
   2   8   2   24.30    1.10
  -2   8  -2   24.40    1.50
  -2  -8  -2   22.20    1.30
   2  -8   2   23.40    1.30
   2  -8   2   22.50    1.20
   2   8   3  431.90   15.20
  -2   8  -3  431.60   14.70
  -2  -8  -3  440.90   15.10
   2  -8   3  447.80   14.80
   2  -8   3  436.20   14.50
   2   8   4    0.70    0.50
  -2   8  -4    0.50    0.50
  -2   8  -4    0.20    0.80
  -2  -8  -4    0.00    0.40
   2  -8   4    0.40    0.40
   2  -8   4    0.40    0.80
   2   8   5    6.50    0.70
   2   8   5    9.50    0.80
  -2   8  -5    7.80    0.70
  -2   8  -5    7.40    1.10
   2  -8   5    8.40    0.90
   2  -8   5    7.70    1.20
   2   8   6   26.40    1.50
   2   8   6   29.60    1.60
  -2   8  -6   30.00    1.60
  -2   8  -6   27.50    1.80
   2  -8   6   28.40    1.40
   2  -8   6   28.10    2.10
   2   8   7    4.20    0.70
   2   8   7    3.60    0.60
  -2   8  -7    4.50    0.90
  -2   8  -7    4.10    1.40
   2  -8   7    4.30    0.80
   2   8   8   39.60    1.90
   2   8   8   40.10    2.00
  -2   8  -8   44.60    2.30
  -2   8  -8   38.80    2.40
   2  -8   8   40.20    2.00
   2   8   9    0.10    0.60
   2   8   9    0.00    0.60
  -2   8  -9    0.40    0.70
  -2   8  -9    0.50    1.60
   2  -8   9   -0.10    0.70
   2   8  10    1.30    0.60
   2   8  10    2.50    0.70
  -2   8 -10    1.10    0.80
  -2   8 -10    1.50    1.30
   2  -8  10    1.60    0.80
   2   8  11   48.90    2.20
   2   8  11   47.20    2.00
  -2   8 -11   44.10    2.30
  -2   8 -11   43.30    3.30
  -2  -8 -11   42.80    3.30
  -2   8 -12   26.80    1.70
  -2   8 -12   27.30    3.00
  -2  -8 -12   27.30    3.10
  -2   8 -13   72.90    4.50
  -2  -8 -13   76.00    6.00
  -2   8 -14    0.70    2.50
  -2  -8 -14    0.80    2.80
   2   9 -15    9.80    2.10
   2  -9 -15   15.00    3.00
   2   9 -14   -0.60    1.80
   2   9 -14   -0.60    2.40
   2  -9 -14    1.30    2.60
   2  -9 -14    0.40    2.30
   2   9 -13   11.70    2.20
   2   9 -13   11.10    1.90
   2  -9 -13   15.40    3.00
   2  -9 -13   14.60    2.50
   2   9 -12    1.30    0.60
   2   9 -12    2.00    2.10
   2   9 -12    2.00    2.10
  -2  -9  12    1.40    0.60
   2  -9 -12    3.80    2.30
   2  -9 -12    1.20    2.10
   2   9 -11   45.80    2.10
   2   9 -11   42.40    3.20
   2   9 -11   48.80    3.30
  -2  -9  11   45.10    2.10
   2  -9 -11   41.60    3.20
   2  -9 -11   44.10    2.80
   2   9 -10   14.40    1.00
   2   9 -10   11.80    2.10
  -2  -9  10   15.90    1.10
  -2  -9  10   14.00    3.20
   2  -9 -10   10.60    2.20
   2  -9 -10   13.70    1.70
   2   9  -9  167.90    6.60
   2   9  -9  162.70    6.50
  -2  -9   9  166.40    6.20
  -2  -9   9  160.20    7.00
   2   9  -8    0.20    0.50
   2   9  -8   -0.80    1.50
  -2  -9   8   -0.10    0.50
  -2  -9   8    0.10    2.00
   2  -9  -8   -0.80    0.90
   2   9  -7    0.40    0.50
   2   9  -7   -0.40    1.30
  -2   9   7    0.50    0.30
  -2  -9   7    0.80    0.50
  -2  -9   7    0.90    1.30
   2  -9  -7    0.70    0.20
   2  -9  -7    1.60    1.30
   2   9  -6  225.90    8.50
  -2   9   6  217.60    7.80
  -2  -9   6  218.30    8.30
  -2  -9   6  227.40    9.10
   2  -9  -6  226.50    8.00
   2  -9  -6  226.00    8.50
  -2   9   5    0.80    0.30
  -2  -9   5   -0.30    0.50
  -2  -9   5    0.30    1.00
   2  -9  -5    0.70    0.40
   2  -9  -5   -0.10    0.80
   2   9  -4    9.10    0.70
  -2   9   4   10.00    0.60
  -2   9   4   11.90    1.20
  -2  -9   4   10.50    1.30
  -2  -9   4    9.80    0.90
   2  -9  -4    9.10    1.00
   2   9  -3   29.30    1.40
  -2   9   3   28.90    1.40
  -2  -9   3   28.00    1.40
   2  -9  -3   28.20    1.20
   2  -9  -3   29.90    1.70
   2   9  -2  206.70    7.40
  -2   9   2  204.90    7.60
  -2  -9   2  214.10    7.90
   2  -9  -2  216.70    7.40
   2   9  -1    9.90    0.80
  -2   9   1   12.00    0.80
  -2  -9   1    9.30    0.70
  -2  -9   1   10.60    0.60
   2  -9  -1   10.20    0.80
   2   9   0   33.40    1.40
  -2   9   0   31.00    1.40
  -2  -9   0   32.80    1.50
   2  -9   0   34.00    1.50
   2   9   1  245.80    9.10
  -2   9  -1  258.70    8.30
  -2  -9  -1  250.00    8.70
   2  -9   1  251.60    8.60
   2   9   2   18.30    1.10
  -2   9  -2   17.30    1.20
  -2  -9  -2   17.40    1.00
   2  -9   2   19.90    1.10
   2  -9   2   22.20    1.30
   2   9   3   13.10    0.90
  -2   9  -3   14.80    1.10
  -2  -9  -3   13.20    0.90
   2  -9   3   13.10    1.00
   2  -9   3   13.30    1.00
   2   9   4  715.40   24.40
  -2   9  -4  716.80   25.30
  -2  -9  -4  729.30   24.30
   2  -9   4  720.30   24.20
   2  -9   4  691.50   25.00
   2   9   5  264.10    9.30
   2   9   5  281.90   10.40
  -2   9  -5  280.10   10.70
  -2   9  -5  274.50   10.30
   2  -9   5  270.00    9.70
   2  -9   5  264.70    9.80
   2   9   6  211.50    7.40
   2   9   6  212.20    7.80
  -2   9  -6  216.90    8.30
  -2   9  -6  215.30    8.20
   2  -9   6  225.40    8.60
   2  -9   6  212.00    7.90
   2   9   7   57.30    2.40
   2   9   7   57.10    2.50
  -2   9  -7   54.10    2.70
  -2   9  -7   60.10    3.00
   2  -9   7   58.60    2.50
   2  -9   7   55.30    3.00
   2   9   8   11.50    0.80
   2   9   8    9.50    0.90
  -2   9  -8    9.90    1.10
  -2   9  -8   10.40    1.60
   2  -9   8   11.70    1.10
   2   9   9   15.00    1.00
   2   9   9   16.20    1.10
  -2   9  -9   14.60    1.20
  -2   9  -9   16.80    2.00
   2  -9   9   12.60    1.10
   2   9  10   53.20    2.50
   2   9  10   54.80    2.50
  -2   9 -10   52.10    2.80
  -2   9 -10   46.10    3.10
   2  -9  10   57.50    2.60
   2   9  11    3.50    0.60
   2   9  11    3.90    0.70
  -2   9 -11    2.70    1.10
  -2   9 -11    3.70    2.00
  -2  -9 -11    3.40    2.40
  -2   9 -12   16.10    1.40
  -2   9 -12   15.10    2.50
  -2  -9 -12   12.60    2.10
  -2   9 -13   -0.20    2.30
  -2  -9 -13    3.10    4.80
  -2   9 -14    7.00    2.70
   2  10 -15    9.30    2.20
   2  10 -14   25.10    3.20
   2  10 -14   35.30    5.80
   2 -10 -14   25.00    3.40
   2 -10 -14   26.40    2.70
   2  10 -13   47.60    3.30
   2  10 -13   49.90    3.30
   2 -10 -13   56.70    4.20
   2 -10 -13   52.70    3.50
   2  10 -12   52.80    2.30
   2  10 -12   44.60    3.40
   2  10 -12   48.50    3.50
  -2 -10  12   51.70    2.30
   2 -10 -12   49.40    3.50
   2 -10 -12   53.20    3.60
   2  10 -11   10.70    0.90
   2  10 -11   11.80    2.20
   2  10 -11   12.60    2.20
  -2 -10  11   13.50    1.00
  -2 -10  11    9.60    2.10
   2 -10 -11   11.10    2.30
   2 -10 -11   11.10    1.60
   2  10 -10   96.30    4.20
   2  10 -10   88.20    4.20
  -2 -10  10   87.10    3.60
  -2 -10  10   93.10    4.70
   2 -10 -10   86.30    4.40
   2  10  -9   16.00    1.10
   2  10  -9   15.90    2.00
  -2 -10   9   16.20    1.10
  -2 -10   9   14.70    1.80
   2  10  -8   20.60    1.30
   2  10  -8   17.90    1.50
  -2  10   8   20.00    0.80
  -2  10   8   19.30    0.80
  -2 -10   8   20.30    1.30
  -2 -10   8   20.00    2.10
   2 -10  -8   21.90    2.10
   2  10  -7   59.50    2.50
  -2  10   7   58.80    2.30
  -2 -10   7   59.90    2.70
  -2 -10   7   57.70    2.80
   2 -10  -7   59.70    2.40
   2 -10  -7   60.40    3.00
  -2  10   6   17.00    0.80
  -2 -10   6   19.20    1.30
  -2 -10   6   16.30    1.40
   2 -10  -6   16.70    0.90
   2 -10  -6   16.20    1.40
  -2  10   5   33.10    1.50
  -2 -10   5   34.00    1.70
  -2 -10   5   34.10    1.90
   2 -10  -5   33.60    1.50
   2 -10  -5   34.20    1.80
   2  10  -4  231.70    8.20
  -2  10   4  227.60    8.70
  -2  10   4  234.30    9.40
  -2 -10   4  238.70    8.70
  -2 -10   4  253.80    9.40
   2 -10  -4  236.80    9.50
   2 -10  -4  242.90    9.10
   2  10  -3    1.90    0.50
  -2  10   3    2.00    0.50
  -2 -10   3    2.60    0.60
   2 -10  -3    2.60    0.50
   2 -10  -3    2.60    0.60
   2  10  -2  560.40   18.90
  -2  10   2  547.00   18.60
  -2 -10   2  581.70   19.80
   2 -10  -2  571.10   19.00
   2  10  -1   41.90    2.00
  -2  10   1   40.90    2.00
  -2 -10   1   43.90    2.00
   2 -10  -1   41.40    1.80
   2  10   0  369.80   11.80
  -2  10   0  360.60   12.40
  -2 -10   0  372.90   12.40
   2 -10   0  365.70   12.50
   2  10   1  249.70    8.40
  -2  10  -1  255.20    8.60
  -2 -10  -1  254.30    9.20
   2 -10   1  257.80    8.90
   2  10   2  101.70    3.80
  -2  10  -2  106.20    4.10
  -2 -10  -2  106.40    3.90
   2 -10   2  109.90    4.20
   2  10   3   -0.10    0.50
  -2  10  -3    0.00    0.60
  -2 -10  -3   -0.40    0.50
   2 -10   3    0.30    0.60
   2 -10   3    1.30    0.70
   2  10   4   34.60    1.80
  -2  10  -4   36.70    1.90
  -2 -10  -4   32.40    1.60
   2 -10   4   34.80    1.70
   2 -10   4   34.30    1.80
   2  10   5  130.30    4.60
  -2  10  -5  134.00    5.20
  -2 -10  -5  126.40    5.10
   2 -10   5  138.00    6.00
   2 -10   5  138.10    5.50
   2  10   6   34.20    1.50
   2  10   6   31.60    1.80
  -2  10  -6   33.90    1.80
  -2  10  -6   32.90    1.80
   2 -10   6   34.00    1.70
   2 -10   6   35.80    2.30
   2  10   7    1.90    0.60
   2  10   7    3.00    0.60
  -2  10  -7    2.70    0.80
  -2  10  -7    1.60    1.30
   2 -10   7    2.00    0.90
   2 -10   7    1.30    1.40
   2  10   8   24.20    1.30
   2  10   8   26.10    1.40
  -2  10  -8   24.60    1.50
  -2  10  -8   23.50    2.10
   2 -10   8   23.80    1.50
   2 -10   8   24.20    2.00
   2  10   9   20.40    1.20
   2  10   9   18.80    1.20
  -2  10  -9   19.50    1.40
  -2  10  -9   19.50    1.90
   2 -10   9   17.80    1.30
   2  10  10  154.30    5.60
   2  10  10  154.20    6.10
  -2  10 -10  147.90    7.00
  -2  10 -10  153.80    6.90
   2 -10  10  138.80    5.60
   2  10  11   58.20    2.40
   2  10  11   57.50    2.60
  -2  10 -11   55.40    2.90
  -2  10 -11   54.40    3.10
  -2 -10 -11   58.00    3.70
  -2  10 -12   41.40    2.40
  -2  10 -12   40.00    3.30
  -2 -10 -12   47.70    3.80
  -2  10 -13   -1.20    2.20
  -2 -10 -13    2.50    4.30
  -2  10 -14    0.90    2.60
  -2 -10 -14    3.00    1.90
   2 -11 -15    5.90    2.30
   2  11 -14    4.90    2.40
   2 -11 -14    5.10    2.20
   2 -11 -14    4.80    1.80
   2  11 -13   50.10    3.70
   2  11 -13   50.50    3.30
   2 -11 -13   50.90    4.10
   2 -11 -13   57.20    3.50
   2  11 -12    1.00    0.70
   2  11 -12    1.80    2.20
   2  11 -12    1.30    2.20
  -2 -11  12    1.40    0.60
   2 -11 -12    1.90    1.70
   2 -11 -12    0.70    2.00
   2  11 -11    2.60    0.70
   2  11 -11    1.00    2.00
   2  11 -11    1.60    1.90
  -2 -11  11    1.30    0.70
  -2 -11  11    0.30    2.40
   2 -11 -11    2.90    2.20
   2  11 -10   57.20    2.70
   2  11 -10   51.30    3.10
  -2 -11  10   56.50    2.70
  -2 -11  10   55.60    3.80
   2  11  -9   37.90    1.90
  -2 -11   9   36.70    1.80
  -2 -11   9   40.90    3.00
   2 -11  -9   37.80    2.40
   2  11  -8  109.20    4.60
  -2  11   8  113.10    4.10
  -2 -11   8  111.00    4.60
  -2 -11   8  124.00    6.20
   2 -11  -8  115.40    4.00
   2 -11  -8  118.10    4.80
   2  11  -7   13.30    1.00
  -2  11   7   14.20    0.80
  -2 -11   7   14.40    1.20
  -2 -11   7   17.60    2.00
   2 -11  -7   13.60    0.80
   2 -11  -7   14.10    1.50
  -2  11   6  658.90   22.50
  -2 -11   6  676.70   23.10
  -2 -11   6  681.80   24.90
   2 -11  -6  692.40   23.60
   2 -11  -6  694.70   24.10
  -2  11   5   30.30    1.50
  -2 -11   5   30.00    1.70
  -2 -11   5   34.80    1.90
   2 -11  -5   31.30    1.40
   2 -11  -5   34.40    2.00
   2  11  -4   34.20    1.60
  -2  11   4   33.60    1.60
  -2 -11   4   34.10    1.70
  -2 -11   4   35.40    1.90
   2 -11  -4   32.40    2.00
   2  11  -3    0.40    0.40
  -2  11   3   -0.10    0.50
  -2 -11   3    1.40    0.60
   2 -11  -3    0.60    0.40
   2 -11  -3    1.00    0.60
   2  11  -2  401.30   13.30
  -2  11   2  397.00   14.40
  -2 -11   2  417.00   14.70
   2 -11  -2  405.00   13.70
   2  11  -1  215.00    7.50
  -2  11   1  219.40    7.60
  -2 -11   1  224.80    7.70
   2 -11  -1  222.10    7.90
   2  11   0   23.20    1.30
  -2  11   0   22.10    1.50
  -2 -11   0   23.60    1.20
   2 -11   0   23.90    1.10
   2  11   1  386.10   13.40
  -2  11  -1  389.40   13.50
  -2 -11  -1  403.00   13.30
   2 -11   1  403.70   13.70
   2  11   2  672.10   22.30
  -2  11  -2  680.70   22.40
  -2 -11  -2  677.00   22.30
   2 -11   2  693.90   24.40
   2  11   3   31.20    1.50
  -2  11  -3   29.90    1.70
  -2 -11  -3   31.90    1.50
   2 -11   3   31.10    2.40
   2 -11   3   31.00    1.80
   2  11   4  821.60   27.20
  -2  11  -4  865.20   28.50
  -2 -11  -4  851.00   28.50
   2 -11   4  859.00   28.90
   2 -11   4  857.30   30.00
   2  11   5    8.50    0.80
  -2  11  -5    8.50    1.00
  -2 -11  -5    8.80    0.80
   2 -11   5    9.50    0.80
   2 -11   5    9.60    1.40
   2  11   6   59.90    2.50
   2  11   6   57.80    2.50
  -2  11  -6   59.00    2.60
   2 -11   6   61.00    2.70
   2 -11   6   59.50    3.40
   2  11   7    7.00    0.70
   2  11   7    6.70    0.90
  -2  11  -7    6.20    0.90
   2 -11   7    6.70    1.00
   2 -11   7    6.20    1.50
   2  11   8   23.40    1.20
   2  11   8   24.30    1.40
  -2  11  -8   20.40    1.30
  -2  11  -8   18.20    1.80
   2 -11   8   22.60    1.40
   2 -11   8   20.30    2.00
   2  11   9    7.30    0.80
   2  11   9    7.70    0.80
  -2  11  -9    7.10    1.10
  -2  11  -9    5.90    1.80
   2 -11   9    7.70    1.00
   2  11  10   12.20    0.90
   2  11  10   11.20    1.00
  -2  11 -10   10.80    1.30
  -2  11 -10   10.60    1.70
   2 -11  10   11.30    1.30
   2  11  11   44.00    1.90
  -2  11 -11   38.10    2.40
  -2  11 -11   38.30    3.00
  -2  11 -12   11.50    1.30
  -2  11 -12   12.00    2.50
  -2 -11 -12   12.50    3.10
  -2  11 -13   -0.20    2.40
  -2 -11 -13    0.40    2.90
  -2  11 -14   33.70    2.80
  -2 -11 -14   37.40    3.00
   2  12 -14    3.20    2.50
   2 -12 -14    2.70    2.70
   2 -12 -14    1.40    1.70
   2  12 -13   13.50    2.10
   2 -12 -13   19.40    3.40
   2 -12 -13   16.70    2.60
   2  12 -12    8.80    0.90
   2  12 -12    6.90    2.00
  -2 -12  12    9.70    0.90
   2 -12 -12    7.00    2.40
   2 -12 -12    8.40    1.80
   2  12 -11    6.90    0.90
   2  12 -11    7.90    2.00
  -2 -12  11    7.70    0.90
   2  12 -10   19.60    1.20
  -2 -12  10   19.80    1.40
  -2 -12  10   21.30    2.30
   2  12  -9   25.10    1.50
  -2  12   9   21.70    0.90
  -2  12   9   23.50    0.90
  -2 -12   9   23.50    2.10
  -2 -12   9   18.60    2.40
   2  12  -8   37.50    1.90
  -2  12   8   36.20    1.60
  -2 -12   8   36.30    2.10
  -2 -12   8   36.90    2.50
   2 -12  -8   37.20    1.50
   2 -12  -8   41.10    2.80
   2  12  -7  428.10   15.30
  -2  12   7  402.40   14.30
  -2 -12   7  422.70   14.90
  -2 -12   7  426.90   15.70
   2 -12  -7  433.90   15.80
   2 -12  -7  453.10   16.60
  -2  12   6   34.60    1.70
  -2 -12   6   37.50    2.20
  -2 -12   6   39.90    2.50
   2 -12  -6   36.00    1.70
   2 -12  -6   38.90    2.30
   2  12  -5  138.50    5.60
  -2  12   5  137.50    5.70
  -2 -12   5  134.80    5.50
  -2 -12   5  142.40    5.80
   2 -12  -5  146.30    5.40
   2 -12  -5  149.50    5.80
   2  12  -4    0.10    0.40
  -2  12   4    0.20    0.40
  -2 -12   4    0.90    0.70
  -2 -12   4    0.40    1.10
   2 -12  -4    0.50    0.70
   2  12  -3   40.90    1.90
  -2  12   3   40.00    1.90
  -2 -12   3   42.70    2.00
   2 -12  -3   39.30    1.70
   2  12  -2 1007.00   32.40
  -2 -12   2 1022.70   33.50
   2 -12  -2 1007.50   32.90
   2  12  -1   11.30    0.80
  -2  12   1   10.80    0.70
  -2 -12   1   13.70    1.00
   2 -12  -1   10.50    0.80
   2  12   0    1.00    0.60
  -2  12   0    0.90    0.40
  -2 -12   0    1.20    0.60
   2 -12   0    0.20    0.60
   2  12   1   35.80    1.70
  -2  12  -1   36.70    1.70
  -2 -12  -1   38.00    1.70
   2 -12   1   38.10    1.80
   2  12   2   30.60    1.60
  -2  12  -2   31.30    1.60
  -2 -12  -2   30.50    1.40
   2 -12   2   32.20    1.50
   2  12   3  463.80   16.70
  -2  12  -3  469.50   16.10
  -2 -12  -3  469.00   16.20
   2 -12   3  487.00   17.30
   2 -12   3  489.30   17.20
   2  12   4  200.60    7.40
  -2  12  -4  207.50    7.30
  -2 -12  -4  211.90    8.40
   2 -12   4  216.20    8.60
   2 -12   4  213.80    9.00
   2  12   5   49.20    2.10
  -2  12  -5   50.30    2.60
  -2 -12  -5   47.30    2.20
   2 -12   5   50.40    2.30
   2 -12   5   50.70    2.60
   2  12   6   23.50    1.40
   2  12   6   23.50    1.50
  -2  12  -6   23.00    1.50
  -2 -12  -6   24.40    1.40
   2 -12   6   26.20    1.50
   2 -12   6   21.20    2.00
   2  12   7    4.40    0.70
   2  12   7    4.30    0.80
  -2  12  -7    5.30    1.00
   2 -12   7    4.00    1.00
   2 -12   7    5.80    1.50
   2  12   8   41.60    2.00
   2  12   8   39.30    2.10
  -2  12  -8   39.50    2.00
   2 -12   8   42.20    2.10
   2 -12   8   39.60    2.50
   2  12   9    4.40    0.80
   2  12   9    3.90    0.90
  -2  12  -9    3.10    1.00
   2 -12   9    5.30    0.90
   2  12  10   53.80    2.40
   2  12  10   55.80    2.40
  -2  12 -10   57.90    2.90
   2 -12  10   47.20    2.50
   2  12  11    4.60    0.80
  -2  12 -11    3.90    1.20
   2 -12  11    2.90    1.10
  -2  12 -12    0.80    1.30
  -2 -12 -12    0.70    1.90
  -2 -12 -13   50.10    4.20
  -2 -12 -13   51.30    3.40
  -2 -12 -14   12.90    2.30
   2  13 -14   -0.60    2.20
   2 -13 -14    0.80    2.70
   2 -13 -14    0.00    1.50
   2  13 -13  112.50    6.00
   2 -13 -13  122.30    7.40
   2 -13 -13  120.70    5.90
   2  13 -12    7.10    1.10
   2  13 -12    6.10    1.40
  -2 -13  12    7.80    0.90
   2 -13 -12    7.00    2.70
   2 -13 -12    7.60    1.70
   2  13 -11   23.40    1.40
   2  13 -11   23.10    2.40
  -2 -13  11   23.60    1.50
   2 -13 -11   20.00    1.90
   2  13 -10   81.60    4.00
  -2 -13  10   81.60    3.60
  -2 -13  10   74.20    4.60
   2 -13 -10   77.20    3.90
   2  13  -9   34.50    1.80
  -2  13   9   36.20    1.40
  -2  13   9   36.60    1.50
  -2 -13   9   36.90    2.10
  -2 -13   9   35.40    3.10
   2  13  -8   33.00    1.90
  -2  13   8   32.30    1.50
  -2 -13   8   33.60    1.90
  -2 -13   8   32.10    2.60
   2 -13  -8   33.20    1.50
   2 -13  -8   31.30    2.00
   2  13  -7    7.60    1.20
  -2  13   7    6.20    0.60
  -2 -13   7    6.90    1.00
  -2 -13   7    6.30    1.70
   2 -13  -7   12.60    2.40
   2 -13  -7    8.20    1.40
  -2  13   6   25.70    1.40
  -2 -13   6   25.80    1.80
  -2 -13   6   25.80    2.30
   2 -13  -6   24.80    1.40
   2 -13  -6   28.30    2.00
  -2  13   5  131.50    5.30
  -2 -13   5  129.10    5.00
  -2 -13   5  137.30    6.40
   2 -13  -5  134.90    5.30
   2 -13  -5  134.20    5.60
   2  13  -4    0.40    0.50
  -2  13   4    0.00    0.50
  -2 -13   4    0.90    0.70
  -2 -13   4    0.70    0.80
   2 -13  -4    0.40    0.70
   2  13  -3  167.50    6.00
  -2  13   3  162.10    6.80
  -2 -13   3  172.00    6.80
   2 -13  -3  177.00    6.50
   2  13  -2  305.10   10.30
  -2 -13   2  316.00   11.60
   2 -13  -2  302.80   10.70
   2  13  -1  278.20    9.40
  -2  13   1  296.30   11.40
  -2 -13   1  285.60    9.90
   2 -13  -1  278.60    9.90
   2  13   0   55.20    2.60
  -2 -13   0   57.80    2.90
   2 -13   0   56.90    2.20
   2  13   1  408.30   14.90
  -2  13  -1  414.90   14.60
  -2 -13  -1  413.50   14.10
   2 -13   1  434.20   14.20
   2  13   2  133.30    4.80
  -2  13  -2  141.30    5.30
  -2 -13  -2  141.70    5.30
   2 -13   2  146.60    5.40
   2  13   3    1.70    0.70
  -2  13  -3    1.50    0.60
  -2 -13  -3    1.70    0.60
   2 -13   3    1.80    0.80
   2 -13   3    1.60    0.70
   2  13   4   23.40    1.30
  -2  13  -4   25.50    1.60
  -2 -13  -4   24.40    1.40
   2 -13   4   27.60    1.70
   2 -13   4   25.00    1.70
   2  13   5   24.90    1.40
  -2  13  -5   24.30    1.60
  -2 -13  -5   24.10    1.30
   2 -13   5   24.20    1.50
   2 -13   5   25.90    1.70
   2  13   6    8.40    0.90
  -2  13  -6    8.50    0.90
  -2 -13  -6    6.40    0.80
   2 -13   6    6.90    0.90
   2 -13   6    8.40    1.40
   2  13   7   67.60    3.00
   2  13   7   67.30    3.10
  -2  13  -7   68.00    2.90
   2 -13   7   68.80    3.50
   2 -13   7   69.90    3.80
   2  13   8   94.80    4.10
   2  13   8   95.50    4.00
  -2  13  -8   96.30    4.10
   2 -13   8   98.70    4.10
   2 -13   8  101.40    4.80
   2  13   9   32.40    1.80
   2  13   9   34.10    1.90
  -2  13  -9   30.90    1.90
   2 -13   9   32.80    2.00
   2 -13   9   33.40    3.00
   2  13  10   12.70    1.00
   2  13  10   13.70    1.20
  -2  13 -10   14.20    1.40
   2  13  11   67.90    3.00
  -2  13 -11   68.50    3.50
   2 -13  11   60.40    3.20
  -2  13 -12   21.60    1.60
  -2 -13 -12   24.60    3.10
  -2 -13 -13    1.40    3.20
  -2 -13 -13    1.50    1.60
  -2 -13 -14    1.10    1.80
   2  14 -14    4.00    2.10
   2 -14 -14    5.30    3.30
   2 -14 -14    4.60    1.90
   2  14 -13    4.00    2.50
   2 -14 -13    3.10    2.70
   2 -14 -13    3.20    2.20
   2  14 -12   28.30    1.90
   2  14 -12   24.60    2.50
   2 -14 -12   27.50    2.80
   2 -14 -12   26.40    2.30
   2  14 -11    7.90    1.00
   2  14 -11    9.60    1.50
  -2 -14  11    8.90    1.30
   2 -14 -11    6.90    1.60
   2  14 -10    6.00    0.90
   2  14 -10    8.10    1.40
  -2  14  10    8.90    0.40
  -2  14  10    9.20    0.40
  -2 -14  10    8.40    1.00
  -2 -14  10    5.80    2.50
   2 -14 -10    7.30    1.80
   2  14  -9   55.40    2.80
  -2  14   9   52.80    2.10
  -2 -14   9   53.60    2.70
  -2 -14   9   53.70    3.80
   2 -14  -9   56.00    2.20
   2 -14  -9   59.40    3.20
   2  14  -8   25.60    1.60
  -2  14   8   26.90    1.30
  -2 -14   8   26.50    1.70
  -2 -14   8   25.40    2.50
   2 -14  -8   26.30    1.30
   2 -14  -8   25.70    2.00
  -2  14   7  315.80   11.60
  -2 -14   7  329.30   12.10
  -2 -14   7  340.00   13.10
   2 -14  -7  345.40   12.30
   2 -14  -7  343.20   12.20
  -2  14   6   13.00    0.90
  -2 -14   6   12.50    1.10
  -2 -14   6   10.80    1.50
   2 -14  -6   11.70    0.90
   2 -14  -6   12.40    1.30
  -2  14   5  137.80    6.20
  -2 -14   5  150.30    5.80
  -2 -14   5  154.00    6.70
   2 -14  -5  145.80    5.90
   2 -14  -5  158.10    5.70
  -2  14   4   15.60    1.30
  -2 -14   4   13.20    1.10
   2 -14  -4   14.90    1.20
   2  14  -3   60.30    2.40
  -2 -14   3   61.50    2.60
   2 -14  -3   58.30    2.50
   2  14  -2   13.60    1.00
  -2 -14   2   12.60    0.90
   2 -14  -2   14.60    1.30
   2  14  -1   19.60    1.20
  -2  14   1   25.00    1.30
  -2 -14   1   21.10    1.30
   2 -14  -1   22.60    1.30
   2  14   0   12.00    1.00
  -2 -14   0   11.80    0.90
   2 -14   0   11.30    0.90
   2  14   1  290.60    9.90
  -2  14  -1  287.20   10.20
  -2 -14  -1  292.10    9.70
  -2 -14  -1  280.50    9.30
   2 -14   1  288.90   10.30
   2  14   2  113.10    4.70
  -2  14  -2  116.90    4.60
  -2 -14  -2  114.10    4.40
   2 -14   2  117.10    5.20
   2  14   3  206.30    7.40
  -2  14  -3  210.80    7.60
  -2 -14  -3  220.90    8.50
   2 -14   3  210.50    7.80
   2 -14   3  225.00    8.10
   2  14   4   55.90    2.40
  -2  14  -4   55.70    2.40
  -2 -14  -4   58.20    2.90
   2 -14   4   59.00    2.60
   2 -14   4   60.70    2.90
   2  14   5   51.40    2.50
  -2  14  -5   52.90    2.40
  -2 -14  -5   51.70    2.40
   2 -14   5   51.20    2.40
   2 -14   5   53.00    2.80
   2  14   6   13.20    1.00
  -2  14  -6   12.60    1.20
  -2 -14  -6   10.60    1.10
   2 -14   6   11.40    1.10
   2 -14   6   12.30    1.70
   2  14   7   93.90    3.80
   2  14   7   91.80    4.30
  -2  14  -7   96.80    4.60
   2 -14   7   97.70    4.00
   2 -14   7   96.60    4.80
   2  14   8    0.40    0.60
   2  14   8    0.00    0.90
  -2  14  -8   -0.90    1.00
   2 -14   8    0.20    0.70
   2 -14   8    1.80    1.90
   2  14   9   60.10    2.60
   2  14   9   59.50    2.60
  -2  14  -9   56.20    3.10
   2 -14   9   56.60    2.70
   2 -14   9   58.00    3.90
   2  14  10    7.90    0.90
   2  14  10    7.10    1.00
  -2  14 -10    7.00    1.20
  -2  14 -11   10.30    1.40
   2 -14  11   11.60    1.40
  -2  14 -12    6.80    1.30
  -2 -14 -12   10.40    2.40
  -2 -14 -13    6.10    2.50
  -2 -14 -13    5.80    2.40
   2  15 -14    8.80    2.80
   2 -15 -14   12.70    2.70
   2  15 -13    0.60    2.40
   2 -15 -13    2.10    2.60
   2 -15 -13    2.20    2.10
   2  15 -12    2.40    0.90
   2  15 -12    2.70    2.10
   2  15 -11   46.30    2.60
   2  15 -11   46.10    3.00
  -2 -15  11   44.70    2.30
   2 -15 -11   53.10    3.30
   2  15 -10   11.20    1.10
   2  15 -10    8.90    2.00
  -2  15  10   12.50    0.70
  -2  15  10   13.50    0.70
  -2 -15  10   13.50    1.50
  -2 -15  10   12.30    2.20
   2 -15 -10   12.00    1.60
   2  15  -9  136.20    5.20
  -2  15   9  125.10    4.90
  -2 -15   9  125.30    5.70
  -2 -15   9  141.10    7.10
   2 -15  -9  137.60    5.00
   2 -15  -9  129.90    5.80
   2  15  -8   51.20    2.60
  -2  15   8   48.30    2.10
  -2 -15   8   51.20    2.70
  -2 -15   8   49.70    3.60
   2 -15  -8   51.20    2.10
   2 -15  -8   52.70    3.20
  -2  15   7   11.40    0.90
  -2 -15   7   14.20    1.30
  -2 -15   7   12.20    1.60
   2 -15  -7   12.20    1.00
   2 -15  -7   13.80    1.50
  -2  15   6   62.50    2.90
  -2 -15   6   70.10    3.20
  -2 -15   6   66.60    3.60
   2 -15  -6   64.50    2.90
   2 -15  -6   64.40    3.20
  -2 -15   5  132.00    5.50
  -2 -15   5  140.50    6.30
   2 -15  -5  138.00    5.20
  -2 -15   4   40.20    1.90
   2 -15  -4   39.90    2.00
  -2 -15   3  274.10    9.90
   2  15  -2    2.50    0.40
  -2 -15   2    2.20    0.60
   2 -15  -2    2.50    0.70
   2  15  -1   16.00    1.10
  -2  15   1   18.00    1.10
  -2 -15   1   17.80    1.10
   2 -15  -1   16.60    1.10
   2  15   0  130.90    5.20
  -2 -15   0  133.50    5.20
   2 -15   0  133.60    4.90
   2  15   1  499.00   17.00
  -2 -15  -1  528.30   18.10
   2 -15   1  519.70   17.30
   2  15   2  163.10    6.40
  -2  15  -2  172.30    6.50
  -2 -15  -2  181.00    6.50
  -2 -15  -2  173.60    6.00
   2 -15   2  180.30    7.10
   2  15   3    9.00    0.90
  -2  15  -3   10.00    0.90
  -2 -15  -3    8.30    1.00
   2 -15   3    8.70    0.90
   2 -15   3    9.90    1.30
   2  15   4  278.90   10.00
  -2  15  -4  285.40   10.40
  -2 -15  -4  284.50   10.90
   2 -15   4  302.30   11.40
   2 -15   4  308.20   12.40
   2  15   5   18.20    1.00
  -2  15  -5   15.40    1.40
  -2 -15  -5   18.60    1.40
   2 -15   5   16.20    1.20
   2 -15   5   17.30    1.80
   2  15   6   19.20    1.20
  -2  15  -6   16.90    1.40
  -2 -15  -6   18.60    1.30
   2 -15   6   18.30    1.50
   2 -15   6   17.70    1.70
   2  15   7   63.70    2.80
   2  15   7   64.30    2.90
  -2  15  -7   64.50    3.20
  -2 -15  -7   67.70    3.00
   2 -15   7   64.40    3.00
   2 -15   7   65.70    3.60
   2  15   8   30.20    1.50
   2  15   8   29.10    1.90
  -2  15  -8   26.50    1.80
   2 -15   8   29.00    2.00
   2 -15   8   30.10    2.40
   2  15   9   19.80    1.30
   2  15   9   21.40    1.40
  -2  15  -9   19.60    1.70
   2 -15   9   20.70    1.90
   2 -15   9   22.80    2.60
   2  15  10   22.30    1.40
   2  15  10   20.70    1.60
  -2  15 -10   18.30    1.60
   2 -15  10   18.30    1.50
   2 -15  10   21.40    2.20
  -2  15 -11    0.50    1.20
  -2 -15 -11    1.90    1.50
   2 -15  11    1.90    1.20
  -2  15 -12   25.80    2.20
  -2 -15 -12   26.80    2.80
  -2 -15 -13   11.90    2.90
  -2 -15 -13   12.70    2.60
   2  16 -14    0.60    2.50
   2 -16 -14    0.90    2.30
   2  16 -13    1.90    1.70
   2 -16 -13   -0.60    2.10
   2 -16 -13    0.70    1.60
   2  16 -12    0.70    0.90
   2  16 -12    0.00    2.10
   2  16 -11   60.50    3.20
   2  16 -11   63.00    3.70
  -2 -16  11   58.10    3.00
   2 -16 -11   59.00    3.30
   2  16 -10   31.70    2.00
   2  16 -10   34.00    2.60
  -2  16  10   34.90    1.50
  -2  16  10   35.60    1.60
  -2 -16  10   34.70    2.10
  -2 -16  10   31.30    2.90
   2 -16 -10   36.60    2.90
   2  16  -9   92.80    4.20
   2  16  -9   87.90    4.50
  -2  16   9   91.00    3.70
  -2 -16   9   90.00    4.40
  -2 -16   9   88.00    5.30
   2 -16  -9  100.60    4.40
   2 -16  -9   98.20    4.70
   2  16  -8  147.30    6.30
  -2  16   8  140.00    5.70
  -2 -16   8  145.10    5.80
  -2 -16   8  153.80    7.50
   2 -16  -8  153.10    5.70
   2 -16  -8  168.20    6.90
   2  16  -7   72.00    3.00
  -2  16   7   72.50    3.20
  -2 -16   7   71.00    3.30
  -2 -16   7   74.20    4.50
   2 -16  -7   74.60    3.40
   2 -16  -7   73.50    3.80
  -2  16   6    1.90    0.60
  -2 -16   6    1.80    0.70
  -2 -16   6    3.40    1.80
   2 -16  -6    2.90    0.60
   2 -16  -6    2.20    1.00
  -2 -16   5    4.20    0.90
  -2 -16   5    4.00    1.40
   2 -16  -5    5.10    0.70
   2 -16  -5    5.60    1.00
  -2 -16   4   11.90    1.10
  -2 -16   3  114.50    4.50
   2  16  -2    8.40    0.50
  -2 -16   2    7.30    0.80
   2 -16  -2    8.80    0.80
   2  16  -1   33.80    1.80
  -2  16   1   36.40    1.90
  -2 -16   1   36.10    1.90
   2 -16  -1   33.60    1.80
   2  16   0  122.50    4.60
  -2  16   0  123.40    5.10
  -2 -16   0  127.30    5.10
   2 -16   0  120.80    4.70
   2  16   1  158.70    5.90
  -2 -16  -1  170.70    6.10
   2 -16   1  170.80    6.50
   2  16   2   22.20    1.40
  -2 -16  -2   23.10    1.30
  -2 -16  -2   26.20    1.20
   2 -16   2   25.20    1.80
   2  16   3   15.50    1.20
  -2 -16  -3   16.60    1.20
  -2 -16  -3   17.00    1.00
   2 -16   3   18.00    1.40
   2  16   4   85.60    3.60
  -2  16  -4   89.00    3.90
  -2 -16  -4   87.40    4.10
   2 -16   4   90.30    3.90
   2 -16   4   91.30    3.90
   2  16   5   14.40    1.20
  -2  16  -5   14.10    1.50
  -2 -16  -5   14.80    1.20
   2 -16   5   13.90    1.30
   2 -16   5   14.90    1.70
   2  16   6    2.40    0.80
  -2  16  -6    1.00    1.00
  -2 -16  -6    1.90    0.80
   2 -16   6    1.60    1.10
   2 -16   6    3.70    1.50
   2  16   7  149.90    5.90
  -2  16  -7  147.50    6.50
  -2 -16  -7  154.00    6.20
   2 -16   7  162.90    6.90
   2 -16   7  145.20    6.30
   2  16   8   36.70    1.90
   2  16   8   33.90    2.20
  -2  16  -8   38.70    2.00
   2 -16   8   36.70    2.10
   2 -16   8   40.90    3.10
   2  16   9   55.20    2.50
   2  16   9   51.90    2.40
  -2  16  -9   48.90    2.60
   2 -16   9   48.00    2.70
   2 -16   9   50.80    3.80
   2  16  10   15.80    1.20
   2  16  10   15.70    1.30
  -2  16 -10   17.60    1.60
  -2 -16 -10   17.00    2.00
   2 -16  10   15.10    1.60
   2 -16  10   13.10    2.80
  -2  16 -11   22.30    1.80
  -2 -16 -11   25.10    2.50
   2 -16  11   23.60    2.50
  -2  16 -12    5.90    1.40
  -2 -16 -12    5.70    1.60
  -2 -16 -13   14.10    2.80
   2  17 -14    3.00    2.40
   2 -17 -14    7.10    2.50
   2  17 -13   16.30    2.60
   2 -17 -13   19.60    3.70
   2 -17 -13   19.10    2.20
   2  17 -12   24.70    1.70
   2  17 -12   22.40    2.50
   2 -17 -12   24.80    2.20
   2  17 -11   15.70    1.50
   2  17 -11   16.80    1.90
  -2 -17  11   15.30    1.60
   2 -17 -11   19.30    2.30
   2  17 -10   53.80    2.90
   2  17 -10   48.60    3.30
  -2  17  10   55.20    2.20
  -2  17  10   59.90    2.50
  -2 -17  10   56.00    3.10
   2 -17 -10   50.90    3.40
   2  17  -9    0.70    0.90
   2  17  -9    1.30    1.60
  -2  17   9   -0.50    0.50
  -2 -17   9    0.30    0.70
  -2 -17   9    0.30    1.70
   2 -17  -9    0.60    0.60
   2 -17  -9    1.40    1.50
   2  17  -8   70.10    3.20
   2  17  -8   64.70    3.10
  -2  17   8   68.40    3.20
  -2 -17   8   64.60    3.20
  -2 -17   8   70.70    4.00
   2 -17  -8   72.20    3.00
   2 -17  -8   73.80    3.80
   2  17  -7    1.50    0.60
   2  17  -7    3.10    1.20
  -2  17   7    1.60    0.60
  -2 -17   7    0.10    0.90
  -2 -17   7    0.90    1.90
   2 -17  -7    0.90    0.60
   2 -17  -7    1.20    1.20
  -2  17   6   11.60    0.90
  -2 -17   6   11.50    1.30
  -2 -17   6   10.30    2.00
   2 -17  -6   11.70    1.00
   2 -17  -6   10.30    1.20
  -2 -17   5   -1.10    0.80
  -2 -17   5   -0.10    1.10
   2 -17  -5   -0.20    0.60
   2 -17  -5   -0.40    0.80
  -2 -17   4   90.60    4.40
  -2 -17   3    3.70    0.80
   2 -17  -3    4.10    0.70
   2  17  -2   89.00    3.60
   2  17  -2   92.90    3.20
  -2 -17   2   85.80    3.50
   2  17  -1   44.50    2.00
  -2  17   1   45.50    2.40
  -2 -17   1   51.40    2.60
   2 -17  -1   44.60    2.20
   2  17   0    3.20    0.70
  -2 -17   0    2.50    0.80
   2 -17   0    2.90    0.90
   2  17   1    3.40    0.90
  -2  17  -1    2.10    0.90
  -2 -17  -1    1.60    0.90
   2 -17   1    1.70    0.90
   2  17   2  147.90    5.50
  -2 -17  -2  145.00    6.10
  -2 -17  -2  142.70    5.20
   2 -17   2  151.70    5.90
   2  17   3    2.70    0.90
  -2 -17  -3    0.60    0.80
  -2 -17  -3    1.70    0.50
   2 -17   3    2.80    1.00
   2  17   4   23.60    1.60
  -2  17  -4   25.60    1.80
  -2 -17  -4   24.30    1.70
  -2 -17  -4   26.90    1.50
   2 -17   4   25.00    1.70
   2 -17   4   24.30    1.90
   2  17   5  113.20    4.60
  -2  17  -5  108.90    4.70
  -2 -17  -5  113.40    4.90
   2 -17   5  115.50    4.50
   2 -17   5  115.30    5.00
   2  17   6   31.00    1.80
  -2  17  -6   31.20    2.00
  -2 -17  -6   28.90    1.80
   2 -17   6   30.60    1.70
   2 -17   6   30.70    2.20
   2  17   7    2.10    0.80
  -2  17  -7    3.00    0.90
  -2 -17  -7    0.90    0.80
   2 -17   7    2.40    0.90
   2 -17   7    1.20    1.80
   2  17   8   71.00    3.10
   2  17   8   68.00    3.20
  -2  17  -8   67.80    3.10
   2 -17   8   65.10    4.00
   2  17   9   15.60    1.20
   2  17   9   13.80    1.30
  -2  17  -9   15.00    1.40
  -2 -17  -9   16.70    1.90
   2 -17   9   14.80    1.70
   2 -17   9   12.50    2.10
   2  17  10   55.60    2.70
   2  17  10   56.10    2.80
  -2  17 -10   58.50    3.30
  -2 -17 -10   60.30    3.50
   2 -17  10   59.20    3.20
  -2  17 -11    7.30    1.20
  -2 -17 -11    7.50    1.60
   2 -17  11    7.50    1.60
  -2  17 -12   49.50    3.40
  -2 -17 -12   64.60    4.10
  -2 -17 -13    0.80    1.70
   2  18 -14    4.30    2.90
   2 -18 -14    5.40    2.60
   2  18 -13   21.50    3.10
   2 -18 -13   28.90    2.90
   2  18 -12   -1.10    0.90
   2  18 -12    0.20    2.00
   2 -18 -12   -0.70    1.90
   2  18 -11   21.80    1.70
   2  18 -11   22.30    2.50
  -2 -18  11   21.80    1.80
   2 -18 -11   24.40    2.00
   2  18 -10    8.60    1.10
   2  18 -10   10.10    2.00
  -2  18  10    9.10    0.70
  -2 -18  10    7.80    1.30
   2 -18 -10    6.80    0.70
   2 -18 -10   11.40    1.90
   2  18  -9    9.40    1.30
   2  18  -9    7.30    1.60
  -2  18   9    8.90    0.90
  -2 -18   9    8.70    1.50
  -2 -18   9    7.20    1.90
   2 -18  -9    7.10    0.90
   2 -18  -9    8.10    1.70
   2  18  -8    7.10    1.00
   2  18  -8    9.10    1.80
  -2  18   8    8.90    0.90
  -2 -18   8    6.70    1.20
  -2 -18   8    7.10    1.90
   2 -18  -8    8.50    0.80
   2 -18  -8    9.10    1.50
   2  18  -7    1.70    1.00
   2  18  -7    1.80    1.10
  -2  18   7    1.30    0.80
  -2 -18   7    1.00    1.00
  -2 -18   7    2.70    1.90
   2 -18  -7    1.70    0.70
   2 -18  -7    2.70    1.10
   2  18  -6   59.80    2.80
  -2 -18   6   64.60    3.20
  -2 -18   6   64.30    3.90
   2 -18  -6   56.90    2.60
   2 -18  -6   58.50    2.80
  -2 -18   5   69.20    3.30
  -2 -18   5   75.20    3.60
   2 -18  -5   69.60    3.00
   2 -18  -5   77.00    3.60
  -2 -18   4    4.50    1.10
   2 -18  -4    6.90    0.80
   2  18  -3    7.10    0.60
  -2 -18   3    6.80    0.90
   2 -18  -3    7.20    0.80
   2  18  -2   53.30    2.40
  -2 -18   2   50.30    2.60
   2 -18  -2   50.00    2.30
   2  18  -1    2.60    0.70
  -2  18   1    2.80    0.60
  -2 -18   1    3.00    0.90
   2 -18  -1    2.90    0.70
   2  18   0   -0.90    0.90
  -2 -18   0   -0.80    0.90
   2 -18   0    0.20    0.60
   2  18   1   35.70    2.00
  -2 -18  -1   32.70    1.70
   2 -18   1   33.60    1.90
   2  18   2    2.00    0.70
  -2  18  -2    0.60    1.00
  -2 -18  -2    0.90    0.60
  -2 -18  -2    1.70    0.30
   2 -18   2    1.50    0.70
   2  18   3   25.50    1.70
  -2 -18  -3   26.20    1.80
  -2 -18  -3   26.00    1.30
   2 -18   3   25.50    1.60
   2  18   4    1.60    0.70
  -2  18  -4    0.80    0.70
  -2 -18  -4   -0.70    0.80
  -2 -18  -4    0.80    0.70
   2 -18   4    0.80    1.00
   2 -18   4   -0.10    1.20
   2  18   5   27.90    1.70
  -2  18  -5   29.00    1.80
  -2 -18  -5   25.20    1.40
  -2 -18  -5   29.10    1.80
   2 -18   5   26.00    1.70
   2 -18   5   27.70    2.00
   2  18   6    4.00    0.70
  -2  18  -6    3.40    1.20
  -2 -18  -6    3.30    1.00
  -2 -18  -6    6.10    1.70
   2 -18   6    3.30    1.10
   2 -18   6    5.50    1.80
   2  18   7    3.50    0.90
  -2  18  -7    4.50    0.90
  -2 -18  -7    4.30    0.90
  -2 -18  -7    5.30    1.30
   2 -18   7    4.20    1.30
   2 -18   7    5.90    1.90
   2  18   8   19.00    1.30
   2  18   8   15.40    1.40
  -2  18  -8   15.20    1.40
  -2 -18  -8   14.30    1.30
  -2 -18  -8   18.30    1.90
   2 -18   8   15.60    2.40
   2  18   9    1.50    0.80
   2  18   9    0.50    0.90
  -2  18  -9    0.80    0.90
  -2 -18  -9    1.00    1.50
   2 -18   9    0.40    2.30
   2  18  10    3.40    0.80
  -2  18 -10    1.80    1.30
  -2 -18 -10    3.50    1.70
   2 -18  10    2.70    1.40
  -2  18 -11   11.40    1.60
  -2 -18 -11   13.40    2.20
   2 -18  11    9.60    1.40
  -2  18 -12    1.70    1.40
  -2 -18 -12    2.00    1.50
  -2 -18 -13   62.90    4.50
   2  19 -14   10.70    2.70
   2 -19 -14   13.00    2.60
   2  19 -13   -0.10    2.30
   2 -19 -13    0.00    1.60
   2  19 -12    0.40    1.10
   2  19 -12    1.10    1.50
   2 -19 -12    1.50    1.40
   2  19 -11   38.60    2.40
   2  19 -11   35.20    2.50
  -2 -19  11   35.00    2.20
   2 -19 -11   48.20    3.10
   2  19 -10    0.90    1.10
   2  19 -10    2.70    1.20
  -2  19  10    3.40    0.60
  -2 -19  10    1.50    0.90
   2 -19 -10    2.30    1.60
   2  19  -9  218.10    8.70
   2  19  -9  222.30    9.50
  -2  19   9  213.70    8.60
  -2 -19   9  221.10    9.50
  -2 -19   9  223.50   10.40
   2 -19  -9  235.10   10.20
   2 -19  -9  214.90    9.60
   2  19  -8   67.60    3.20
   2  19  -8   69.70    3.50
  -2  19   8   70.30    3.10
  -2 -19   8   78.80    3.90
  -2 -19   8   67.70    4.00
   2 -19  -8   71.60    3.00
   2 -19  -8   71.70    3.60
   2  19  -7   33.70    2.20
  -2  19   7   35.20    2.00
  -2 -19   7   33.20    2.00
  -2 -19   7   36.80    3.00
   2 -19  -7   36.00    1.90
   2 -19  -7   34.70    2.20
  -2 -19   6    7.20    1.00
  -2 -19   6    7.00    2.10
   2 -19  -6    7.50    0.90
   2 -19  -6    7.50    1.20
  -2 -19   5   79.20    3.60
  -2 -19   5   79.60    4.10
   2 -19  -5   79.20    3.50
   2  19  -4    3.50    0.80
  -2 -19   4    3.20    1.00
   2  19  -3    2.80    0.50
  -2 -19   3    2.10    1.00
   2 -19  -3    4.10    1.00
  -2  19   2    0.40    0.50
  -2 -19   2    0.10    0.90
   2  19  -1   24.30    1.80
  -2  19   1   22.90    1.40
  -2 -19   1   23.40    1.60
   2 -19  -1   23.70    1.40
   2  19   0   93.20    4.10
  -2 -19   0   92.10    3.90
   2 -19   0   92.70    4.10
   2  19   1   73.80    3.30
  -2 -19  -1   78.00    3.40
   2 -19   1   78.60    3.20
   2  19   2    8.90    1.10
  -2 -19  -2    6.60    1.10
   2 -19   2    9.10    1.50
   2  19   3   33.40    1.90
  -2 -19  -3   33.70    1.80
  -2 -19  -3   33.30    1.60
   2 -19   3   35.20    2.10
   2  19   4  145.10    5.40
  -2  19  -4  142.80    6.30
  -2 -19  -4  144.50    6.30
  -2 -19  -4  142.80    5.60
   2 -19   4  141.20    5.40
   2 -19   4  152.60    6.60
   2  19   5  142.00    5.80
  -2  19  -5  149.40    6.40
  -2 -19  -5  135.40    5.90
  -2 -19  -5  148.40    5.70
   2 -19   5  146.20    5.90
   2 -19   5  146.90    6.10
   2  19   6   57.10    2.80
  -2  19  -6   60.60    3.10
  -2 -19  -6   63.00    3.40
  -2 -19  -6   62.60    2.90
   2 -19   6   63.70    3.00
   2 -19   6   66.10    3.80
   2  19   7   96.90    4.30
  -2  19  -7  107.80    4.90
  -2 -19  -7  103.40    4.50
  -2 -19  -7  103.30    4.50
   2 -19   7  101.60    4.40
   2 -19   7  111.00    5.30
   2  19   8    6.20    0.90
   2  19   8    4.50    1.10
  -2  19  -8    3.60    1.10
  -2 -19  -8    4.30    1.00
  -2 -19  -8    3.90    1.10
   2 -19   8    3.90    1.10
   2 -19   8    7.00    2.20
   2  19   9    6.20    1.00
   2  19   9    7.30    1.10
  -2  19  -9    6.30    1.10
  -2 -19  -9    9.00    1.70
   2 -19   9    7.40    2.50
   2  19  10    3.40    0.90
  -2  19 -10    2.70    1.30
  -2 -19 -10    4.80    1.90
   2 -19  10    2.60    1.50
  -2  19 -11   12.60    1.60
  -2 -19 -11   11.30    2.30
  -2  19 -12    2.40    1.50
  -2 -19 -12    4.60    2.10
  -2 -19 -13    4.50    2.30
   2  20 -14    0.60    1.90
   2 -20 -14   -1.00    2.30
   2  20 -13   21.70    2.80
   2 -20 -13   33.60    3.10
   2  20 -12   -0.20    1.10
   2  20 -12    0.30    1.90
   2 -20 -12    3.90    4.40
   2  20 -11    0.50    1.10
   2  20 -11    2.90    1.90
  -2 -20  11    2.80    1.90
   2 -20 -11    9.30    4.70
   2  20 -10   17.10    1.50
   2  20 -10   19.20    2.10
  -2  20  10   18.30    1.30
  -2 -20  10   16.70    1.60
   2 -20 -10   23.20    2.20
   2  20  -9   12.80    1.50
   2  20  -9   14.90    2.10
  -2  20   9   15.00    1.20
  -2 -20   9   10.30    1.50
   2 -20  -9   13.20    1.10
   2 -20  -9   13.30    1.50
   2  20  -8   50.20    2.60
   2  20  -8   46.70    2.70
  -2  20   8   46.10    2.50
  -2 -20   8   43.30    2.50
  -2 -20   8   50.30    3.40
   2 -20  -8   46.70    2.60
   2 -20  -8   57.60    3.30
   2  20  -7    5.00    1.20
  -2  20   7    4.30    0.90
  -2 -20   7    6.50    1.30
  -2 -20   7    5.00    2.20
   2 -20  -7    4.10    0.80
   2 -20  -7    4.60    1.20
   2  20  -6   25.80    1.90
  -2 -20   6   24.70    1.80
  -2 -20   6   24.80    2.30
   2 -20  -6   25.40    1.40
   2 -20  -6   26.10    1.70
  -2 -20   5    3.30    1.20
  -2 -20   5    3.70    1.70
   2 -20  -5    2.80    0.70
   2  20  -4  122.10    5.20
  -2 -20   4  133.60    5.80
   2  20  -3   93.10    3.90
  -2 -20   3   98.50    4.30
   2 -20  -3  100.10    4.00
  -2  20   2   30.50    1.50
  -2 -20   2   36.20    2.40
   2  20  -1   16.30    1.30
  -2  20   1   15.70    1.10
  -2 -20   1   14.50    1.40
   2 -20  -1   17.60    1.50
   2  20   0  141.00    5.60
  -2  20   0  137.60    5.40
  -2 -20   0  141.50    5.90
   2 -20   0  147.30    5.70
   2  20   1  141.60    5.40
  -2 -20  -1  144.00    5.80
   2 -20   1  145.20    5.70
   2  20   2   12.30    1.30
  -2 -20  -2    9.70    1.10
   2 -20   2   10.90    1.20
   2  20   3   41.20    2.10
  -2  20  -3   41.60    2.50
  -2 -20  -3   37.70    2.20
  -2 -20  -3   37.10    1.60
   2 -20   3   38.40    2.00
   2  20   4   25.60    1.60
  -2 -20  -4   22.20    1.50
  -2 -20  -4   25.40    1.40
   2 -20   4   24.30    1.60
   2 -20   4   28.30    2.10
   2  20   5   30.90    1.90
  -2  20  -5   30.00    1.90
  -2 -20  -5   27.20    1.80
  -2 -20  -5   32.70    1.80
   2 -20   5   30.40    1.80
   2 -20   5   29.90    2.50
   2  20   6    6.90    1.10
  -2  20  -6    7.20    1.40
  -2 -20  -6    6.50    1.10
  -2 -20  -6    7.60    1.20
   2 -20   6    9.30    2.00
   2  20   7   16.70    1.40
  -2  20  -7   15.80    1.70
  -2 -20  -7   13.90    1.40
  -2 -20  -7   17.10    1.50
   2 -20   7   17.90    1.50
   2 -20   7   17.10    1.90
   2  20   8   22.30    1.60
  -2  20  -8   20.70    2.00
  -2 -20  -8   20.20    1.60
  -2 -20  -8   24.30    1.90
   2 -20   8   20.20    1.80
   2 -20   8   25.90    3.00
   2  20   9   16.90    1.40
   2  20   9   15.60    1.60
  -2  20  -9   13.90    1.60
  -2 -20  -9   18.10    2.10
   2 -20   9   14.90    1.40
   2 -20   9   13.40    2.90
   2  20  10    0.30    0.70
  -2  20 -10    0.50    1.40
  -2 -20 -10    0.70    1.70
   2 -20  10   -0.90    1.50
  -2  20 -11   63.60    3.70
  -2 -20 -11   57.50    3.70
  -2  20 -12   13.80    1.80
  -2 -20 -12   19.10    2.50
  -2 -20 -13   11.70    2.50
   2  21 -14    8.20    2.60
   2 -21 -14   10.80    2.10
   2  21 -13    3.80    2.30
   2 -21 -13    3.70    2.20
   2  21 -12    2.20    1.20
   2  21 -12    2.30    2.00
   2 -21 -12    3.30    2.70
   2  21 -11    5.70    1.30
   2  21 -11    1.70    1.80
  -2 -21  11    1.80    1.40
   2 -21 -11    2.10    1.80
   2  21 -10   23.90    1.80
   2  21 -10   24.70    2.60
  -2  21  10   25.80    1.60
  -2 -21  10   26.90    2.10
   2 -21 -10   25.30    2.40
   2  21  -9    0.30    1.10
   2  21  -9    0.20    1.10
  -2  21   9   -0.10    0.80
  -2 -21   9   -0.40    1.20
   2 -21  -9    0.60    0.70
   2 -21  -9    1.80    1.20
   2  21  -8   36.00    2.40
   2  21  -8   37.40    2.40
  -2  21   8   36.10    2.10
  -2 -21   8   38.70    2.40
  -2 -21   8   35.30    3.30
   2 -21  -8   35.80    2.10
   2 -21  -8   37.00    2.30
   2  21  -7    0.70    0.80
   2  21  -7    0.20    1.10
  -2  21   7    0.60    0.70
  -2 -21   7   -0.30    1.20
  -2 -21   7   -0.30    1.60
   2 -21  -7   -0.70    0.80
   2 -21  -7    0.60    1.20
   2  21  -6   18.10    1.50
   2  21  -6   16.00    1.20
  -2 -21   6   19.50    1.70
  -2 -21   6   19.60    2.10
   2 -21  -6   16.80    1.40
   2 -21  -6   20.60    1.60
  -2 -21   5   29.80    2.00
  -2 -21   5   32.80    2.70
   2 -21  -5   29.90    1.90
   2  21  -4   53.40    2.30
  -2 -21   4   57.40    2.80
   2 -21  -4   58.50    2.70
   2  21  -3    2.20    0.40
  -2  21   3    3.00    0.70
  -2 -21   3    1.60    0.80
   2 -21  -3    4.00    1.00
  -2  21   2   98.50    4.00
  -2 -21   2  109.20    5.00
   2 -21  -2  104.40    4.30
   2  21  -1    3.40    0.80
  -2  21   1    2.20    0.60
  -2 -21   1    2.90    1.10
   2 -21  -1    2.40    0.70
   2  21   0  146.50    5.50
  -2 -21   0  144.20    5.90
   2 -21   0  150.30    6.20
   2  21   1   67.30    3.10
  -2  21  -1   67.00    3.10
  -2 -21  -1   68.20    3.10
   2 -21   1   72.10    3.10
   2  21   2   83.20    3.30
  -2  21  -2   84.20    3.70
  -2 -21  -2   81.90    3.30
   2 -21   2   85.20    4.10
   2  21   3    2.30    0.80
  -2  21  -3    0.20    1.20
  -2 -21  -3    0.50    0.70
  -2 -21  -3    1.10    0.40
   2 -21   3    1.10    1.20
   2  21   4  100.00    4.10
  -2 -21  -4   98.60    4.40
  -2 -21  -4  103.50    4.10
   2 -21   4  101.40    4.60
   2  21   5    2.40    1.10
  -2  21  -5    0.50    1.20
  -2 -21  -5    0.10    1.10
  -2 -21  -5    1.90    0.80
   2 -21   5    1.40    1.30
   2  21   6   24.10    1.70
  -2  21  -6   21.60    1.90
  -2 -21  -6   21.90    1.40
  -2 -21  -6   23.80    1.50
   2 -21   6   22.90    2.30
   2  21   7    7.00    1.10
  -2  21  -7    7.20    1.30
  -2 -21  -7    5.40    1.20
  -2 -21  -7    8.40    1.30
   2 -21   7    6.60    1.40
   2 -21   7    5.70    1.60
   2  21   8   73.10    3.30
  -2  21  -8   81.30    3.90
  -2 -21  -8   76.70    3.50
  -2 -21  -8   72.00    3.90
   2 -21   8   74.10    3.90
   2 -21   8   89.40    5.30
   2  21   9   15.10    1.60
  -2  21  -9   14.00    1.80
  -2 -21  -9   15.10    1.70
   2 -21   9   12.10    1.50
  -2  21 -10    7.90    1.50
  -2 -21 -10    6.40    1.80
  -2  21 -11    1.50    1.50
  -2 -21 -11    1.30    1.80
  -2  21 -12   30.10    2.60
  -2 -21 -12   35.90    3.00
  -2 -21 -13    5.60    1.90
   2 -22 -14    1.00    2.10
   2  22 -13   18.70    2.20
   2 -22 -13   28.20    2.70
   2  22 -12    2.70    1.40
   2  22 -12    1.10    2.10
   2 -22 -12    1.00    1.90
   2  22 -11    0.90    1.20
   2  22 -11    0.50    1.90
  -2 -22  11   -0.90    1.60
   2 -22 -11    0.40    1.60
   2  22 -10   70.00    3.90
   2  22 -10   72.10    3.90
  -2  22  10   70.50    3.40
  -2 -22  10   59.00    3.50
   2 -22 -10   66.00    3.50
   2  22  -9   48.90    2.80
   2  22  -9   44.90    2.80
  -2  22   9   50.10    2.50
  -2 -22   9   49.90    3.20
   2 -22  -9   50.70    2.30
   2 -22  -9   48.60    3.00
   2  22  -8   -0.50    1.20
   2  22  -8    1.70    1.40
  -2  22   8    0.40    0.80
  -2 -22   8   -0.20    1.30
  -2 -22   8   -0.80    3.20
   2 -22  -8   -1.10    0.80
   2 -22  -8    1.00    1.30
   2  22  -7   92.80    4.40
  -2  22   7   92.70    4.10
  -2 -22   7   93.70    4.30
  -2 -22   7   87.50    5.50
   2 -22  -7   94.30    4.20
   2 -22  -7   93.20    4.10
  -2 -22   6    8.60    1.40
  -2 -22   6   11.60    2.40
   2 -22  -6    8.60    1.20
   2  22  -5  143.30    5.70
  -2  22   5  136.60    5.70
  -2 -22   5  145.60    6.60
   2 -22  -5  145.30    6.00
   2  22  -4   90.90    3.60
  -2 -22   4   94.30    4.50
   2 -22  -4   95.00    4.20
   2  22  -3    9.30    0.60
  -2  22   3    9.30    1.00
  -2  22   3    8.80    1.00
  -2 -22   3    9.10    1.50
   2 -22  -3    9.40    1.30
   2  22  -2   24.30    1.60
  -2  22   2   22.10    1.30
  -2 -22   2   28.60    1.70
   2 -22  -2   21.70    1.60
  -2  22   1    4.10    0.60
  -2 -22   1    4.10    1.00
   2 -22  -1    3.50    0.80
  -2  22   0   52.90    2.40
  -2 -22   0   51.40    2.80
   2 -22   0   48.10    2.40
   2  22   1   76.30    3.40
  -2  22  -1   73.40    3.40
  -2 -22  -1   77.30    3.60
   2 -22   1   76.60    3.50
   2  22   2   47.80    2.50
  -2  22  -2   46.30    2.60
  -2 -22  -2   40.70    2.50
   2 -22   2   47.60    2.30
   2  22   3   78.00    3.40
  -2  22  -3   73.70    3.40
  -2 -22  -3   71.50    3.60
   2 -22   3   70.60    3.50
   2  22   4    0.10    0.60
  -2  22  -4    1.10    1.20
  -2 -22  -4   -0.60    0.80
  -2 -22  -4    0.70    0.60
   2 -22   4   -0.50    1.60
   2  22   5   42.50    2.30
  -2  22  -5   43.40    2.60
  -2 -22  -5   43.80    2.30
  -2 -22  -5   40.60    2.30
   2 -22   5   45.20    2.80
   2  22   6    1.60    1.00
  -2  22  -6    3.10    1.40
  -2 -22  -6    1.50    0.80
  -2 -22  -6    1.70    1.10
   2 -22   6    1.80    1.00
   2 -22   6    1.00    2.10
   2  22   7   21.00    1.60
  -2  22  -7   17.20    2.00
  -2 -22  -7   18.00    1.60
  -2 -22  -7   20.50    1.70
   2 -22   7   20.10    2.00
   2 -22   7   20.10    2.70
   2  22   8   79.20    3.60
  -2  22  -8   78.40    4.20
  -2 -22  -8   69.60    3.90
  -2 -22  -8   85.70    4.00
   2 -22   8   65.70    3.60
   2 -22   8   87.00    5.50
  -2  22  -9    8.60    1.70
  -2 -22  -9    8.80    1.60
  -2  22 -10   23.10    2.00
  -2 -22 -10   26.10    2.40
  -2  22 -11   -0.50    1.40
  -2 -22 -11    0.30    1.80
  -2  22 -12    4.10    1.90
  -2 -22 -12    8.30    2.30
   2  23 -13    4.30    2.40
   2 -23 -13    5.90    2.30
   2  23 -12    0.10    1.40
   2  23 -12    1.20    2.00
   2 -23 -12    0.70    1.70
   2  23 -11    7.00    1.50
   2  23 -11    7.30    2.10
   2 -23 -11   11.00    2.00
   2  23 -10   36.90    2.50
   2  23 -10   33.40    2.50
  -2  23  10   36.90    2.10
  -2 -23  10   29.80    2.40
   2 -23 -10   35.90    2.60
   2  23  -9   51.40    3.00
   2  23  -9   56.30    2.90
  -2  23   9   49.40    2.50
  -2 -23   9   47.80    2.80
   2 -23  -9   49.20    2.90
   2 -23  -9   62.90    3.40
   2  23  -8   38.90    2.60
   2  23  -8   35.30    2.40
  -2  23   8   37.80    2.20
  -2 -23   8   37.60    2.10
   2 -23  -8   37.50    2.20
   2 -23  -8   44.00    2.60
   2  23  -7    2.80    1.30
  -2  23   7    0.90    0.90
  -2 -23   7   -1.10    1.20
  -2 -23   7    0.90    2.50
   2 -23  -7   -1.20    1.00
   2 -23  -7    1.30    1.10
  -2  23   6    1.20    0.70
  -2 -23   6    1.50    1.20
  -2 -23   6    2.30    1.60
   2 -23  -6    0.80    0.90
   2  23  -5   60.00    3.00
   2  23  -5   53.30    2.70
  -2 -23   5   56.10    2.90
   2 -23  -5   51.40    2.40
   2  23  -4   85.90    3.50
  -2  23   4   84.60    3.70
  -2 -23   4   88.30    4.10
   2 -23  -4   88.40    4.00
  -2 -23   3    8.20    1.40
   2 -23  -3   10.40    1.30
   2  23  -2   72.70    3.50
  -2  23   2   75.00    3.40
  -2  23   2   71.20    3.40
  -2 -23   2   72.90    3.50
   2 -23  -2   73.00    3.40
  -2  23   1  194.20    7.40
  -2  23   1  189.60    8.50
  -2 -23   1  200.60    8.10
   2 -23  -1  206.50    8.00
  -2  23   0  126.60    5.50
  -2 -23   0  118.80    5.60
   2 -23   0  121.00    4.90
   2  23   1  103.00    4.20
  -2  23  -1  103.90    4.30
  -2 -23  -1  109.10    4.80
   2 -23   1  108.30    4.90
   2  23   2   -0.30    0.80
  -2  23  -2   -0.40    0.80
  -2 -23  -2   -0.70    1.10
   2 -23   2    0.70    0.90
   2  23   3   16.60    1.30
  -2  23  -3   16.20    1.60
  -2 -23  -3   13.10    1.50
   2 -23   3   19.00    2.60
   2  23   4    5.70    1.20
  -2  23  -4    6.40    1.50
  -2 -23  -4    5.70    1.30
  -2 -23  -4    8.20    0.70
   2 -23   4    6.90    1.20
   2 -23   4    8.30    1.50
   2  23   5    6.60    1.10
  -2  23  -5    5.40    1.40
  -2 -23  -5    4.30    1.20
  -2 -23  -5    5.60    0.90
   2 -23   5    5.40    1.10
   2 -23   5    6.80    2.00
   2  23   6   12.40    1.30
  -2  23  -6   14.70    1.50
  -2 -23  -6    9.90    1.40
  -2 -23  -6   14.80    1.30
   2 -23   6   11.60    1.70
   2 -23   6   13.20    2.40
   2  23   7    1.90    0.80
  -2  23  -7    1.80    1.50
  -2 -23  -7    1.00    1.10
  -2 -23  -7    1.80    1.10
   2 -23   7   -0.30    1.00
   2 -23   7   -1.00    2.20
  -2  23  -8   33.40    2.40
  -2 -23  -8   28.70    2.00
  -2 -23  -8   33.50    2.10
   2 -23   8   26.10    3.30
  -2  23  -9   16.90    2.00
  -2 -23  -9   23.20    2.00
  -2  23 -10   33.20    2.40
  -2 -23 -10   40.40    2.60
  -2  23 -11    3.00    1.60
  -2 -23 -11    2.60    1.80
  -2  23 -12    1.20    1.80
   2  24 -13    2.40    2.50
   2 -24 -13   -0.80    1.90
   2  24 -12   25.80    2.10
   2  24 -12   23.10    3.00
   2 -24 -12   32.30    2.80
   2  24 -11   -0.30    1.00
   2  24 -11    0.50    2.00
   2 -24 -11    1.80    1.70
   2  24 -10   -0.30    1.30
   2  24 -10   -0.30    1.10
  -2  24  10    3.50    1.90
   2 -24 -10    0.80    1.80
   2  24  -9  103.70    4.90
   2  24  -9   98.10    4.50
  -2  24   9   99.90    4.60
   2 -24  -9  104.40    4.80
   2  24  -8    3.90    1.10
   2  24  -8    4.00    1.40
  -2  24   8    2.90    1.00
  -2 -24   8    4.10    1.50
   2 -24  -8    2.20    1.00
   2 -24  -8    3.10    1.50
   2  24  -7   69.20    3.70
   2  24  -7   72.00    3.20
  -2  24   7   67.30    3.30
  -2 -24   7   63.20    3.50
  -2 -24   7   65.40    4.10
   2 -24  -7   63.10    3.20
   2  24  -6   28.30    2.20
   2  24  -6   26.20    1.70
  -2 -24   6   29.50    1.90
  -2 -24   6   25.40    3.00
   2 -24  -6   25.30    1.70
   2  24  -5   10.90    1.30
   2  24  -5   11.70    1.00
  -2 -24   5   10.70    1.60
   2 -24  -5    9.10    1.30
   2  24  -4   26.30    1.40
  -2  24   4   27.30    2.10
  -2 -24   4   25.90    1.90
   2 -24  -4   24.50    1.80
  -2 -24   3   -0.70    1.30
   2 -24  -3    0.70    1.10
   2  24  -2   40.00    2.30
  -2  24   2   43.30    2.30
  -2  24   2   42.00    2.10
  -2 -24   2   39.10    2.50
   2 -24  -2   42.30    2.30
   2  24  -1    0.80    0.90
  -2  24   1    0.60    1.00
  -2  24   1    1.80    0.70
  -2 -24   1    2.90    1.50
   2 -24  -1    3.60    1.40
   2  24   0    1.50    0.90
  -2  24   0    2.40    0.70
  -2 -24   0    0.80    0.90
   2 -24   0    2.10    1.20
  -2  24  -1  345.40   13.00
  -2 -24  -1  346.60   13.30
   2 -24   1  348.00   12.30
   2  24   2   44.40    2.50
  -2  24  -2   47.60    2.50
  -2 -24  -2   44.40    2.50
   2 -24   2   45.90    2.70
   2  24   3  233.80    8.80
  -2  24  -3  219.50    8.50
  -2 -24  -3  215.80    8.40
   2 -24   3  217.40    9.20
   2  24   4   12.10    1.30
  -2  24  -4   10.10    1.60
  -2 -24  -4   10.30    1.40
   2 -24   4   10.10    1.70
   2 -24   4   12.60    2.10
   2  24   5   20.80    1.50
  -2  24  -5   21.10    1.70
  -2 -24  -5   16.20    1.60
  -2 -24  -5   22.90    1.50
   2 -24   5   19.30    1.90
   2 -24   5   19.90    2.10
   2  24   6    0.70    1.00
  -2  24  -6   -0.70    0.90
  -2 -24  -6   -0.90    1.20
  -2 -24  -6   -0.40    0.90
   2 -24   6   -3.10    1.40
   2 -24   6    0.50    1.50
   2  24   7   94.10    4.20
  -2  24  -7   86.80    4.60
  -2 -24  -7   80.50    4.70
  -2 -24  -7   88.40    4.20
   2 -24   7   90.80    5.20
   2  24   8    2.40    0.80
  -2  24  -8    3.00    1.50
  -2 -24  -8    1.60    1.20
  -2 -24  -8    1.50    1.20
   2  24   9   51.30    2.50
  -2  24  -9   52.90    3.40
  -2 -24  -9   56.20    3.10
  -2  24 -10    3.90    1.80
  -2 -24 -10    8.00    1.80
  -2  24 -11    4.00    1.70
  -2  24 -12    8.20    2.10
   2  25 -12    1.80    1.60
   2  25 -12    1.20    2.10
   2 -25 -12    1.90    2.00
   2  25 -11    8.70    1.70
   2  25 -11    8.10    2.20
   2 -25 -11   15.00    2.00
   2  25 -10    7.90    1.60
   2  25 -10    8.30    1.80
   2 -25 -10   11.30    1.80
   2  25  -9   32.80    2.50
   2  25  -9   30.50    2.30
  -2  25   9   32.70    1.90
   2 -25  -9   31.10    2.50
   2  25  -8   31.70    2.20
   2  25  -8   31.60    2.10
  -2  25   8   32.20    2.00
   2 -25  -8   28.90    2.00
   2 -25  -8   35.10    2.20
   2  25  -7    2.80    1.50
   2  25  -7    2.90    1.10
  -2  25   7    3.30    1.00
  -2 -25   7   -0.40    1.40
   2 -25  -7    0.50    1.00
   2  25  -6   14.40    1.30
  -2  25   6   13.40    1.30
  -2 -25   6   18.40    1.90
  -2 -25   6   13.70    2.80
   2 -25  -6   14.50    1.40
   2  25  -5   60.20    2.90
   2  25  -5   61.00    2.70
  -2  25   5   57.10    3.30
  -2 -25   5   54.30    3.10
   2 -25  -5   59.00    3.10
   2  25  -4   18.80    1.60
   2  25  -4   16.30    1.00
  -2  25   4   16.70    1.50
  -2 -25   4   15.90    1.80
   2 -25  -4   17.60    1.40
  -2  25   3  170.30    7.00
  -2 -25   3  186.00    7.80
   2 -25  -3  179.30    7.30
   2  25  -2  254.20    9.50
  -2  25   2  256.30    9.70
  -2  25   2  244.10    9.70
  -2 -25   2  258.20   10.30
   2 -25  -2  257.40    9.50
   2  25  -1  211.10    8.50
  -2  25   1  215.70    8.50
  -2 -25   1  228.40    9.80
   2 -25  -1  221.40    8.30
   2  25   0   -0.80    0.80
  -2  25   0    0.60    0.60
  -2 -25   0   -0.10    0.80
   2 -25   0    0.60    1.30
  -2  25  -1  147.80    5.80
  -2 -25  -1  145.10    5.80
   2 -25   1  145.70    5.90
   2  25   2   25.90    1.90
  -2  25  -2   27.20    1.80
  -2 -25  -2   24.30    1.90
   2 -25   2   25.40    1.90
   2  25   3    8.40    1.20
  -2  25  -3    9.50    1.30
  -2 -25  -3    8.10    1.40
   2 -25   3    7.20    1.20
   2  25   4    4.20    1.30
  -2  25  -4    5.10    1.40
  -2 -25  -4    4.30    1.00
   2 -25   4    5.30    1.60
   2 -25   4    4.20    2.00
   2  25   5   13.10    1.50
  -2  25  -5   12.60    1.30
  -2 -25  -5   11.90    1.70
  -2 -25  -5   12.40    1.00
   2 -25   5    9.60    1.90
   2 -25   5   11.70    2.50
   2  25   6    0.70    0.90
  -2  25  -6   -0.10    1.40
  -2 -25  -6   -1.50    1.30
  -2 -25  -6    0.10    0.90
   2 -25   6   -1.20    2.10
   2  25   7   47.40    2.30
  -2  25  -7   51.90    2.90
  -2 -25  -7   45.70    2.90
  -2 -25  -7   50.40    2.70
   2 -25   7   46.40    3.40
  -2  25  -8    2.00    1.10
  -2 -25  -8    0.50    1.40
  -2 -25  -8    1.90    1.20
  -2  25  -9  102.80    5.20
  -2 -25  -9   96.90    5.20
  -2  25 -10    1.40    1.30
  -2  25 -11   -0.50    1.70
   2  26 -12   -0.40    1.70
   2  26 -11   10.20    1.70
   2  26 -11    9.90    2.10
   2 -26 -11   14.70    2.00
   2  26 -10   56.40    3.30
   2  26 -10   44.80    3.00
   2 -26 -10   53.20    2.90
   2  26  -9   18.40    2.10
   2  26  -9   18.60    1.90
  -2  26   9   22.40    1.70
   2 -26  -9   27.90    2.10
   2  26  -8   36.80    2.60
   2  26  -8   34.00    2.10
  -2  26   8   37.70    2.20
   2 -26  -8   30.90    2.10
   2  26  -7   10.80    1.30
   2  26  -7    8.50    1.30
  -2  26   7   11.90    1.30
   2 -26  -7    6.40    1.10
   2  26  -6   60.00    2.80
  -2  26   6   66.50    3.20
   2 -26  -6   60.80    3.50
   2  26  -5   33.10    2.30
   2  26  -5   29.70    1.80
  -2  26   5   34.10    2.30
  -2 -26   5   33.70    2.70
   2 -26  -5   25.60    1.70
   2  26  -4   29.40    1.90
   2  26  -4   30.20    1.30
  -2 -26   4   28.50    2.10
   2 -26  -4   27.50    2.10
  -2  26   3   55.00    3.10
  -2 -26   3   49.70    2.80
   2 -26  -3   48.40    2.70
   2  26  -2   61.10    2.90
  -2  26   2   60.90    3.00
  -2  26   2   55.40    2.70
  -2 -26   2   62.30    3.50
   2 -26  -2   59.50    3.00
   2  26  -1    0.50    0.90
  -2  26   1    0.70    0.60
  -2 -26   1   -1.20    1.30
   2 -26  -1    0.90    0.90
  -2  26   0   26.70    1.80
  -2  26   0   26.80    1.60
  -2 -26   0   26.60    2.30
   2 -26   0   30.40    2.00
   2  26   1    4.30    1.00
  -2  26  -1    4.90    1.40
  -2 -26  -1    3.60    1.00
   2 -26   1    4.30    1.50
   2  26   2   24.40    1.70
  -2  26  -2   22.20    2.00
  -2 -26  -2   23.20    1.80
   2 -26   2   21.40    1.70
   2  26   3    0.60    0.90
  -2  26  -3    3.30    2.80
  -2 -26  -3    0.30    1.30
   2 -26   3   -1.10    1.50
   2  26   4   20.90    1.80
  -2  26  -4   23.40    2.10
  -2 -26  -4   19.80    1.50
   2 -26   4   20.40    1.80
   2 -26   4   21.50    2.30
   2  26   5   13.10    1.20
  -2  26  -5   10.60    1.70
  -2 -26  -5    9.20    1.60
  -2 -26  -5   14.00    0.90
   2 -26   5   12.40    2.20
   2  26   6   14.90    1.70
  -2  26  -6   14.40    1.90
  -2 -26  -6   10.10    1.60
  -2 -26  -6   14.70    1.20
   2 -26   6   12.30    2.30
  -2  26  -7   53.20    3.30
  -2 -26  -7   42.80    3.10
  -2 -26  -7   53.80    2.70
  -2  26  -8   74.00    3.90
  -2 -26  -8   75.10    3.60
  -2  26  -9    0.00    1.20
  -2  26 -10    5.00    1.90
  -2  26 -11   -0.20    1.90
   2  27 -12   -0.70    1.80
   2  27 -11   -1.00    1.60
   2  27 -10   49.50    3.30
   2  27 -10   43.40    2.90
   2 -27 -10   45.70    2.90
   2  27  -9   31.20    2.40
   2  27  -9   29.20    2.50
  -2  27   9   33.30    2.10
   2  27  -8   14.10    1.60
   2  27  -8   12.60    1.60
  -2  27   8   15.30    1.50
   2 -27  -8   11.50    1.80
   2  27  -7    6.00    1.50
   2  27  -7    5.80    1.20
  -2  27   7    5.70    1.30
   2 -27  -7    4.40    1.40
   2  27  -6    5.80    1.00
  -2  27   6    6.10    1.30
   2 -27  -6    5.60    1.40
   2  27  -5    2.70    0.80
  -2  27   5    3.50    1.00
   2 -27  -5    2.10    1.30
   2  27  -4  129.30    5.60
  -2 -27   4  120.00    5.80
   2 -27  -4  117.40    5.80
   2  27  -3    8.60    2.90
  -2  27   3    4.60    1.30
  -2 -27   3    2.00    1.60
   2 -27  -3    2.30    1.40
   2  27  -2    0.30    1.00
  -2  27   2   -0.80    1.30
  -2 -27   2    0.90    1.00
   2 -27  -2    0.90    1.30
   2  27  -1    6.70    1.20
  -2  27   1    8.00    0.70
  -2 -27   1    4.80    1.50
   2 -27  -1    5.30    1.20
  -2  27   0   97.60    4.30
  -2 -27   0   97.30    4.90
   2 -27   0   96.50    4.50
   2  27   1    0.40    1.00
  -2  27  -1    0.00    1.00
  -2  27  -1    0.00    0.70
  -2 -27  -1   -0.90    1.40
   2 -27   1    1.10    1.50
   2  27   2    9.50    1.20
  -2  27  -2   10.10    1.70
  -2 -27  -2    6.00    1.20
   2 -27   2    7.60    1.70
   2  27   3   13.70    1.60
  -2  27  -3   14.20    1.90
  -2 -27  -3   12.50    1.70
  -2  27  -4   14.50    1.90
  -2 -27  -4   11.80    1.40
   2 -27   4   15.70    2.60
  -2  27  -5   62.80    3.40
  -2 -27  -5   53.70    3.40
   2 -27   5   62.10    4.40
   2  27   6   38.50    2.40
  -2  27  -6   38.20    2.70
  -2 -27  -6   35.70    2.70
  -2 -27  -6   39.90    2.00
   2 -27   6   36.80    3.70
  -2  27  -7    1.60    1.70
  -2 -27  -7    2.90    1.50
  -2 -27  -7    5.20    1.60
  -2  27  -8   32.10    2.70
  -2  27  -9    6.50    1.90
  -2  27 -10   16.70    2.30
  -2  27 -11   10.20    2.70
   2  28 -11   38.20    3.10
   2  28 -10    3.30    1.80
   2  28  -9    9.90    1.40
  -2  28   9   13.70    1.40
   2  28  -8    7.70    1.70
   2  28  -8    5.50    1.20
  -2  28   8    8.70    1.30
   2  28  -7    0.20    1.10
   2  28  -7    0.50    0.90
  -2  28   7    0.90    1.10
   2 -28  -7    0.30    1.30
   2  28  -6    0.40    0.70
  -2  28   6    0.60    1.10
   2 -28  -6    0.40    1.30
   2  28  -5   10.00    0.90
  -2  28   5   11.90    1.60
   2 -28  -5    7.90    1.50
   2  28  -4   28.30    2.40
  -2  28   4   30.80    2.20
   2 -28  -4   23.70    2.10
   2  28  -3   60.90    2.90
  -2  28   3   65.40    3.40
   2 -28  -3   55.20    3.00
   2  28  -2   25.20    1.90
  -2  28   2   21.90    1.80
   2 -28  -2   19.60    2.00
   2  28  -1    0.30    1.00
  -2  28   1    0.30    0.60
  -2 -28   1    0.20    1.10
   2 -28  -1    1.20    1.10
  -2  28   0   82.30    3.70
  -2 -28   0   82.20    4.30
   2 -28   0   77.20    3.70
  -2  28  -1   27.40    2.00
  -2  28  -1   30.10    1.80
  -2 -28  -1   26.00    2.30
  -2  28  -2   -1.40    1.50
  -2 -28  -2   -1.90    1.50
   2  28   3   15.20    1.50
  -2  28  -3   12.70    1.90
  -2 -28  -3    9.20    1.70
  -2  28  -4   22.50    2.00
  -2 -28  -4   17.40    1.50
   2 -28   4   19.10    2.70
  -2  28  -5   35.50    2.30
  -2 -28  -5   27.10    2.00
   2 -28   5   38.80    3.80
  -2  28  -6   -0.40    1.60
  -2  28  -7    1.20    1.70
  -2 -28  -7    2.00    1.20
  -2  28  -8   19.40    2.40
  -2  28  -9    9.40    2.00
  -2  28 -10   -0.70    1.50
  -2  28 -11   20.20    2.60
   2  29 -11   15.80    1.80
   2  29 -10    9.10    1.50
   2  29  -9   32.10    2.60
  -2  29   9   32.90    2.30
   2  29  -8   -1.30    1.70
  -2  29   8    0.40    1.20
   2  29  -7    4.70    1.70
  -2  29   7    7.60    1.50
   2 -29  -7    2.20    1.40
   2  29  -6   25.10    2.40
  -2  29   6   22.90    1.80
   2 -29  -6   20.20    2.00
   2  29  -5    1.80    1.50
   2  29  -5    2.50    0.60
  -2  29   5    3.50    1.00
   2 -29  -5    2.20    1.10
   2  29  -4   12.80    1.60
  -2  29   4   15.80    1.60
   2 -29  -4   11.60    1.80
   2  29  -3    1.40    1.00
  -2  29   3    2.10    1.00
   2 -29  -3    0.00    1.50
   2  29  -2    5.10    1.10
  -2  29   2    5.20    1.50
   2 -29  -2    2.80    1.70
   2  29  -1    2.60    1.10
  -2  29   1    4.10    1.10
  -2  29   0   84.10    3.90
  -2  29   0   81.60    3.60
  -2  29  -1    1.00    1.50
  -2  29  -1    1.80    0.70
  -2  29  -2    0.50    1.00
   2  29   3    2.40    1.00
  -2  29  -3    2.20    1.10
   2  29   4    4.60    1.10
  -2  29  -4    5.20    1.40
   2 -29   4    6.90    2.60
   2  29   5    2.00    1.00
  -2  29  -5    2.70    1.40
  -2  29  -6   72.80    4.10
  -2  29  -7   65.80    3.80
   2  29   8    0.40    0.90
  -2  29  -8   -1.00    1.80
  -2  29  -9   79.70    4.70
  -2  29 -10    2.40    2.00
   2  30 -11   -0.70    1.40
   2  30 -10   -0.80    1.80
   2  30  -9    0.90    1.80
   2  30  -8   41.40    3.10
  -2  30   8   42.20    2.60
   2  30  -7    4.30    1.30
  -2  30   7    4.90    1.40
   2  30  -6    7.90    1.40
  -2  30   6   14.80    3.00
   2 -30  -6    7.10    1.70
   2  30  -5    6.90    1.80
  -2  30   5    4.90    1.40
   2  30  -4    2.10    1.30
  -2  30   4    1.60    1.40
   2  30  -3   38.50    2.60
  -2  30   3   39.50    2.80
   2  30  -2    2.30    1.10
  -2  30   2    1.20    1.10
   2  30  -1   24.60    1.80
  -2  30   1   26.30    2.30
   2  30   0    0.30    1.10
  -2  30   0    0.20    2.50
  -2  30   0    0.20    0.50
  -2  30  -1    0.80    1.10
   2  30   2   14.50    1.60
  -2  30  -2   16.60    2.00
  -2  30  -3    2.10    1.20
   2  30   4   -1.10    1.00
  -2  30  -4    1.00    1.10
  -2  30  -5    2.20    1.80
   2  30   6    0.00    1.10
  -2  30  -6    0.90    1.70
   2  30   7    3.70    1.10
  -2  30  -7    2.30    1.70
   2  30   8    3.00    1.40
  -2  30  -8   -1.40    1.80
  -2  30  -9    4.30    2.10
  -2  30 -10   -1.00    2.10
   2  31 -11    6.80    2.00
   2  31 -10    6.20    1.90
   2  31  -9    3.90    1.40
   2  31  -8   20.10    2.50
  -2  31   8   22.70    2.30
   2  31  -7   -0.10    1.70
  -2  31   7    2.40    1.40
   2  31  -6    0.30    1.70
  -2  31   6    0.50    1.00
   2  31  -5   15.20    1.70
  -2  31   5   12.80    1.70
   2  31  -4    7.80    1.40
  -2  31   4    9.10    1.40
   2  31  -3    1.90    1.70
  -2  31   3    2.60    1.10
   2  31  -2   66.50    3.70
  -2  31   2   74.50    4.70
   2  31  -1   13.40    2.10
  -2  31   1   11.50    1.70
   2  31   0   71.10    3.50
  -2  31   0   70.40    3.60
   2  31   1    2.20    1.20
  -2  31  -1    0.90    1.80
   2  31   2   69.00    3.60
  -2  31  -2   70.60    3.90
  -2  31  -3    1.30    1.70
   2  31   4   21.10    2.00
  -2  31  -4   21.00    2.50
  -2  31  -5    3.20    1.80
   2  31   6    1.10    1.10
  -2  31  -6    0.90    1.30
   2  31   7    7.60    1.60
  -2  31  -7    6.90    2.10
   2  31   8    5.10    1.60
  -2  31  -8    0.90    1.90
  -2  31  -9    1.60    2.10
   2  32 -10   16.50    2.50
   2  32  -9    1.20    2.00
   2  32  -8    6.70    1.60
  -2  32   8   12.70    1.70
   2  32  -7    4.40    1.40
  -2  32   7    5.50    1.60
   2  32  -6   -0.60    1.80
  -2  32   6    1.40    1.40
   2  32  -5   -0.20    1.20
  -2  32   5   -0.50    1.10
   2  32  -4    7.30    1.90
  -2  32   4    7.80    1.80
   2  32  -3    2.60    1.80
  -2  32   3    2.50    1.50
   2  32  -2   10.60    1.70
  -2  32   2   10.70    1.90
   2  32  -1   38.50    3.00
  -2  32   1   42.60    2.90
   2  32   0    8.30    1.50
  -2  32   0    8.80    1.90
   2  32   1  140.40    6.30
  -2  32  -1  145.20    6.70
   2  32   2    0.90    1.60
  -2  32  -2    0.70    1.20
   2  32   3    1.80    1.20
  -2  32  -3   -0.20    1.80
   2  32   4    0.40    1.50
  -2  32  -4   -0.90    1.80
   2  32   5    2.30    1.10
  -2  32  -5    1.20    1.90
   2  32   6   11.50    1.80
  -2  32  -6    7.40    1.60
   2  32   7    2.90    1.50
  -2  32  -7    0.30    2.10
   2  32   8   40.70    2.70
  -2  32  -8   41.40    3.30
   2  33  -9    3.70    2.10
   2  33  -8    0.60    1.80
  -2  33   8    0.70    1.00
   2  33  -7    3.70    1.90
  -2  33   7    1.70    1.50
   2  33  -6   27.90    3.50
  -2  33   6   24.20    2.40
   2  33  -5   45.80    3.30
  -2  33   5   49.20    3.40
   2  33  -4   29.80    2.70
  -2  33   4   26.40    2.60
   2  33  -3    3.40    1.90
  -2  33   3    2.90    1.80
   2  33  -2    5.50    1.80
  -2  33   2    3.80    1.70
   2  33  -1    9.20    2.00
  -2  33   1    6.10    1.50
   2  33   0   47.60    3.00
  -2  33   0   47.80    3.00
   2  33   1   48.80    2.80
  -2  33  -1   47.40    3.10
   2  33   2   -1.60    1.60
  -2  33  -2   -0.90    1.70
   2  33   3   19.10    1.80
  -2  33  -3   17.90    1.90
   2  33   4   11.70    1.90
  -2  33  -4   13.70    2.10
   2  33   5   -0.20    1.10
  -2  33  -5    1.20    1.40
   2  33   6   24.40    2.20
  -2  33  -6   21.30    2.50
   2  33   7   13.10    1.90
  -2  33  -7   10.50    2.30
   2  33   8    1.00    1.00
   2  34  -7    1.50    1.80
  -2  34   7    1.50    1.20
   2  34  -6   45.20    3.40
  -2  34   6   49.00    3.20
   2  34  -5   22.80    2.50
  -2  34   5   23.30    2.30
   2  34  -4    4.00    2.10
  -2  34   4    2.00    1.60
   2  34  -3   14.50    2.30
  -2  34   3   17.40    2.30
   2  34  -2   18.50    2.40
  -2  34   2   19.70    2.10
   2  34  -1    4.60    1.90
  -2  34   1    6.30    1.80
   2  34   0    3.10    1.40
  -2  34   0    1.90    1.90
   2  34   1   88.00    4.40
  -2  34  -1   97.80    5.10
   2  34   2    8.10    2.00
  -2  34  -2    8.20    1.60
   2  34   3    0.30    1.10
  -2  34  -3    1.00    1.90
   2  34   4    1.50    1.30
  -2  34  -4    0.60    2.00
   2  34   5   18.40    2.20
  -2  34  -5   19.70    2.50
   2  34   6    0.60    1.30
  -2  34  -6   -1.30    2.10
   2  34   7   81.30    4.30
  -2  35   7    0.00    1.50
   2  35  -6    0.90    2.00
  -2  35   6    0.30    1.60
   2  35  -5    1.50    1.40
  -2  35   5    1.80    1.80
   2  35  -4    9.70    1.70
  -2  35   4   12.70    2.10
   2  35  -3   58.30    3.80
  -2  35   3   63.70    3.70
   2  35  -2    6.60    2.10
  -2  35   2    5.10    2.10
   2  35  -1   62.20    3.80
  -2  35   1   62.80    3.80
   2  35   0    1.70    1.30
  -2  35   0    1.20    1.40
   2  35   1    8.30    2.00
  -2  35  -1    8.30    1.60
   2  35   2   53.50    3.30
  -2  35  -2   48.60    3.60
   2  35   3   15.00    2.30
  -2  35  -3   15.70    2.20
   2  35   4    8.00    2.00
  -2  35  -4    2.80    2.00
   2  35   5    3.90    1.80
  -2  35  -5    4.00    2.10
   2  35   6    1.60    1.70
   2  35   7    8.30    1.80
  -2  36   7   22.20    2.30
  -2  36   6    1.20    1.80
   2  36  -5   10.00    1.80
  -2  36   5   13.50    2.00
   2  36  -4   59.20    3.70
  -2  36   4   59.70    3.60
   2  36  -3    3.50    1.60
  -2  36   3    1.30    1.20
   2  36  -2   28.00    2.50
  -2  36   2   30.00    2.80
   2  36  -1    7.70    2.30
  -2  36   1    5.00    1.70
   2  36   0   20.90    2.10
  -2  36   0   24.80    2.80
   2  36   1    2.10    2.00
  -2  36  -1    4.50    2.10
   2  36   2   14.70    2.20
  -2  36  -2   16.20    2.10
   2  36   3   48.90    3.30
  -2  36  -3   43.10    3.80
   2  36   4    6.50    1.80
   2  36   5   39.10    3.00
   2  36   6    4.50    1.80
   2  36   7    4.70    1.90
  -2  37   7    1.30    1.30
  -2  37   6   -0.80    1.20
  -2  37   5    0.90    1.80
  -2  37   4   53.70    3.60
   2  37  -3   42.60    2.90
  -2  37   3   48.80    3.40
   2  37  -2    6.50    2.40
  -2  37   2    3.90    1.70
   2  37  -1   22.60    2.30
  -2  37   1   25.60    2.80
   2  37   0   19.10    2.00
  -2  37   0   18.40    2.60
   2  37   1    7.20    2.20
  -2  37  -1    6.70    2.20
   2  37   2    4.60    2.00
   2  37   3    7.00    2.10
   2  37   4   17.20    2.60
   2  37   5    5.90    2.10
  -2  38   6    2.20    1.90
  -2  38   5    0.10    1.20
  -2  38   4   18.80    2.50
  -2  38   3    3.60    2.00
  -2  38   2   69.90    4.80
  -2  38   1    0.40    1.50
   3   0 -15    1.00    2.00
   3   0 -15   -1.10    2.50
   3   0 -14    7.00    2.50
   3   0 -14    6.00    2.80
   3   0 -13    0.30    1.60
   3   0 -13   -0.80    2.10
   3   0 -12  143.50    6.30
   3   0 -12  133.60    6.10
   3   0 -11    0.00    1.30
   3   0 -11    0.20    1.70
   3   0 -10   34.30    2.60
   3   0  -9   -2.10    1.50
   3   0  -8  343.80   14.00
   3   0  -7   -0.50    0.90
   3   0  -6  572.10   18.10
   3   0  -6  546.10   18.70
   3   0  -6  556.60   21.60
   3   0  -5   -0.30    0.20
   3   0  -5    0.00    0.30
   3   0  -5   -1.10    0.90
   3   0  -5    0.20    0.50
   3   0  -4  108.40    3.90
   3   0  -4  111.10    4.20
   3   0  -4  111.10    4.50
   3   0  -4  117.50    4.80
  -3   0   4  122.20    5.00
   3   0  -3   -0.40    0.20
   3   0  -3   -0.40    0.30
   3   0  -3   -1.10    0.50
  -3   0   3   -0.50    0.50
   3   0  -2  511.50   17.00
   3   0  -2  471.20   17.10
  -3   0   2  484.80   16.20
  -3   0   2  488.90   16.60
  -3   0   2  514.50   17.80
   3   0  -1   -0.20    0.40
  -3   0   1    0.10    0.30
  -3   0   1    0.40    0.20
   3   0   0   56.20    2.20
  -3   0   0   55.90    2.20
   3   0   1    0.70    0.40
  -3   0  -1   -0.70    0.30
   3   0   2   75.90    3.30
  -3   0  -2   79.30    3.30
   3   0   3    0.50    0.40
  -3   0  -3    1.30    0.70
   3   0   4  373.30   13.90
  -3   0  -4  372.80   13.00
   3   0   5    2.00    0.70
  -3   0  -5    1.30    0.70
  -3   0  -5    0.10    0.60
   3   0   6    6.40    0.80
  -3   0  -6    8.70    0.80
  -3   0  -6    5.60    1.10
   3   0   7    0.30    0.70
  -3   0  -7   -0.30    0.60
  -3   0  -7   -0.50    1.30
   3   0   8   29.50    1.60
  -3   0  -8   29.30    1.50
  -3   0  -8   31.80    2.20
   3   0   9   -0.30    0.80
   3   0   9   -0.50    0.70
  -3   0  -9   -0.20    0.60
  -3   0  -9   -0.20    1.60
   3   0  10   30.10    1.70
   3   0  10   28.30    1.70
  -3   0 -10   27.70    2.30
   3   0  11    0.60    0.80
   3   0  11    1.00    0.90
  -3   0 -11   -0.10    2.00
   3   0  12   45.60    2.10
  -3   0 -12   36.60    3.10
  -3   0 -13   -0.20    2.60
  -3   0 -14  114.70    7.00
   3   1 -15   12.90    3.10
   3   1 -15   13.70    3.00
   3  -1 -15   14.60    3.10
   3  -1 -15   12.50    2.20
   3   1 -14  128.60    7.10
   3   1 -14  130.10    6.60
   3  -1 -14  129.30    7.10
   3  -1 -14  141.10    7.40
   3   1 -13    7.80    2.50
   3   1 -13    7.40    1.90
   3  -1 -13    8.60    1.90
   3  -1 -13    8.80    1.90
   3   1 -12   50.30    3.70
   3   1 -12   53.30    3.50
   3  -1 -12   51.90    3.80
   3  -1 -12   54.70    3.70
   3   1 -11    0.40    1.40
   3   1 -11    0.60    1.20
   3  -1 -11   -0.10    1.30
   3  -1 -11   -0.50    1.20
   3   1 -10    4.50    1.40
   3  -1 -10    4.80    1.90
   3   1  -9   20.00    1.90
   3  -1  -9   18.40    1.70
   3   1  -8   11.40    1.70
   3  -1  -8   13.60    1.70
   3   1  -7   21.40    0.80
   3   1  -7   22.00    0.90
   3   1  -7   22.60    1.60
   3   1  -7   25.20    1.80
   3  -1  -7   21.90    1.90
   3   1  -6    2.90    0.30
   3   1  -6    2.00    1.00
   3  -1  -6    3.00    0.20
   3  -1  -6    6.20    1.00
   3  -1  -6    2.30    0.80
   3   1  -5  122.00    4.30
   3   1  -5  123.70    4.50
   3   1  -5  117.30    4.60
   3   1  -5  123.00    5.20
  -3  -1   5  120.00    4.70
   3  -1  -5  120.30    4.20
   3  -1  -5  125.50    4.30
   3  -1  -5  115.70    4.40
   3  -1  -5  124.80    5.10
   3   1  -4 1261.10   41.10
   3   1  -4 1305.40   42.40
   3   1  -4 1266.30   43.40
   3   1  -4 1318.90   43.70
  -3  -1   4 1308.50   41.40
  -3  -1   4 1261.40   44.10
   3  -1  -4 1256.50   41.90
   3  -1  -4 1314.50   41.50
   3  -1  -4 1287.00   43.60
   3  -1  -4 1315.20   44.00
   3   1  -3    5.80    0.40
   3   1  -3    6.40    0.50
   3   1  -3    6.20    0.70
  -3   1   3    5.80    0.50
  -3  -1   3    5.30    0.50
  -3  -1   3    5.80    0.60
   3  -1  -3    5.70    0.50
   3  -1  -3    5.30    0.50
   3   1  -2  448.30   15.10
   3   1  -2  469.50   16.10
   3   1  -2  450.30   14.90
  -3   1   2  446.30   15.00
  -3   1   2  467.50   16.30
  -3   1   2  471.90   15.90
  -3  -1   2  456.50   15.80
  -3  -1   2  484.00   15.90
   3  -1  -2  466.80   15.00
   3  -1  -2  447.00   15.70
   3   1  -1    0.80    0.30
   3   1  -1    0.00    0.40
  -3   1   1    0.80    0.40
  -3   1   1    0.90    0.20
  -3  -1   1    0.90    0.30
   3  -1  -1    0.30    0.40
   3   1   0 1373.00   43.90
  -3   1   0 1346.40   44.10
  -3  -1   0 1351.60   43.60
   3  -1   0 1388.20   43.10
   3   1   1   62.80    2.40
  -3   1  -1   62.00    2.50
  -3  -1  -1   63.90    2.40
   3  -1   1   63.20    2.60
   3   1   2  267.50    9.80
  -3   1  -2  266.70    9.90
  -3  -1  -2  267.50    9.40
   3  -1   2  266.30   10.20
   3   1   3  582.60   19.50
  -3   1  -3  583.60   20.50
  -3   1  -3  600.40   19.80
  -3  -1  -3  590.00   20.70
   3  -1   3  579.20   20.30
   3   1   4   51.30    2.30
  -3   1  -4   52.90    2.20
  -3   1  -4   46.90    2.30
  -3  -1  -4   51.20    2.20
   3  -1   4   54.40    2.30
   3   1   5  844.80   28.60
  -3   1  -5  835.60   28.60
  -3   1  -5  839.70   29.20
  -3  -1  -5  845.00   27.70
   3  -1   5  841.80   29.30
   3   1   6  168.90    6.60
  -3   1  -6  185.90    7.10
  -3   1  -6  178.20    7.00
  -3  -1  -6  181.70    6.70
  -3  -1  -6  186.30    7.60
   3  -1   6  173.60    7.10
   3   1   7    1.10    0.70
  -3   1  -7    0.20    0.60
  -3   1  -7    0.10    1.00
  -3  -1  -7   -0.30    0.60
  -3  -1  -7   -0.50    1.30
   3  -1   7    0.00    0.60
   3   1   8    9.60    0.80
   3   1   8    8.00    0.80
  -3   1  -8    8.40    0.90
  -3   1  -8    9.10    1.20
  -3  -1  -8    7.30    0.90
  -3  -1  -8   10.80    1.80
   3  -1   8    8.50    0.90
   3   1   9    3.70    0.80
   3   1   9    4.50    0.80
  -3   1  -9    4.10    0.80
  -3   1  -9    3.40    1.70
  -3  -1  -9    3.00    1.80
   3  -1   9    4.10    0.80
   3   1  10   85.30    3.30
   3   1  10   87.80    3.50
  -3   1 -10   79.10    3.70
  -3   1 -10   84.80    4.30
  -3  -1 -10   89.10    4.50
   3  -1  10   86.80    3.50
   3  -1  10   80.80    3.70
   3   1  11   31.70    1.60
   3   1  11   29.90    1.80
  -3   1 -11   29.70    2.90
  -3  -1 -11   24.90    2.70
   3  -1  11   30.70    1.70
   3  -1  11   30.90    1.80
   3   1  12   11.70    1.00
  -3   1 -12    9.80    2.30
  -3  -1 -12   11.00    2.60
   3  -1  12   11.40    1.00
  -3   1 -13   51.20    3.80
  -3  -1 -13   44.50    3.50
  -3   1 -14   -1.10    2.70
  -3  -1 -14    3.10    2.90
   3   2 -15   24.20    3.50
   3   2 -15   25.30    2.50
   3  -2 -15   24.70    3.00
   3  -2 -15   30.20    3.40
   3   2 -14    1.60    2.60
   3   2 -14    4.20    2.80
   3  -2 -14    0.80    2.70
   3  -2 -14    1.60    2.60
   3   2 -13  137.80    6.60
   3   2 -13  126.00    7.10
   3  -2 -13  135.90    6.60
   3  -2 -13  137.20    6.50
   3   2 -12   31.70    2.40
   3   2 -12   35.00    2.50
   3  -2 -12   37.50    2.90
   3  -2 -12   36.30    2.90
   3   2 -11   -0.70    1.40
   3   2 -11    0.00    1.80
   3  -2 -11    0.20    1.40
   3  -2 -11    1.50    1.80
   3   2 -10    8.90    1.40
   3  -2 -10    8.80    1.40
   3  -2 -10   11.60    2.10
   3   2  -9    0.50    1.40
   3  -2  -9    0.10    1.50
   3   2  -8   51.00    1.80
   3   2  -8   49.30    1.90
   3   2  -8   48.90    3.00
   3   2  -8   49.60    2.90
   3  -2  -8   50.00    2.70
   3   2  -7   28.30    1.20
   3   2  -7   29.80    2.00
  -3  -2   7   28.40    1.20
   3  -2  -7   31.70    2.10
   3  -2  -7   30.30    1.80
   3   2  -6   46.50    2.40
  -3  -2   6   43.90    1.60
  -3  -2   6   43.70    2.40
   3  -2  -6   43.60    2.50
   3  -2  -6   45.40    2.10
   3   2  -5    0.50    0.20
   3   2  -5    0.70    0.60
  -3  -2   5    0.70    0.30
  -3  -2   5    0.80    0.90
   3  -2  -5    0.50    0.20
   3  -2  -5    0.70    0.20
   3  -2  -5    1.50    1.20
   3  -2  -5    1.30    0.70
   3   2  -4   11.40    0.60
   3   2  -4   12.00    1.00
   3   2  -4   12.90    0.90
  -3   2   4   12.20    0.70
  -3  -2   4   11.80    0.60
  -3  -2   4   13.70    1.10
  -3  -2   4   14.30    1.20
   3  -2  -4   12.40    0.60
   3  -2  -4   11.20    0.90
   3   2  -3  806.00   27.00
   3   2  -3  801.80   26.80
  -3   2   3  806.20   27.80
  -3  -2   3  803.10   26.50
  -3  -2   3  809.20   27.10
  -3  -2   3  824.70   27.00
   3  -2  -3  852.60   27.50
   3  -2  -3  819.80   28.70
   3  -2  -3  852.30   27.90
   3   2  -2 1154.80   36.70
   3   2  -2 1183.60   39.10
  -3   2   2 1124.50   36.90
  -3  -2   2 1149.70   38.10
  -3  -2   2 1177.90   38.80
  -3  -2   2 1167.90   38.80
   3  -2  -2 1195.20   38.20
   3  -2  -2 1143.30   37.60
   3   2  -1   40.90    1.80
   3   2  -1   44.10    1.80
  -3   2   1   40.60    1.60
   3  -2  -1   41.70    1.60
   3  -2  -1   39.40    1.60
   3   2   0  333.40   11.20
   3   2   0  347.20   11.90
  -3   2   0  329.50   11.00
   3  -2   0  345.20   11.80
   3   2   1  387.00   13.00
  -3   2  -1  383.70   13.00
  -3   2  -1  401.50   13.30
  -3  -2  -1  398.50   13.60
   3  -2   1  400.70   14.40
   3   2   2  216.50    7.60
  -3   2  -2  206.80    7.40
  -3   2  -2  210.20    7.50
  -3  -2  -2  215.40    7.20
   3  -2   2  215.80    7.70
   3   2   3   67.70    2.80
  -3   2  -3   68.30    2.70
  -3   2  -3   65.60    2.90
  -3  -2  -3   65.80    2.60
   3  -2   3   66.20    3.10
   3   2   4  817.20   26.90
  -3   2  -4  793.10   27.20
  -3   2  -4  849.30   28.60
  -3  -2  -4  846.90   27.20
   3  -2   4  804.90   27.00
   3   2   5   71.70    3.20
  -3   2  -5   74.10    3.20
  -3   2  -5   75.90    3.20
  -3  -2  -5   71.80    3.10
   3  -2   5   73.00    3.20
   3   2   6  125.20    4.70
   3   2   6  123.10    4.70
  -3   2  -6  122.60    4.90
  -3   2  -6  124.10    5.00
  -3  -2  -6  127.70    5.00
   3  -2   6  124.40    5.20
   3   2   7   75.10    3.10
   3   2   7   78.60    3.40
  -3   2  -7   79.60    3.50
  -3   2  -7   74.40    3.40
  -3  -2  -7   77.90    3.80
   3  -2   7   75.50    3.30
   3   2   8   -0.20    0.60
   3   2   8    1.10    0.60
  -3   2  -8    0.40    0.70
  -3   2  -8   -0.50    0.90
  -3  -2  -8   -0.40    1.50
   3  -2   8    0.90    0.70
   3   2   9   77.90    3.10
   3   2   9   73.30    3.10
  -3   2  -9   68.10    3.10
  -3   2  -9   74.60    3.90
  -3  -2  -9   71.70    3.80
   3  -2   9   69.50    3.00
   3   2  10    3.90    0.70
   3   2  10    4.00    0.80
  -3   2 -10    2.70    0.80
  -3   2 -10    3.30    2.00
  -3  -2 -10    3.00    2.00
   3  -2  10    4.20    0.90
   3   2  11  112.90    4.40
   3   2  11  112.20    4.70
  -3   2 -11  119.40    5.50
  -3  -2 -11  109.60    6.00
   3  -2  11  117.70    4.50
   3  -2  11  107.50    4.70
   3   2  12    6.60    0.80
  -3   2 -12    6.30    2.30
  -3  -2 -12    5.10    2.30
   3  -2  12    6.40    0.90
  -3   2 -13    1.20    2.40
  -3  -2 -13   -0.70    2.60
  -3   2 -14   11.40    2.90
  -3  -2 -14    9.70    2.20
   3   3 -15    9.00    2.80
   3   3 -15    8.80    2.70
   3  -3 -15    8.70    3.00
   3  -3 -15    6.30    1.90
   3   3 -14   36.60    3.40
   3   3 -14   37.40    3.90
   3  -3 -14   36.30    3.50
   3  -3 -14   32.20    2.80
   3   3 -13   15.90    2.30
   3   3 -13   18.20    3.00
   3  -3 -13   17.60    2.60
   3  -3 -13   15.80    2.30
   3   3 -12   -0.20    1.40
   3   3 -12    3.40    2.00
   3  -3 -12    0.20    1.50
   3  -3 -12    0.90    2.00
   3   3 -11   48.60    3.00
   3   3 -11   48.80    2.90
   3  -3 -11   47.70    3.40
   3  -3 -11   48.00    2.80
   3   3 -10   45.10    3.20
   3   3 -10   43.30    3.10
   3  -3 -10   45.20    2.80
   3  -3 -10   47.50    2.80
   3   3  -9   28.30    1.10
   3   3  -9   28.90    2.20
  -3  -3   9   28.40    1.10
   3  -3  -9   26.40    2.10
   3   3  -8    5.40    0.40
   3   3  -8    4.70    1.20
  -3  -3   8    5.30    0.40
   3  -3  -8    5.10    1.60
   3   3  -7 1167.70   38.90
   3   3  -7 1185.50   39.80
  -3  -3   7 1144.40   36.90
  -3  -3   7 1162.00   41.20
   3  -3  -7 1196.60   42.00
   3  -3  -7 1224.20   40.60
   3   3  -6  142.70    5.90
  -3  -3   6  143.40    5.20
  -3  -3   6  151.90    5.70
   3  -3  -6  148.60    5.70
   3  -3  -6  156.00    6.00
   3   3  -5  911.60   30.10
   3   3  -5  911.50   31.00
  -3   3   5  895.20   32.50
  -3  -3   5  891.10   29.30
  -3  -3   5  896.10   30.40
   3  -3  -5  891.50   28.40
   3  -3  -5  907.40   29.10
   3  -3  -5  908.30   29.90
   3  -3  -5  940.10   32.20
   3   3  -4  236.50    8.40
   3   3  -4  237.80    8.10
  -3   3   4  234.70    8.60
  -3   3   4  253.50   10.00
  -3  -3   4  233.20    7.90
  -3  -3   4  239.70    9.10
  -3  -3   4  248.40    9.50
   3  -3  -4  242.80    8.20
   3  -3  -4  241.60    9.40
   3   3  -3   75.50    2.90
   3   3  -3   80.00    3.40
  -3   3   3   76.20    3.50
  -3  -3   3   80.40    3.00
  -3  -3   3   77.20    3.30
  -3  -3   3   78.80    3.00
   3  -3  -3   78.70    2.90
   3  -3  -3   77.50    2.90
   3  -3  -3   79.70    3.10
   3   3  -2   84.10    3.20
  -3   3   2   84.10    3.50
  -3  -3   2   84.70    3.20
  -3  -3   2   85.90    3.30
  -3  -3   2   87.40    3.10
   3  -3  -2   88.10    3.30
   3  -3  -2   81.60    3.90
   3   3  -1  163.20    5.80
  -3   3   1  167.50    5.90
  -3  -3   1  166.00    6.00
   3  -3  -1  170.30    5.80
   3  -3  -1  159.10    6.10
   3   3   0  493.80   17.10
   3   3   0  507.10   17.10
  -3   3   0  489.60   16.50
   3  -3   0  515.40   16.40
   3   3   1   25.90    1.20
   3   3   1   27.90    1.30
  -3   3  -1   27.30    1.40
  -3   3  -1   25.00    1.10
   3  -3   1   26.80    1.30
   3   3   2   98.00    3.70
   3   3   2   99.80    3.80
  -3   3  -2   96.90    4.00
  -3   3  -2   97.80    3.70
   3  -3   2   98.10    3.80
   3   3   3  376.80   12.80
   3   3   3  378.30   13.20
  -3   3  -3  383.70   12.90
  -3   3  -3  379.80   13.40
   3  -3   3  383.30   14.50
   3   3   4  301.30   10.80
   3   3   4  312.50   11.00
  -3   3  -4  309.90   10.90
  -3   3  -4  314.90   11.30
   3  -3   4  314.00   11.80
   3   3   5  308.60   10.90
   3   3   5  321.20   11.80
  -3   3  -5  318.20   11.60
  -3   3  -5  324.20   11.40
   3  -3   5  317.40   11.60
   3   3   6   52.40    2.30
   3   3   6   52.50    2.40
  -3   3  -6   51.40    2.50
  -3   3  -6   48.80    2.90
   3  -3   6   54.20    2.50
   3   3   7   14.30    1.00
   3   3   7   14.40    1.10
  -3   3  -7   13.20    1.10
  -3   3  -7   14.30    1.70
  -3  -3  -7   12.60    1.40
   3  -3   7   14.40    1.10
   3   3   8    5.10    0.70
   3   3   8    4.90    0.80
  -3   3  -8    3.70    0.90
  -3   3  -8    4.20    1.20
  -3  -3  -8    4.70    1.70
   3  -3   8    4.90    0.80
   3   3   9    7.60    0.80
   3   3   9    5.90    0.80
  -3   3  -9    6.00    0.90
  -3   3  -9    6.80    1.80
  -3  -3  -9    6.10    2.00
   3  -3   9    6.30    0.80
   3   3  10   11.30    0.90
   3   3  10   10.00    1.00
  -3   3 -10   10.30    1.10
  -3   3 -10    8.60    1.60
  -3  -3 -10    8.30    3.30
   3  -3  10   10.50    1.10
   3   3  11    3.90    0.80
   3   3  11    2.90    0.90
  -3   3 -11    2.70    0.90
  -3   3 -11    2.60    2.10
  -3  -3 -11    2.50    2.20
   3  -3  11    3.60    1.10
   3   3  12    2.60    0.70
  -3   3 -12    2.10    2.10
  -3  -3 -12    1.20    1.60
   3  -3  12    2.60    1.00
  -3   3 -13   49.80    3.70
  -3  -3 -13   49.50    3.90
  -3   3 -14   15.80    3.20
  -3  -3 -14   11.20    3.30
   3   4 -15   17.90    3.20
   3   4 -15   21.70    3.10
   3  -4 -15   15.90    3.20
   3  -4 -15   21.20    3.20
   3   4 -14    9.40    2.10
   3   4 -14   11.30    2.30
   3  -4 -14   10.50    2.90
   3  -4 -14   13.50    2.60
   3   4 -13   21.80    2.50
   3   4 -13   23.40    2.30
   3  -4 -13   22.90    2.30
   3  -4 -13   22.30    2.80
   3   4 -12   18.50    2.10
   3   4 -12   16.70    2.40
   3  -4 -12   17.40    1.90
   3  -4 -12   17.20    1.90
   3   4 -11    2.70    2.00
   3   4 -11    3.70    1.90
   3  -4 -11    1.60    1.50
   3  -4 -11    3.50    1.40
   3   4 -10   59.60    2.40
   3   4 -10   57.80    3.40
   3   4 -10   59.00    3.40
  -3  -4  10   58.70    2.20
   3  -4 -10   56.50    3.30
   3   4  -9   95.50    3.90
   3   4  -9   93.00    4.60
  -3  -4   9   92.00    3.20
   3  -4  -9   91.10    4.60
   3   4  -8    1.10    0.30
   3   4  -8    0.60    1.00
  -3  -4   8    0.50    0.30
  -3  -4   8    3.20    1.50
   3  -4  -8    0.50    1.40
   3   4  -7  178.90    6.20
   3   4  -7  170.80    6.50
  -3  -4   7  176.10    6.30
  -3  -4   7  171.60    7.00
   3  -4  -7  176.70    7.70
   3  -4  -7  177.80    7.30
   3   4  -6  718.80   25.50
  -3  -4   6  691.80   23.30
  -3  -4   6  694.50   24.10
   3  -4  -6  714.50   21.80
   3  -4  -6  690.00   23.60
   3  -4  -6  733.00   25.70
   3   4  -5   11.30    0.60
   3   4  -5   10.80    1.30
  -3   4   5   11.40    0.60
  -3   4   5   11.60    1.10
  -3  -4   5   12.90    0.70
  -3  -4   5   11.50    1.30
   3  -4  -5   12.00    0.60
   3  -4  -5   12.10    1.30
   3  -4  -5   12.80    1.30
   3   4  -4  170.10    6.10
   3   4  -4  161.40    6.70
  -3   4   4  159.40    6.60
  -3   4   4  163.00    6.60
  -3  -4   4  165.10    5.80
  -3  -4   4  162.90    6.30
  -3  -4   4  167.00    6.60
   3  -4  -4  174.90    6.00
   3  -4  -4  171.60    6.80
   3   4  -3  119.80    4.40
  -3   4   3  119.70    4.40
  -3  -4   3  124.20    4.50
  -3  -4   3  133.80    4.80
  -3  -4   3  125.80    4.60
   3  -4  -3  126.30    4.60
   3   4  -2  216.50    7.40
  -3   4   2  212.90    7.50
  -3  -4   2  220.60    7.60
  -3  -4   2  226.80    9.20
   3  -4  -2  228.90    8.00
   3   4  -1   63.80    2.30
  -3   4   1   61.60    2.40
  -3  -4   1   64.30    2.40
   3  -4  -1   69.30    2.50
   3   4   0   33.80    1.40
  -3   4   0   34.50    1.50
  -3  -4   0   36.80    1.70
   3  -4   0   34.90    1.50
   3   4   1  318.00   10.90
   3   4   1  324.40   11.60
  -3   4  -1  324.80   10.60
   3  -4   1  333.10   11.80
   3  -4   1  312.30   11.80
   3   4   2    4.50    0.60
   3   4   2    3.70    0.50
  -3   4  -2    4.70    0.70
  -3   4  -2    3.50    0.50
   3  -4   2    4.40    0.60
   3   4   3    4.40    0.60
   3   4   3    4.60    0.50
  -3   4  -3    4.40    0.70
  -3   4  -3    5.20    0.60
   3  -4   3    4.10    0.50
   3   4   4  246.60    8.80
   3   4   4  252.60    9.10
  -3   4  -4  252.00    8.90
  -3   4  -4  256.30    9.00
   3  -4   4  257.00    9.50
   3   4   5  410.90   14.30
   3   4   5  421.80   15.00
  -3   4  -5  415.20   15.00
  -3   4  -5  421.40   14.90
   3  -4   5  438.80   15.70
   3   4   6  132.50    5.30
   3   4   6  138.30    5.60
  -3   4  -6  130.60    5.30
  -3   4  -6  146.70    5.70
   3  -4   6  133.00    5.30
   3   4   7   18.10    1.10
   3   4   7   21.80    1.30
  -3   4  -7   20.50    1.30
  -3   4  -7   20.80    1.60
   3  -4   7   19.50    1.30
   3   4   8  132.30    5.00
   3   4   8  136.50    5.30
  -3   4  -8  138.80    5.70
  -3   4  -8  130.80    5.90
  -3  -4  -8  134.80    5.90
   3  -4   8  131.80    5.10
   3   4   9   28.80    1.60
   3   4   9   29.10    1.70
  -3   4  -9   31.00    1.70
  -3   4  -9   28.10    2.00
  -3  -4  -9   28.30    2.60
   3  -4   9   32.30    1.80
   3   4  10    3.50    0.70
   3   4  10    2.40    0.80
  -3   4 -10    2.90    1.00
  -3   4 -10    2.60    1.90
  -3  -4 -10    7.50    4.20
   3  -4  10    3.10    1.00
   3   4  11   75.30    3.20
   3   4  11   72.30    3.10
  -3   4 -11   69.10    3.80
  -3   4 -11   71.90    4.10
  -3  -4 -11   78.50    4.50
   3  -4  11   67.70    3.40
  -3   4 -12    3.00    0.80
  -3   4 -12    4.00    2.20
  -3  -4 -12    4.10    2.30
   3  -4  12    5.30    0.90
  -3   4 -13    0.30    2.40
  -3  -4 -13   -0.80    1.90
  -3   4 -14   56.60    3.90
  -3  -4 -14   60.20    4.60
   3   5 -15    1.20    1.90
   3   5 -15    0.80    1.70
   3  -5 -15    0.50    1.90
   3  -5 -15    1.60    1.60
   3   5 -14   40.90    4.10
   3   5 -14   41.60    3.80
   3  -5 -14   41.20    4.50
   3  -5 -14   43.90    3.10
   3   5 -13    6.50    2.60
   3   5 -13    9.00    1.90
   3  -5 -13    6.80    2.60
   3  -5 -13   13.10    2.60
   3   5 -12   54.90    3.40
   3   5 -12   58.50    3.40
   3  -5 -12   60.10    4.00
   3   5 -11   73.20    2.50
   3   5 -11   68.40    3.90
   3   5 -11   67.30    3.90
  -3  -5  11   72.10    2.60
   3  -5 -11   70.80    4.10
   3  -5 -11   73.20    3.90
   3   5 -10   41.00    1.70
   3   5 -10   37.20    2.70
   3   5 -10   38.70    2.50
  -3  -5  10   40.60    1.70
   3  -5 -10   36.90    2.70
   3   5  -9    5.10    0.50
   3   5  -9    4.30    1.20
   3   5  -9    6.20    1.50
  -3  -5   9    5.50    0.50
  -3  -5   9    3.80    1.30
   3  -5  -9    6.30    2.00
   3   5  -8  166.30    6.10
   3   5  -8  159.50    6.30
   3   5  -8  168.40    7.40
  -3  -5   8  159.70    5.70
  -3  -5   8  156.50    7.00
   3  -5  -8  158.10    6.90
   3   5  -7   45.40    1.90
   3   5  -7   44.00    2.30
  -3  -5   7   47.70    1.90
  -3  -5   7   48.00    2.50
   3  -5  -7   46.10    2.70
   3  -5  -7   47.90    2.30
   3   5  -6   44.80    2.40
  -3   5   6   40.00    1.60
  -3  -5   6   44.10    1.90
  -3  -5   6   45.10    2.40
   3  -5  -6   47.40    2.40
   3  -5  -6   49.20    2.30
   3   5  -5   61.40    2.30
   3   5  -5   60.50    2.80
  -3   5   5   56.00    2.60
  -3   5   5   65.40    3.40
  -3  -5   5   56.00    2.30
  -3  -5   5   62.00    2.80
   3  -5  -5   62.00    2.20
   3  -5  -5   66.70    2.80
   3   5  -4  170.50    6.10
  -3   5   4  163.90    6.20
  -3   5   4  169.50    7.00
  -3  -5   4  167.30    5.90
  -3  -5   4  171.70    7.00
   3  -5  -4  170.90    5.80
   3  -5  -4  176.30    7.50
   3   5  -3    3.70    0.50
  -3   5   3    3.50    0.40
  -3  -5   3    3.30    0.50
  -3  -5   3    4.00    0.50
  -3  -5   3    3.70    0.50
   3  -5  -3    3.70    0.40
   3  -5  -3    3.50    0.70
   3   5  -2  316.00   11.10
  -3   5   2  321.40   10.90
  -3  -5   2  311.60   10.70
  -3  -5   2  332.50   11.90
   3  -5  -2  327.20   10.80
   3   5  -1   31.20    1.20
  -3   5   1   27.70    1.30
  -3  -5   1   28.90    1.40
   3  -5  -1   31.40    1.50
   3   5   0   96.60    3.40
  -3   5   0   97.60    3.80
  -3  -5   0   97.60    3.50
   3  -5   0  102.40    3.80
   3   5   1  997.20   32.10
  -3   5  -1 1018.00   33.10
  -3  -5  -1 1012.10   32.90
   3  -5   1 1034.70   32.00
   3  -5   1  939.90   32.10
   3   5   2  178.70    6.20
   3   5   2  175.60    6.30
  -3   5  -2  172.10    6.30
  -3   5  -2  174.00    6.10
   3  -5   2  178.00    6.00
   3  -5   2  171.60    6.60
   3   5   3  353.10   12.00
   3   5   3  364.30   12.20
  -3   5  -3  357.50   13.20
  -3   5  -3  364.10   13.40
   3  -5   3  369.90   13.60
   3  -5   3  353.10   12.40
   3   5   4   22.50    1.40
   3   5   4   26.60    1.50
  -3   5  -4   23.70    1.40
  -3   5  -4   25.80    1.50
   3  -5   4   25.40    1.40
   3   5   5   40.40    1.90
   3   5   5   41.60    1.90
  -3   5  -5   38.60    1.90
  -3   5  -5   36.50    2.00
   3  -5   5   40.80    1.80
   3   5   6  362.00   12.80
   3   5   6  366.00   13.30
  -3   5  -6  374.50   14.10
  -3   5  -6  371.20   14.30
   3  -5   6  375.30   13.20
   3   5   7   29.20    1.50
   3   5   7   28.40    1.60
  -3   5  -7   24.30    1.50
  -3   5  -7   24.20    2.00
   3  -5   7   28.80    1.60
   3   5   8    2.50    0.80
   3   5   8    3.50    0.70
  -3   5  -8    1.90    0.60
  -3   5  -8    4.00    1.90
   3  -5   8    4.30    0.90
   3   5   9    3.20    0.80
   3   5   9    2.60    0.70
  -3   5  -9    2.00    0.90
  -3   5  -9    2.40    1.70
  -3  -5  -9    3.40    1.40
   3  -5   9    3.40    0.90
   3   5  10   67.80    2.80
   3   5  10   63.80    2.80
  -3   5 -10   67.30    3.10
  -3   5 -10   64.60    3.80
  -3  -5 -10   66.60    4.90
   3  -5  10   63.30    2.90
   3   5  11   24.60    1.40
   3   5  11   24.20    1.50
  -3   5 -11   22.10    1.60
  -3   5 -11   23.20    2.30
  -3  -5 -11   24.50    2.80
   3  -5  11   24.40    1.90
  -3   5 -12    1.40    1.00
  -3   5 -12    2.00    2.20
  -3  -5 -12    1.60    2.30
  -3   5 -13    2.90    1.70
  -3  -5 -13    1.20    2.50
  -3   5 -14   33.50    3.50
  -3  -5 -14   34.00    3.80
   3   6 -15    8.40    2.70
   3   6 -15    6.30    2.20
   3  -6 -15    6.50    2.90
   3  -6 -15    8.90    2.60
   3   6 -14   17.20    2.80
   3   6 -14   17.40    3.10
   3  -6 -14   14.50    3.00
   3  -6 -14   18.90    2.10
   3   6 -13  140.50    7.00
   3   6 -13  138.50    7.70
   3  -6 -13  133.10    6.10
   3  -6 -13  138.90    6.90
   3   6 -12    3.70    0.30
   3   6 -12    3.90    1.60
   3   6 -12    3.10    1.60
  -3  -6  12    5.30    0.30
   3  -6 -12    2.20    2.20
   3   6 -11   58.20    2.20
   3   6 -11   54.90    3.60
   3   6 -11   58.80    3.30
  -3  -6  11   59.20    2.30
   3  -6 -11   54.60    3.80
   3   6 -10   -0.10    0.40
   3   6 -10    0.40    1.80
   3   6 -10   -0.10    1.60
  -3  -6  10    0.80    0.50
   3  -6 -10    0.50    1.30
   3   6  -9   23.50    1.10
   3   6  -9   23.10    2.10
   3   6  -9   23.40    2.10
  -3  -6   9   22.50    1.00
  -3  -6   9   22.10    1.90
   3  -6  -9   25.40    2.40
   3  -6  -9   24.60    1.90
   3   6  -8   23.60    1.30
   3   6  -8   24.70    2.30
   3   6  -8   26.70    2.10
  -3  -6   8   23.80    1.20
  -3  -6   8   23.80    1.90
   3  -6  -8   23.90    2.10
   3   6  -7  140.70    5.10
   3   6  -7  137.70    5.30
  -3  -6   7  134.20    5.00
  -3  -6   7  137.30    5.80
   3  -6  -7  140.80    5.20
   3   6  -6  245.20    8.80
  -3   6   6  233.80    8.20
  -3  -6   6  243.30    8.40
  -3  -6   6  239.00    8.90
   3  -6  -6  262.80   10.10
   3   6  -5   10.90    0.70
   3   6  -5    9.30    0.90
  -3   6   5   10.30    0.60
  -3   6   5   12.10    1.00
  -3  -6   5   11.10    0.80
  -3  -6   5   11.60    1.20
   3  -6  -5   11.30    0.60
   3  -6  -5   11.20    1.20
   3   6  -4  115.30    4.50
  -3   6   4  111.90    4.20
  -3   6   4  113.10    4.90
  -3  -6   4  113.20    4.10
  -3  -6   4  119.00    4.70
   3  -6  -4  112.30    4.00
   3  -6  -4  118.30    4.70
   3   6  -3    3.10    0.50
  -3   6   3    3.30    0.40
  -3  -6   3    3.00    0.50
  -3  -6   3    3.20    0.70
  -3  -6   3    3.50    0.60
   3  -6  -3    3.00    0.40
   3  -6  -3    3.00    0.50
   3   6  -2   22.90    1.10
  -3   6   2   22.80    1.10
  -3  -6   2   22.00    1.00
  -3  -6   2   23.10    1.30
   3  -6  -2   21.90    1.10
   3   6  -1   64.30    2.50
  -3   6   1   64.60    2.40
  -3  -6   1   65.10    2.50
   3  -6  -1   67.00    2.50
   3   6   0   37.20    1.50
  -3   6   0   37.30    1.60
  -3  -6   0   36.20    1.60
   3  -6   0   37.40    1.70
   3   6   1   26.30    1.30
  -3   6  -1   25.30    1.30
  -3  -6  -1   26.50    1.40
   3  -6   1   26.80    1.30
   3  -6   1   26.30    1.20
   3   6   2   19.90    1.10
   3   6   2   19.60    1.20
  -3   6  -2   18.70    1.10
  -3  -6  -2   21.90    1.20
   3  -6   2   18.10    1.10
   3  -6   2   19.80    1.10
   3   6   3  187.10    6.60
   3   6   3  197.50    7.00
  -3   6  -3  195.00    7.30
  -3   6  -3  189.10    7.40
   3  -6   3  202.40    7.90
   3  -6   3  190.50    6.70
   3   6   4  408.50   13.60
   3   6   4  404.60   14.20
  -3   6  -4  409.10   14.50
  -3   6  -4  400.80   14.20
   3  -6   4  422.10   14.50
   3  -6   4  409.50   14.40
   3   6   5  122.30    4.90
   3   6   5  127.20    4.90
  -3   6  -5  127.60    4.60
  -3   6  -5  123.90    4.80
   3  -6   5  131.10    5.50
   3   6   6    1.40    0.60
   3   6   6    0.80    0.60
  -3   6  -6    0.50    0.70
  -3   6  -6    0.80    0.80
   3  -6   6    1.80    0.80
   3   6   7    3.70    0.70
   3   6   7    4.60    0.80
  -3   6  -7    2.40    0.90
  -3   6  -7    4.00    1.30
   3  -6   7    5.40    0.80
   3   6   8    3.20    0.70
   3   6   8    2.80    0.80
  -3   6  -8    1.50    0.80
  -3   6  -8    2.40    1.50
   3  -6   8    2.80    0.80
   3   6   9    0.00    0.70
   3   6   9    0.20    0.60
  -3   6  -9    0.40    0.80
  -3   6  -9   -1.20    1.70
  -3  -6  -9   -0.50    1.10
   3  -6   9    0.00    0.90
   3   6  10   58.50    2.40
   3   6  10   55.10    2.60
  -3   6 -10   55.00    2.70
  -3   6 -10   48.50    3.60
  -3  -6 -10   55.00    3.60
   3  -6  10   51.70    2.50
   3   6  11   47.80    2.20
   3   6  11   47.00    2.40
  -3   6 -11   43.20    2.50
  -3   6 -11   50.40    3.40
  -3  -6 -11   45.40    3.60
   3  -6  11   48.00    2.40
  -3   6 -12   16.80    1.40
  -3   6 -12   20.00    2.70
  -3  -6 -12   16.40    2.20
  -3   6 -13    1.90    1.60
  -3  -6 -13    3.40    2.10
  -3   6 -14   75.10    4.40
  -3  -6 -14   64.80    4.60
   3   7 -15    9.30    2.30
   3   7 -15    9.30    2.20
   3  -7 -15   10.50    3.20
   3  -7 -15   12.50    3.10
   3   7 -14   19.00    2.50
   3   7 -14   19.80    3.00
   3  -7 -14   22.50    2.80
   3  -7 -14   20.60    2.90
   3   7 -13   17.40    2.80
   3   7 -13   17.10    3.00
   3  -7 -13   15.80    2.90
   3  -7 -13    9.80    1.90
   3   7 -12  117.80    4.00
   3   7 -12  106.40    5.40
   3   7 -12  116.00    5.70
  -3  -7  12  116.90    4.00
   3  -7 -12  111.80    5.30
   3  -7 -12  126.40    6.10
   3   7 -11    4.90    0.50
   3   7 -11    4.90    2.00
   3   7 -11    5.40    1.60
  -3  -7  11    5.90    0.60
   3  -7 -11    7.80    2.20
   3   7 -10    1.90    0.50
   3   7 -10    1.50    1.80
   3   7 -10    2.50    1.80
  -3  -7  10    1.70    0.40
  -3  -7  10    1.20    2.10
   3  -7 -10    2.30    1.40
   3   7  -9  142.00    4.90
   3   7  -9  122.30    5.50
   3   7  -9  137.80    6.60
  -3  -7   9  128.40    4.80
  -3  -7   9  128.50    5.60
   3  -7  -9  125.50    5.60
   3  -7  -9  131.50    5.70
   3   7  -8   50.70    2.10
   3   7  -8   49.40    2.60
  -3  -7   8   49.10    2.00
  -3  -7   8   49.10    3.10
   3  -7  -8   52.40    3.00
   3   7  -7  224.40    8.30
  -3  -7   7  217.90    7.70
  -3  -7   7  225.00    8.60
   3  -7  -7  223.10    7.00
   3   7  -6   56.40    2.90
  -3   7   6   57.30    2.20
  -3  -7   6   59.80    2.20
  -3  -7   6   55.50    2.60
   3  -7  -6   55.30    2.90
   3   7  -5   40.10    1.80
  -3   7   5   41.20    1.70
  -3   7   5   46.60    2.30
  -3  -7   5   42.40    1.80
  -3  -7   5   46.40    2.50
   3  -7  -5   44.10    1.80
   3  -7  -5   43.60    2.10
   3   7  -4    2.70    0.50
  -3   7   4    3.20    0.40
  -3   7   4    3.10    0.90
  -3  -7   4    2.80    0.50
  -3  -7   4    2.80    0.90
   3  -7  -4    1.90    0.30
   3  -7  -4    2.00    0.60
   3   7  -3   54.60    2.20
  -3   7   3   52.10    2.10
  -3  -7   3   49.90    2.10
  -3  -7   3   55.90    2.30
  -3  -7   3   54.10    2.40
   3  -7  -3   52.30    2.10
   3  -7  -3   55.80    2.30
   3   7  -2   18.70    1.10
  -3   7   2   18.70    1.00
  -3  -7   2   20.80    1.10
  -3  -7   2   20.00    1.40
   3  -7  -2   20.70    1.00
   3   7  -1   43.50    2.00
  -3   7   1   43.90    1.70
  -3  -7   1   42.90    1.80
  -3  -7   1   43.80    1.70
   3  -7  -1   45.30    2.10
   3   7   0   78.10    3.10
  -3   7   0   79.20    2.90
  -3  -7   0   80.80    3.00
   3  -7   0   82.70    3.20
   3   7   1   83.00    3.20
  -3   7  -1   86.30    3.20
  -3  -7  -1   89.30    3.50
   3  -7   1   88.60    3.50
   3  -7   1   87.80    3.40
   3   7   2   -1.00    0.50
  -3   7  -2   -0.80    0.50
  -3  -7  -2    0.10    0.50
   3  -7   2    1.80    0.70
   3  -7   2    0.10    0.40
   3   7   3  302.60   10.90
   3   7   3  316.70   11.20
  -3   7  -3  321.40   11.60
   3  -7   3  326.70   11.30
   3  -7   3  314.50   11.10
   3   7   4    3.10    0.50
   3   7   4    4.10    0.70
  -3   7  -4    4.50    0.80
  -3   7  -4    2.80    0.80
   3  -7   4    3.40    0.80
   3  -7   4    3.70    0.90
   3   7   5  229.70    8.30
   3   7   5  241.70    8.80
  -3   7  -5  245.50    9.20
  -3   7  -5  236.10    8.30
   3  -7   5  243.30    8.50
   3  -7   5  240.00    9.00
   3   7   6   42.90    2.00
   3   7   6   42.90    2.30
  -3   7  -6   41.90    2.10
  -3   7  -6   43.50    2.20
   3  -7   6   42.90    2.00
   3   7   7   76.20    3.10
   3   7   7   87.10    3.60
  -3   7  -7   81.40    3.30
  -3   7  -7   76.30    3.40
   3  -7   7   82.90    3.50
   3   7   8    7.80    0.80
   3   7   8    7.40    0.90
  -3   7  -8    6.60    1.00
  -3   7  -8    6.10    1.80
   3  -7   8    9.70    1.30
   3   7   9    8.50    0.90
   3   7   9    8.80    0.90
  -3   7  -9    8.30    1.00
  -3   7  -9    8.20    1.40
   3  -7   9    8.70    1.10
   3   7  10    0.90    0.70
   3   7  10   -0.90    0.60
  -3   7 -10    0.20    0.90
  -3   7 -10    1.80    1.80
  -3  -7 -10    0.60    2.10
   3  -7  10    0.30    0.90
   3   7  11    1.20    0.60
  -3   7 -11    1.20    0.90
  -3   7 -11    3.60    2.20
  -3  -7 -11    1.60    1.50
   3  -7  11    1.30    0.90
  -3   7 -12    3.40    1.00
  -3   7 -12    3.10    2.20
  -3  -7 -12    1.70    2.60
  -3   7 -13   40.60    3.10
  -3  -7 -13   50.20    4.30
  -3   7 -14    3.90    3.90
   3   8 -15   15.80    3.00
   3   8 -15   14.50    2.40
   3  -8 -15   14.80    2.80
   3  -8 -15   15.90    2.10
   3   8 -14    4.10    1.80
   3   8 -14    6.50    2.50
   3  -8 -14    7.30    2.90
   3  -8 -14    8.80    2.60
   3   8 -13   66.10    4.30
   3   8 -13   70.00    4.70
   3  -8 -13   66.80    4.20
   3  -8 -13   70.60    4.50
   3   8 -12   52.20    2.50
   3   8 -12   44.30    2.90
   3   8 -12   53.00    3.60
  -3  -8  12   53.70    2.00
   3  -8 -12   55.00    3.90
   3  -8 -12   49.60    3.50
   3   8 -11   36.30    2.10
   3   8 -11   31.10    2.70
   3   8 -11   30.40    2.40
  -3  -8  11   33.60    1.50
   3  -8 -11   27.80    2.60
   3  -8 -11   33.30    2.40
   3   8 -10    8.50    0.80
   3   8 -10    9.10    1.70
   3   8 -10    6.40    1.70
  -3  -8  10    9.10    0.80
  -3  -8  10    8.10    1.70
   3  -8 -10    7.10    1.40
   3   8  -9   87.10    3.60
   3   8  -9   90.20    4.30
   3   8  -9   95.40    4.40
  -3  -8   9   87.00    3.30
  -3  -8   9   83.10    4.10
   3  -8  -9   83.80    4.20
   3   8  -8    0.20    0.50
   3   8  -8    0.00    1.00
  -3  -8   8   -0.40    0.40
  -3  -8   8   -0.80    1.50
   3  -8  -8    0.40    0.90
   3   8  -7   65.00    3.10
  -3   8   7   59.90    2.30
  -3  -8   7   65.80    2.50
  -3  -8   7   69.90    3.50
   3  -8  -7   67.10    2.40
   3  -8  -7   74.40    3.20
  -3   8   6  320.90   11.00
  -3  -8   6  327.70   11.40
  -3  -8   6  341.30   12.90
   3  -8  -6  351.30   13.60
  -3   8   5  158.80    6.10
  -3   8   5  168.30    7.90
  -3  -8   5  164.20    5.90
  -3  -8   5  174.10    6.30
   3  -8  -5  169.90    6.30
   3  -8  -5  177.70    7.10
   3   8  -4   48.20    2.00
  -3   8   4   49.80    2.10
  -3   8   4   44.60    2.50
  -3  -8   4   51.10    2.00
  -3  -8   4   47.70    2.40
   3  -8  -4   48.10    2.00
   3  -8  -4   49.10    2.70
   3   8  -3  292.90   10.70
  -3   8   3  287.30   10.70
  -3  -8   3  291.00   10.30
  -3  -8   3  300.90   10.60
   3  -8  -3  299.70   10.00
   3   8  -2   44.10    1.80
  -3   8   2   45.10    1.80
  -3  -8   2   45.10    1.90
  -3  -8   2   47.20    2.50
   3  -8  -2   47.30    2.00
   3   8  -1   56.90    2.30
  -3   8   1   55.50    2.30
  -3  -8   1   55.80    2.20
  -3  -8   1   58.20    2.30
   3  -8  -1   58.90    2.30
   3   8   0  252.70    8.70
  -3   8   0  256.10    8.60
  -3  -8   0  263.50    8.70
   3  -8   0  259.60    9.10
   3   8   1  259.40    9.50
  -3   8  -1  257.50    9.50
  -3  -8  -1  261.80    8.90
   3  -8   1  265.20    9.00
   3   8   2    8.20    0.70
  -3   8  -2    8.30    0.90
  -3  -8  -2    9.70    0.90
   3  -8   2    9.90    0.90
   3  -8   2    9.00    0.70
   3   8   3   46.00    2.00
  -3   8  -3   48.80    2.40
  -3  -8  -3   44.90    2.20
   3  -8   3   47.60    2.10
   3  -8   3   45.00    2.30
   3   8   4  280.90    9.70
   3   8   4  293.00   10.80
  -3   8  -4  295.70   11.10
  -3   8  -4  279.10    9.80
   3  -8   4  293.90    9.80
   3  -8   4  281.40   11.00
   3   8   5  139.70    5.40
   3   8   5  142.80    5.60
  -3   8  -5  150.10    5.80
  -3   8  -5  148.30    5.40
   3  -8   5  146.30    5.30
   3  -8   5  152.40    6.50
   3   8   6    1.40    0.70
   3   8   6    1.80    0.70
  -3   8  -6    1.40    0.70
  -3   8  -6    1.40    1.10
   3  -8   6    2.40    0.80
   3   8   7   29.50    1.50
   3   8   7   31.50    1.70
  -3   8  -7   30.60    1.70
  -3   8  -7   30.60    1.90
   3  -8   7   33.10    1.90
   3   8   8   16.00    1.20
   3   8   8   17.60    1.20
  -3   8  -8   16.10    1.20
  -3   8  -8   14.30    1.80
   3  -8   8   14.80    1.30
   3   8   9    9.90    0.90
   3   8   9    9.20    1.00
  -3   8  -9    8.70    1.10
  -3   8  -9    8.40    1.80
   3  -8   9    9.00    1.10
   3   8  10   61.00    2.70
   3   8  10   64.40    3.00
  -3   8 -10   62.40    2.90
  -3   8 -10   64.50    3.70
  -3  -8 -10   60.80    3.60
   3  -8  10   59.90    3.10
   3   8  11   54.50    2.30
   3   8  11   53.70    3.10
  -3   8 -11   51.20    2.50
  -3   8 -11   45.60    3.00
  -3  -8 -11   52.10    3.80
   3  -8  11   45.10    2.60
  -3   8 -12    1.50    0.90
  -3   8 -12    4.80    2.20
  -3  -8 -12    3.00    2.00
  -3   8 -13    2.10    1.70
  -3  -8 -13    1.60    2.10
  -3   8 -14    5.90    3.70
   3   9 -15   47.60    4.00
   3  -9 -15   49.50    3.70
   3  -9 -15   53.60    3.60
   3   9 -14   82.50    5.40
   3   9 -14   85.40    5.20
   3  -9 -14   88.70    5.30
   3  -9 -14   78.90    4.70
   3   9 -13   -0.80    1.40
   3   9 -13    1.70    2.50
   3  -9 -13   -0.50    2.30
   3  -9 -13    0.30    2.10
   3   9 -12   19.30    1.10
   3   9 -12   19.00    2.30
   3   9 -12   20.90    2.70
  -3  -9  12   21.20    1.10
   3  -9 -12   18.90    2.30
   3  -9 -12   20.70    2.20
   3   9 -11    0.20    0.50
   3   9 -11    0.20    1.40
   3   9 -11    0.80    1.80
  -3  -9  11    0.40    0.40
  -3  -9  11    1.10    1.70
   3  -9 -11    0.30    2.10
   3  -9 -11    0.10    1.20
   3   9 -10   37.80    1.90
   3   9 -10   38.40    2.50
   3   9 -10   40.90    2.80
  -3  -9  10   38.20    1.90
  -3  -9  10   39.70    2.70
   3  -9 -10   44.50    3.00
   3   9  -9   21.90    1.30
   3   9  -9   19.40    1.90
   3   9  -9   19.50    2.20
  -3  -9   9   19.60    1.10
  -3  -9   9   17.70    2.00
   3   9  -8   13.40    1.10
   3   9  -8   15.30    1.80
   3   9  -8   13.10    1.70
  -3  -9   8   14.20    0.90
  -3  -9   8   12.00    2.00
   3  -9  -8   14.70    1.40
   3   9  -7  131.40    5.30
  -3   9   7  117.30    4.50
  -3  -9   7  122.50    4.90
  -3  -9   7  124.90    5.60
   3  -9  -7  128.50    4.70
   3  -9  -7  138.40    5.80
  -3   9   6    6.40    0.50
  -3  -9   6    6.30    0.70
  -3  -9   6    7.50    1.40
   3  -9  -6    6.50    1.00
  -3   9   5    5.20    0.50
  -3   9   5    6.70    1.60
  -3  -9   5    5.10    0.60
  -3  -9   5    6.80    1.20
   3  -9  -5    5.60    0.50
   3  -9  -5    5.10    1.00
   3   9  -4  491.60   16.90
  -3   9   4  479.70   17.10
  -3   9   4  496.70   18.80
  -3  -9   4  504.00   16.90
  -3  -9   4  528.90   17.10
   3  -9  -4  499.20   17.00
   3  -9  -4  550.60   19.50
   3   9  -3  132.10    5.30
  -3   9   3  134.90    4.90
  -3   9   3  139.70    5.50
  -3  -9   3  141.40    5.00
   3  -9  -3  141.80    5.00
   3   9  -2   52.90    2.20
  -3   9   2   54.90    2.30
  -3  -9   2   56.60    2.40
  -3  -9   2   54.60    2.80
   3  -9  -2   55.40    2.20
   3   9  -1    0.40    0.40
  -3   9   1    0.20    0.50
  -3  -9   1    0.50    0.50
  -3  -9   1    0.30    0.30
   3  -9  -1    0.40    0.50
   3   9   0  269.90    9.40
  -3   9   0  274.10    9.40
  -3  -9   0  283.40    9.40
   3  -9   0  278.00    9.40
   3   9   1  311.40   11.30
  -3   9  -1  302.30   10.30
  -3  -9  -1  310.00   10.50
   3  -9   1  316.90   10.60
   3   9   2    9.80    1.00
  -3   9  -2    8.00    0.80
  -3  -9  -2    9.00    0.80
   3  -9   2    9.70    0.90
   3  -9   2    9.90    0.80
   3   9   3   54.40    2.30
  -3   9  -3   54.00    2.40
  -3  -9  -3   54.70    2.50
   3  -9   3   54.80    2.40
   3  -9   3   54.10    2.70
   3   9   4    9.20    0.90
   3   9   4    8.70    0.80
  -3   9  -4    8.60    0.80
  -3  -9  -4    7.10    0.80
   3  -9   4    8.00    0.90
   3  -9   4    5.60    1.00
   3   9   5    8.30    0.80
   3   9   5    8.10    0.90
  -3   9  -5    7.70    1.00
  -3   9  -5    5.70    1.10
   3  -9   5    9.10    1.00
   3  -9   5    7.30    1.20
   3   9   6   78.20    3.10
   3   9   6   79.70    3.40
  -3   9  -6   71.40    3.30
  -3   9  -6   75.40    3.60
   3  -9   6   80.50    3.70
   3  -9   6   78.80    3.60
   3   9   7   13.00    1.00
   3   9   7   12.80    1.10
  -3   9  -7   11.20    1.20
  -3   9  -7   13.10    1.50
   3  -9   7   11.70    1.20
   3   9   8    0.30    0.60
   3   9   8   -0.10    0.70
  -3   9  -8    1.30    0.90
  -3   9  -8   -1.10    1.40
   3  -9   8   -0.40    0.90
   3   9   9   24.30    1.30
   3   9   9   23.00    1.50
  -3   9  -9   20.90    1.60
  -3   9  -9   23.50    2.30
   3  -9   9   24.20    1.60
   3   9  10   66.30    2.80
   3   9  10   65.20    2.90
  -3   9 -10   62.50    3.30
  -3   9 -10   64.80    3.40
   3  -9  10   66.80    3.80
   3   9  11   67.60    2.90
  -3   9 -11   63.00    3.40
  -3   9 -11   63.20    3.60
  -3  -9 -11   64.20    3.80
   3  -9  11   64.90    3.40
  -3   9 -12   66.80    3.80
  -3   9 -12   70.10    3.90
  -3  -9 -12   75.60    4.40
  -3   9 -13    4.20    1.80
  -3  -9 -13    1.90    2.70
  -3   9 -14    5.40    2.20
   3  10 -15    2.90    2.50
   3 -10 -15   -1.10    2.40
   3  10 -14   31.90    8.80
   3  10 -14   16.70    4.10
   3 -10 -14   13.90    2.50
   3 -10 -14   12.80    2.20
   3  10 -13   29.80    2.80
   3  10 -13   30.20    3.30
   3 -10 -13   30.30    3.30
   3 -10 -13   32.50    3.10
   3  10 -12   74.90    3.70
   3  10 -12   70.20    4.30
   3  10 -12   73.90    4.50
  -3 -10  12   73.20    3.00
   3 -10 -12   75.80    4.60
   3 -10 -12   69.50    3.90
   3  10 -11  107.30    4.50
   3  10 -11   97.30    4.90
   3  10 -11  100.80    5.20
  -3 -10  11  100.30    3.90
  -3 -10  11  104.50    6.00
   3 -10 -11  101.20    4.90
   3 -10 -11  113.00    7.20
   3  10 -10   95.30    4.00
   3  10 -10   98.50    4.70
   3  10 -10   94.30    4.60
  -3 -10  10   92.00    3.90
  -3 -10  10   98.70    5.30
   3 -10 -10   94.00    4.90
   3  10  -9  122.10    5.00
   3  10  -9  125.10    6.20
  -3 -10   9  118.50    4.50
  -3 -10   9  118.40    5.80
   3  10  -8   48.10    2.30
   3  10  -8   45.70    2.70
  -3  10   8   46.10    1.70
  -3 -10   8   50.00    2.10
  -3 -10   8   52.10    3.40
   3 -10  -8   48.90    1.80
   3 -10  -8   50.00    3.00
  -3  10   7   62.70    2.50
  -3 -10   7   68.60    2.80
  -3 -10   7   64.90    3.60
   3 -10  -7   68.10    2.60
   3 -10  -7   69.80    3.30
   3  10  -6  895.80   32.40
  -3  10   6  830.20   29.50
  -3 -10   6  896.40   29.60
  -3 -10   6  908.10   30.70
   3 -10  -6  920.90   30.80
  -3  10   5    1.30    0.40
  -3  10   5    1.20    0.90
  -3 -10   5    0.70    0.60
  -3 -10   5    2.00    0.80
   3 -10  -5    1.10    0.40
   3 -10  -5    2.00    0.70
   3  10  -4   13.90    1.00
  -3  10   4   13.60    0.90
  -3 -10   4   14.30    1.10
  -3 -10   4   12.50    1.20
   3 -10  -4   13.50    0.80
   3 -10  -4   13.10    1.10
   3  10  -3   31.70    1.60
  -3  10   3   33.60    1.40
  -3  10   3   37.40    2.00
  -3 -10   3   33.10    1.80
   3 -10  -3   31.20    1.40
   3  10  -2  248.00    8.70
  -3  10   2  245.60    9.10
  -3 -10   2  250.40    9.40
  -3 -10   2  241.60    8.40
   3 -10  -2  250.90    8.50
   3  10  -1   97.60    3.80
  -3  10   1   91.20    3.90
  -3 -10   1   97.80    3.70
  -3 -10   1   99.80    4.00
   3 -10  -1   96.20    3.70
   3  10   0   11.60    0.90
  -3  10   0   12.50    1.00
  -3 -10   0   14.00    1.00
   3 -10   0   12.80    0.90
   3  10   1   41.30    2.00
  -3  10  -1   43.20    2.10
  -3 -10  -1   47.20    2.10
   3 -10   1   44.10    2.20
   3  10   2   42.10    2.30
  -3  10  -2   38.80    1.90
  -3 -10  -2   41.80    1.90
   3 -10   2   44.60    1.90
   3 -10   2   44.10    2.20
   3  10   3   11.40    0.80
  -3  10  -3   11.30    1.10
  -3 -10  -3   12.20    0.90
   3 -10   3   11.30    1.10
   3 -10   3   11.90    1.00
   3  10   4  420.70   14.30
  -3  10  -4  432.00   15.80
  -3 -10  -4  430.70   16.00
   3 -10   4  429.40   14.60
   3 -10   4  444.60   15.50
   3  10   5    3.50    0.70
   3  10   5    3.70    0.80
  -3  10  -5    2.50    0.90
   3 -10   5    3.30    0.90
   3 -10   5    3.50    1.10
   3  10   6  173.80    6.10
   3  10   6  171.30    6.30
  -3  10  -6  172.70    7.10
  -3  10  -6  161.00    6.50
   3 -10   6  167.70    6.50
   3 -10   6  172.40    7.00
   3  10   7   14.20    1.10
   3  10   7   12.60    1.20
  -3  10  -7   15.70    1.40
  -3  10  -7   14.00    1.20
   3 -10   7   12.70    1.10
   3  10   8   85.10    3.30
   3  10   8   88.30    3.80
  -3  10  -8   86.70    3.90
  -3  10  -8   81.70    3.90
   3 -10   8   91.20    4.00
   3  10   9    4.30    0.80
   3  10   9    2.30    1.00
  -3  10  -9    4.30    1.10
  -3  10  -9    3.20    1.70
   3 -10   9    2.70    1.00
   3  10  10   28.20    1.60
   3  10  10   27.70    1.80
  -3  10 -10   27.30    1.90
  -3  10 -10   25.00    2.20
   3 -10  10   28.30    2.00
   3  10  11    4.50    0.90
  -3  10 -11    3.90    1.20
  -3  10 -11    5.20    2.10
  -3 -10 -11    4.30    2.60
   3 -10  11    4.00    0.90
  -3  10 -12    4.40    1.20
  -3  10 -12    4.30    1.60
  -3 -10 -12    6.00    2.00
  -3  10 -13   -0.30    1.60
  -3 -10 -13   -0.10    2.70
  -3  10 -14   76.00    4.80
   3  11 -15   -0.80    1.60
   3 -11 -15    1.30    2.50
   3  11 -14   38.50    3.50
   3 -11 -14   41.00    3.50
   3 -11 -14   40.60    3.20
   3  11 -13   34.70    3.00
   3 -11 -13   34.00    3.10
   3 -11 -13   38.40    3.20
   3  11 -12   38.00    1.90
   3  11 -12   42.10    3.10
  -3 -11  12   38.30    1.90
   3 -11 -12   36.80    3.10
   3 -11 -12   41.50    4.30
   3  11 -11    0.20    0.70
   3  11 -11    2.50    1.50
  -3 -11  11    0.00    0.60
  -3 -11  11    0.20    1.70
   3 -11 -11    0.10    1.50
   3  11 -10   84.40    3.60
   3  11 -10   81.70    4.20
  -3 -11  10   82.30    3.40
  -3 -11  10   76.70    4.50
   3 -11 -10   83.70    4.50
   3  11  -9   38.70    2.00
   3  11  -9   39.10    2.50
  -3 -11   9   39.60    2.00
  -3 -11   9   43.70    3.30
   3 -11  -9   40.60    2.60
   3  11  -8    0.40    0.70
   3  11  -8    1.10    1.50
  -3  11   8    0.50    0.30
  -3 -11   8    0.10    0.60
  -3 -11   8   -0.40    1.70
   3 -11  -8    0.10    0.30
  -3  11   7  132.80    5.00
  -3 -11   7  140.00    5.50
  -3 -11   7  138.10    5.80
   3 -11  -7  142.40    4.90
   3 -11  -7  143.70    6.20
   3  11  -6    9.30    1.80
  -3  11   6    2.90    0.40
  -3 -11   6    2.20    0.70
  -3 -11   6    1.70    1.00
   3 -11  -6    2.40    1.20
   3  11  -5   71.50    2.80
  -3  11   5   73.50    2.90
  -3  11   5   74.50    3.80
  -3 -11   5   78.50    3.40
  -3 -11   5   77.20    3.30
   3 -11  -5   75.10    3.00
   3  11  -4  102.00    4.00
  -3  11   4   97.00    3.80
  -3 -11   4   95.10    4.10
  -3 -11   4  104.70    4.10
   3 -11  -4  103.10    4.10
   3 -11  -4  102.30    4.20
   3  11  -3  500.90   16.50
  -3  11   3  488.20   17.10
  -3 -11   3  510.40   17.70
   3 -11  -3  522.90   17.10
   3  11  -2  549.00   18.30
  -3  11   2  529.20   18.10
  -3 -11   2  560.10   18.60
  -3 -11   2  537.70   18.40
   3 -11  -2  557.00   18.70
   3  11  -1   41.50    2.00
  -3  11   1   40.50    1.80
  -3 -11   1   42.00    2.10
  -3 -11   1   41.00    1.80
   3 -11  -1   39.60    1.70
   3  11   0  105.20    4.00
  -3  11   0  110.20    4.10
  -3 -11   0  110.40    4.70
   3 -11   0  114.20    4.10
   3  11   1  382.60   13.50
  -3  11  -1  394.10   14.00
  -3 -11  -1  391.20   13.40
   3 -11   1  398.70   14.20
   3  11   2  227.20    7.80
  -3  11  -2  224.20    8.20
  -3 -11  -2  232.30    8.90
   3 -11   2  224.80    7.90
   3 -11   2  230.90    8.10
   3  11   3  889.10   29.10
  -3  11  -3  892.60   30.30
  -3 -11  -3  877.00   31.20
   3 -11   3  901.00   29.80
   3 -11   3  883.50   30.40
   3  11   4    1.40    0.80
  -3  11  -4    2.50    0.90
  -3 -11  -4    1.90    0.50
   3 -11   4    0.70    0.80
   3 -11   4    2.20    0.90
   3  11   5   97.80    3.90
   3  11   5   94.40    4.30
  -3  11  -5   92.90    3.80
   3 -11   5   95.80    4.10
   3 -11   5   92.60    4.30
   3  11   6   54.00    2.30
   3  11   6   53.30    2.50
  -3  11  -6   52.90    2.50
   3 -11   6   53.10    2.40
   3 -11   6   57.40    3.00
   3  11   7   39.80    1.90
   3  11   7   38.70    2.00
  -3  11  -7   37.70    1.90
   3 -11   7   38.00    1.90
   3 -11   7   36.10    2.40
   3  11   8  113.20    4.70
   3  11   8  113.10    4.80
  -3  11  -8  108.30    4.70
  -3  11  -8  107.90    4.80
   3 -11   8  112.30    4.70
   3  11   9    9.80    1.10
   3  11   9   10.70    1.20
  -3  11  -9    8.10    1.30
  -3  11  -9   10.20    1.80
   3 -11   9    9.60    1.00
   3  11  10   35.90    1.80
   3  11  10   36.20    2.10
  -3  11 -10   33.60    2.40
  -3  11 -10   37.20    2.60
   3 -11  10   31.00    1.90
   3  11  11   71.60    3.00
  -3  11 -11   72.30    3.50
  -3  11 -11   66.90    3.90
   3 -11  11   67.10    3.60
  -3  11 -12   13.70    1.50
  -3  11 -12   10.90    2.00
  -3 -11 -12   12.60    3.10
  -3  11 -13    4.90    1.80
  -3 -11 -13    4.60    2.00
   3  12 -15   10.40    2.40
   3  12 -14   -1.70    2.20
   3 -12 -14   -0.20    2.90
   3 -12 -14    1.50    2.70
   3  12 -13   97.50    5.30
   3 -12 -13   93.30    5.90
   3 -12 -13  103.00    5.10
   3  12 -12    0.10    0.80
   3  12 -12    1.00    1.90
  -3 -12  12   -0.10    0.80
   3 -12 -12   -0.30    2.30
   3  12 -11   24.10    1.40
   3  12 -11   21.40    3.50
  -3 -12  11   23.20    1.60
   3 -12 -11   19.90    2.70
   3  12 -10  116.10    5.10
   3  12 -10  117.30    5.70
  -3 -12  10  121.40    4.90
  -3 -12  10  119.80    6.00
   3 -12 -10  113.40    5.70
   3  12  -9    2.80    0.70
   3  12  -9    4.30    1.60
  -3  12   9    4.60    0.30
  -3  12   9    4.10    0.30
  -3 -12   9    3.00    1.00
  -3 -12   9    2.80    1.30
   3  12  -8  146.60    6.00
   3  12  -8  140.90    6.70
  -3  12   8  139.20    5.10
  -3 -12   8  148.60    5.60
  -3 -12   8  141.20    6.30
   3 -12  -8  148.40    5.90
   3  12  -7  165.90    6.50
  -3  12   7  156.80    6.20
  -3 -12   7  157.60    6.10
  -3 -12   7  177.30    7.70
   3 -12  -7  164.80    6.00
   3 -12  -7  159.00    6.90
  -3  12   6    0.50    0.40
  -3 -12   6    0.50    0.70
  -3 -12   6    1.10    1.50
   3 -12  -6    1.50    0.80
   3  12  -5  320.70   11.10
  -3  12   5  310.10   11.60
  -3  12   5  314.80   13.20
  -3 -12   5  326.20   12.20
  -3 -12   5  345.10   12.40
   3 -12  -5  327.30   11.60
   3  12  -4   61.50    2.70
  -3  12   4   60.90    2.60
  -3 -12   4   60.20    2.60
   3 -12  -4   64.70    2.50
   3 -12  -4   65.70    3.00
   3  12  -3  811.00   26.70
  -3  12   3  789.20   26.70
  -3 -12   3  815.40   27.40
   3 -12  -3  820.20   27.00
   3  12  -2   21.60    1.20
  -3  12   2   21.00    1.20
  -3 -12   2   21.70    1.30
   3 -12  -2   22.50    1.20
   3  12  -1   77.50    3.00
  -3  12   1   75.40    3.00
  -3 -12   1   80.60    3.20
  -3 -12   1   75.50    2.80
   3 -12  -1   78.40    3.10
   3  12   0  437.00   15.30
  -3  12   0  423.70   14.80
  -3 -12   0  436.50   14.90
   3 -12   0  439.40   14.50
   3  12   1   84.70    3.30
  -3  12  -1   88.30    3.40
  -3 -12  -1   86.50    3.30
   3 -12   1   88.00    3.80
   3  12   2  464.00   16.30
  -3  12  -2  468.20   16.00
  -3 -12  -2  462.00   16.20
   3 -12   2  470.20   16.30
   3 -12   2  486.60   16.80
   3  12   3   15.90    1.10
  -3  12  -3   15.10    1.20
  -3 -12  -3   15.70    1.10
   3 -12   3   17.40    1.30
   3 -12   3   16.80    1.40
   3  12   4   13.70    1.00
  -3  12  -4   13.30    1.20
  -3 -12  -4   11.50    1.00
   3 -12   4   13.00    1.00
   3 -12   4   15.60    1.40
   3  12   5   42.90    2.00
   3  12   5   43.50    2.20
  -3  12  -5   42.90    2.00
  -3 -12  -5   42.10    2.10
   3 -12   5   42.30    2.20
   3 -12   5   42.50    2.50
   3  12   6  149.40    5.60
   3  12   6  154.20    6.30
  -3  12  -6  158.20    6.60
   3 -12   6  159.10    6.30
   3 -12   6  156.90    6.30
   3  12   7   30.40    1.70
   3  12   7   35.40    1.90
  -3  12  -7   30.60    1.80
   3 -12   7   30.30    1.80
   3 -12   7   30.80    2.20
   3  12   8   46.30    2.20
   3  12   8   50.10    2.50
  -3  12  -8   47.50    2.40
   3 -12   8   47.20    2.50
   3  12   9   20.90    1.40
   3  12   9   20.10    1.40
  -3  12  -9   20.20    1.60
   3 -12   9   20.00    1.70
   3  12  10   44.10    2.10
   3  12  10   47.00    2.50
  -3  12 -10   46.70    2.70
   3 -12  10   41.70    2.50
   3  12  11   93.30    3.60
  -3  12 -11   93.50    4.80
   3 -12  11   75.30    3.60
  -3  12 -12    2.60    1.20
  -3 -12 -12    3.00    2.80
  -3 -12 -13    0.20    2.00
   3  13 -15   14.80    2.60
   3  13 -14   15.30    2.30
   3 -13 -14   22.40    3.90
   3 -13 -14   18.20    2.90
   3  13 -13    3.40    2.30
   3 -13 -13    2.00    2.40
   3 -13 -13    1.80    2.30
   3  13 -12    8.50    1.00
   3  13 -12    8.90    1.90
  -3 -13  12   10.50    1.00
   3 -13 -12   10.90    2.70
   3  13 -11    4.20    0.80
   3  13 -11    3.10    1.30
  -3 -13  11    4.40    1.00
   3  13 -10   26.40    1.70
   3  13 -10   27.90    2.40
  -3 -13  10   28.10    1.50
  -3 -13  10   28.80    2.70
   3 -13 -10   32.30    2.80
   3  13  -9  183.10    7.80
   3  13  -9  177.10    7.60
  -3  13   9  176.50    6.30
  -3 -13   9  175.90    7.00
  -3 -13   9  196.40    8.50
   3 -13  -9  191.00    7.20
   3  13  -8    2.50    1.30
  -3  13   8    0.90    0.40
  -3 -13   8    1.20    0.70
  -3 -13   8   -0.30    1.70
   3 -13  -8    0.70    0.40
  -3  13   7  165.10    6.10
  -3 -13   7  161.10    6.60
  -3 -13   7  169.10    7.00
   3 -13  -7  183.20    7.00
   3 -13  -7  176.70    7.10
  -3  13   6   60.60    2.60
  -3 -13   6   65.70    3.00
  -3 -13   6   71.10    3.90
   3 -13  -6   66.10    2.80
   3  13  -5  122.10    4.70
  -3  13   5  115.10    4.80
  -3  13   5  121.60    5.00
  -3 -13   5  123.30    4.90
  -3 -13   5  124.20    5.10
   3 -13  -5  125.10    5.10
   3 -13  -5  123.30    4.80
  -3  13   4    1.00    0.50
  -3  13   4    2.40    0.70
  -3 -13   4   -0.10    0.70
   3 -13  -4    2.40    0.60
   3  13  -3   38.00    1.80
  -3  13   3   36.10    1.80
  -3 -13   3   37.10    1.90
   3 -13  -3   39.10    1.90
   3  13  -2  125.00    5.10
  -3  13   2  124.90    4.70
  -3 -13   2  128.10    5.00
   3 -13  -2  127.20    5.00
   3  13  -1   13.80    1.20
  -3  13   1   13.90    1.10
  -3 -13   1   13.30    1.10
  -3 -13   1   15.10    0.70
   3 -13  -1   13.90    1.00
   3  13   0  249.40    8.50
  -3  13   0  251.30    8.60
  -3 -13   0  260.00    9.60
  -3 -13   0  249.10    9.10
   3 -13   0  263.80    9.50
   3  13   1  156.80    6.10
  -3  13  -1  161.20    5.70
  -3 -13  -1  159.70    5.70
   3 -13   1  154.60    5.70
   3  13   2   12.70    1.10
  -3  13  -2   12.80    1.20
  -3 -13  -2   11.90    1.10
   3 -13   2   11.20    1.10
   3  13   3  907.70   29.60
  -3  13  -3  907.30   31.20
  -3 -13  -3  944.40   31.80
   3 -13   3  930.90   31.10
   3 -13   3  922.90   31.20
   3  13   4    2.10    0.60
  -3  13  -4    2.10    0.70
  -3 -13  -4    1.50    0.80
   3 -13   4    1.00    0.90
   3 -13   4    2.40    0.70
   3  13   5  294.30   10.30
  -3  13  -5  305.30   11.20
  -3 -13  -5  301.40   11.20
   3 -13   5  299.10   11.10
   3 -13   5  306.80   11.20
   3  13   6   11.40    1.10
   3  13   6   13.30    1.20
  -3  13  -6   10.80    1.40
   3 -13   6   13.30    1.30
   3 -13   6   10.20    1.50
   3  13   7   13.00    1.10
   3  13   7   13.40    1.30
  -3  13  -7   12.50    1.40
   3 -13   7   12.30    1.40
   3 -13   7   13.20    1.80
   3  13   8   45.30    2.20
   3  13   8   41.90    2.20
  -3  13  -8   41.80    2.30
   3 -13   8   43.20    2.30
   3 -13   8   47.00    3.30
   3  13   9    9.10    1.10
   3  13   9   12.00    1.10
  -3  13  -9   10.50    1.40
   3 -13   9   12.20    1.60
   3  13  10   10.00    1.10
   3  13  10   13.10    1.20
  -3  13 -10   10.90    1.40
   3  13  11    5.60    1.00
  -3  13 -11    3.60    1.30
  -3  13 -12    0.50    1.60
  -3 -13 -12    0.50    2.30
  -3 -13 -13    9.70    3.50
   3  14 -14    3.40    1.90
   3 -14 -14    3.10    3.10
   3 -14 -14    2.60    2.40
   3  14 -13   12.20    2.00
   3 -14 -13   16.80    3.20
   3 -14 -13   17.10    2.80
   3  14 -12   56.10    2.80
   3  14 -12   48.80    3.30
   3 -14 -12   53.60    3.90
   3 -14 -12   54.70    3.50
   3  14 -11   91.50    4.00
   3  14 -11   84.20    4.40
  -3 -14  11   83.70    3.80
   3 -14 -11   81.20    4.20
   3  14 -10   70.70    3.30
   3  14 -10   72.60    3.60
  -3 -14  10   71.30    3.10
  -3 -14  10   79.10    4.60
   3 -14 -10   71.50    3.80
   3  14  -9   25.70    1.60
   3  14  -9   28.80    1.90
  -3  14   9   25.90    1.20
  -3 -14   9   24.30    1.60
  -3 -14   9   26.90    2.40
   3 -14  -9   26.50    1.30
   3 -14  -9   31.20    2.00
   3  14  -8   -0.50    1.40
  -3  14   8    0.60    0.40
  -3 -14   8   -0.10    0.70
  -3 -14   8    0.20    1.20
   3 -14  -8   -0.10    0.40
   3 -14  -8    0.70    1.40
  -3  14   7  188.80    7.10
  -3 -14   7  188.70    7.30
  -3 -14   7  200.40    8.80
   3 -14  -7  187.80    7.60
   3 -14  -7  197.70    8.40
  -3  14   6  114.30    4.60
  -3 -14   6  123.00    5.10
  -3 -14   6  123.10    5.00
   3 -14  -6  123.00    4.90
   3 -14  -6  125.70    5.30
   3  14  -5   65.50    2.80
  -3  14   5   63.70    2.70
  -3 -14   5   66.80    2.90
  -3 -14   5   71.60    3.70
   3 -14  -5   65.20    3.00
   3 -14  -5   69.60    3.00
   3  14  -4   -0.20    0.50
  -3  14   4   -0.30    0.60
  -3  14   4    1.30    0.80
  -3 -14   4    0.50    0.70
   3 -14  -4    0.70    0.60
   3  14  -3  304.30   11.00
  -3  14   3  297.10   10.40
  -3 -14   3  307.20   11.10
   3 -14  -3  310.10   11.40
   3  14  -2  115.80    4.50
  -3  14   2  119.80    4.90
  -3 -14   2  121.70    4.80
   3 -14  -2  121.00    4.60
   3  14  -1  165.70    6.30
  -3 -14   1  174.50    6.20
   3 -14  -1  174.80    6.50
   3  14   0  213.50    7.40
  -3  14   0  215.00    7.30
  -3 -14   0  218.10    7.60
  -3 -14   0  204.90    7.30
   3 -14   0  209.80    7.50
   3  14   1   94.30    3.60
  -3  14  -1   94.20    3.90
  -3 -14  -1  100.90    3.90
   3 -14   1   99.70    4.30
   3  14   2   77.40    3.20
  -3  14  -2   80.80    3.60
  -3 -14  -2   80.40    3.30
   3 -14   2   81.00    3.50
   3  14   3    7.90    1.10
  -3  14  -3    7.40    0.90
  -3 -14  -3    6.70    0.80
   3 -14   3    7.80    1.10
   3 -14   3   11.00    1.20
   3  14   4  264.80    9.50
  -3  14  -4  288.10   10.30
  -3 -14  -4  282.30   10.30
   3 -14   4  290.00   11.00
   3 -14   4  282.20   10.90
   3  14   5    3.10    0.90
  -3  14  -5    2.90    0.80
  -3 -14  -5    3.10    0.80
   3 -14   5    0.70    0.90
   3 -14   5    1.60    1.20
   3  14   6  145.80    5.60
   3  14   6  156.90    6.40
  -3  14  -6  152.60    6.00
  -3 -14  -6  158.20    6.50
   3 -14   6  154.20    6.90
   3 -14   6  155.70    7.20
   3  14   7   34.10    1.70
   3  14   7   37.50    2.10
  -3  14  -7   33.50    2.10
   3 -14   7   33.30    1.80
   3 -14   7   34.20    2.20
   3  14   8   54.40    2.70
   3  14   8   59.40    2.70
  -3  14  -8   56.40    2.80
   3 -14   8   53.90    2.80
   3 -14   8   53.50    3.40
   3  14   9   77.60    3.40
   3  14   9   79.80    3.80
  -3  14  -9   79.70    3.90
   3 -14   9   70.20    3.40
   3  14  10   24.40    1.50
   3  14  10   23.00    1.50
  -3  14 -10   22.20    1.80
   3  14  11    1.70    0.70
  -3  14 -11    1.10    1.20
  -3  14 -12   15.10    1.50
   3  15 -14   31.70    3.20
   3 -15 -14   37.00    3.80
   3 -15 -14   38.50    3.20
   3  15 -13    8.80    2.70
   3 -15 -13   10.90    3.10
   3 -15 -13   10.40    2.50
   3  15 -12    8.10    1.10
   3  15 -12   11.40    2.30
   3 -15 -12    7.50    2.10
   3 -15 -12    9.20    1.70
   3  15 -11   57.20    2.80
   3  15 -11   55.80    3.60
  -3 -15  11   60.20    3.00
   3  15 -10    0.00    0.80
   3  15 -10    0.50    1.80
  -3  15  10    0.80    0.30
  -3  15  10    0.50    0.30
  -3 -15  10   -0.30    0.80
  -3 -15  10   -2.80    2.60
   3 -15 -10   -0.30    1.20
   3  15  -9  154.80    6.20
   3  15  -9  152.50    6.50
  -3  15   9  151.80    5.50
  -3 -15   9  153.50    6.30
  -3 -15   9  156.10    7.50
   3 -15  -9  165.70    6.50
   3 -15  -9  157.50    6.50
   3  15  -8   56.30    3.10
  -3  15   8   58.60    2.50
  -3 -15   8   62.00    2.90
  -3 -15   8   62.00    4.10
   3 -15  -8   62.60    2.80
   3 -15  -8   62.80    3.20
   3  15  -7   16.90    1.70
  -3  15   7   11.60    1.00
  -3 -15   7   11.80    1.10
  -3 -15   7   12.50    1.80
   3 -15  -7   12.70    1.00
   3 -15  -7   15.80    1.70
   3  15  -6   15.70    1.40
  -3  15   6   13.60    1.00
  -3 -15   6   14.50    1.20
  -3 -15   6   16.20    1.70
   3 -15  -6   16.50    1.50
  -3  15   5   46.80    2.30
  -3 -15   5   48.00    2.40
  -3 -15   5   52.20    2.90
   3 -15  -5   48.50    2.50
   3  15  -4  110.60    4.80
  -3  15   4  106.40    4.20
  -3 -15   4  112.20    4.70
   3 -15  -4  110.70    4.40
   3  15  -3  148.50    5.70
  -3  15   3  151.30    5.60
  -3 -15   3  158.10    5.90
   3 -15  -3  151.80    5.60
   3  15  -2   30.70    1.80
  -3 -15   2   31.70    1.70
   3 -15  -2   32.50    1.70
   3  15  -1   75.80    3.20
  -3 -15   1   75.60    3.20
   3 -15  -1   74.10    3.00
   3  15   0   -0.20    0.50
  -3  15   0   -0.20    0.60
  -3 -15   0   -0.30    0.70
  -3 -15   0    0.70    0.20
   3 -15   0   -0.40    0.80
   3  15   1  314.90   11.50
  -3  15  -1  316.70   10.80
  -3 -15  -1  313.40   11.30
   3 -15   1  322.40   11.50
   3  15   2   54.70    2.50
  -3  15  -2   55.20    2.50
  -3 -15  -2   58.40    2.70
   3 -15   2   57.50    2.70
   3  15   3   43.70    2.20
  -3  15  -3   44.30    2.10
  -3 -15  -3   40.80    2.10
   3 -15   3   45.60    2.50
   3 -15   3   42.10    2.10
   3  15   4   21.60    1.50
  -3  15  -4   20.70    1.70
  -3 -15  -4   22.80    1.40
   3 -15   4   21.10    1.60
   3 -15   4   23.70    1.70
   3  15   5   -0.10    0.80
  -3  15  -5    0.00    0.90
  -3 -15  -5   -0.20    0.70
   3 -15   5    0.30    0.90
   3 -15   5    0.10    1.20
   3  15   6   39.90    2.00
  -3  15  -6   37.50    2.30
  -3 -15  -6   38.10    2.10
   3 -15   6   38.80    2.20
   3 -15   6   40.00    2.60
   3  15   7  133.30    5.30
   3  15   7  122.80    5.60
  -3  15  -7  142.80    5.90
   3 -15   7  129.10    5.50
   3 -15   7  134.20    6.20
   3  15   8   74.40    3.20
   3  15   8   70.90    3.60
  -3  15  -8   79.30    3.60
   3 -15   8   79.80    3.80
   3 -15   8   76.30    4.20
   3  15   9   25.40    1.50
   3  15   9   28.50    1.90
  -3  15  -9   25.00    1.80
   3 -15   9   24.90    1.90
   3 -15   9   32.10    3.20
   3  15  10   12.40    1.00
   3  15  10   10.30    1.20
  -3  15 -10    9.40    1.50
   3 -15  10    9.50    1.20
  -3  15 -11   41.60    2.70
   3 -15  11   33.00    2.50
  -3  15 -12    6.10    1.50
  -3 -15 -13    4.40    2.60
   3  16 -14   18.50    2.80
   3 -16 -14   15.90    2.10
   3  16 -13   36.70    3.30
   3 -16 -13   36.90    3.90
   3 -16 -13   36.60    2.70
   3  16 -12   14.50    1.40
   3  16 -12   11.70    2.30
   3 -16 -12   12.90    1.90
   3  16 -11   51.90    2.60
   3  16 -11   44.60    2.90
  -3 -16  11   45.80    2.50
   3  16 -10   47.90    2.50
   3  16 -10   46.10    3.10
  -3  16  10   51.70    2.00
  -3 -16  10   49.20    2.60
  -3 -16  10   43.20    3.50
   3 -16 -10   54.20    2.20
   3 -16 -10   48.30    2.90
   3  16  -9    0.90    0.90
   3  16  -9    3.50    1.90
  -3  16   9    0.90    0.50
  -3 -16   9   -0.50    0.90
  -3 -16   9   -1.30    2.30
   3 -16  -9    0.00    0.50
   3 -16  -9   -0.10    1.50
   3  16  -8   71.60    3.30
   3  16  -8   75.10    3.60
  -3  16   8   67.30    3.20
  -3 -16   8   84.30    3.60
  -3 -16   8   81.50    4.40
   3 -16  -8   76.40    3.50
   3 -16  -8   74.80    3.70
   3  16  -7  392.10   15.00
  -3  16   7  383.50   13.20
  -3 -16   7  377.80   14.60
  -3 -16   7  399.90   16.00
   3 -16  -7  402.80   14.80
   3 -16  -7  409.70   14.20
  -3  16   6    9.10    0.80
  -3 -16   6    9.30    1.00
  -3 -16   6   10.30    1.60
   3 -16  -6   10.60    1.10
  -3  16   5   75.60    3.10
  -3  16   5   82.80    4.20
  -3 -16   5   83.20    3.40
  -3 -16   5   85.50    4.20
   3 -16  -5   77.60    3.60
   3  16  -4   83.30    3.30
  -3  16   4   79.80    3.30
  -3 -16   4   78.30    3.50
   3 -16  -4   85.90    3.50
   3  16  -3   10.70    1.10
  -3  16   3   10.50    0.90
  -3 -16   3   10.20    1.10
   3 -16  -3   12.10    1.10
   3  16  -2    4.00    0.70
  -3 -16   2    3.40    0.90
   3 -16  -2    4.70    0.90
   3  16  -1   13.30    1.00
  -3 -16   1   15.60    1.30
   3 -16  -1   13.70    1.20
   3  16   0  212.90    7.60
  -3  16   0  212.90    7.50
  -3 -16   0  212.80    8.30
   3 -16   0  217.40    8.10
   3  16   1  125.20    4.70
  -3  16  -1  132.40    4.90
  -3 -16  -1  128.00    5.00
   3 -16   1  125.00    5.20
   3  16   2  121.40    4.70
  -3 -16  -2  130.80    5.10
   3 -16   2  129.40    5.70
   3  16   3    4.30    1.00
  -3  16  -3    3.80    1.10
  -3 -16  -3    3.00    0.70
   3 -16   3    4.20    1.10
   3 -16   3    4.10    1.10
   3  16   4   67.50    3.10
  -3  16  -4   69.80    3.40
  -3 -16  -4   63.80    3.10
   3 -16   4   68.80    3.30
   3 -16   4   70.30    3.30
   3  16   5   10.50    1.10
  -3  16  -5   11.80    1.40
  -3 -16  -5   10.20    1.10
   3 -16   5    8.60    1.30
   3 -16   5   11.30    1.50
   3  16   6    0.40    0.80
  -3  16  -6    0.20    1.10
  -3 -16  -6    0.20    0.80
   3 -16   6    1.40    1.10
   3 -16   6    0.20    1.40
   3  16   7    4.30    0.90
   3  16   7    3.90    0.80
  -3  16  -7    4.20    1.30
   3 -16   7    5.60    1.30
   3 -16   7    4.80    1.80
   3  16   8   31.90    1.80
   3  16   8   27.50    1.80
  -3  16  -8   33.50    2.10
   3 -16   8   30.90    1.90
   3 -16   8   35.10    3.00
   3  16   9    4.50    0.90
   3  16   9    4.00    1.20
  -3  16  -9    3.80    1.30
   3 -16   9    4.90    1.10
   3 -16   9    5.00    2.20
   3  16  10   71.40    3.20
   3  16  10   69.00    4.50
  -3  16 -10   61.30    3.50
   3 -16  10   64.40    3.80
  -3  16 -11    0.80    1.40
  -3  16 -12   29.00    2.20
  -3 -16 -13    1.30    2.40
   3  17 -14   10.10    2.00
   3 -17 -14   12.10    2.80
   3  17 -13   -0.30    1.50
   3 -17 -13   -0.30    3.00
   3 -17 -13    0.20    2.10
   3  17 -12   36.60    2.40
   3  17 -12   30.40    2.80
   3 -17 -12   36.60    2.90
   3  17 -11    3.70    1.10
   3  17 -11    3.50    1.90
  -3 -17  11    3.30    1.10
   3 -17 -11    4.80    1.50
   3  17 -10  170.40    7.00
   3  17 -10  157.40    7.50
  -3  17  10  155.60    5.80
  -3 -17  10  156.20    6.60
   3 -17 -10  169.70    6.00
   3 -17 -10  145.10    6.70
   3  17  -9    2.70    1.00
   3  17  -9    4.20    1.50
  -3  17   9    5.60    0.60
  -3 -17   9    4.00    1.10
  -3 -17   9    3.70    2.50
   3 -17  -9    2.70    0.60
   3 -17  -9    4.90    1.30
   3  17  -8   54.80    2.70
   3  17  -8   55.40    2.70
  -3  17   8   54.70    2.40
  -3 -17   8   55.50    2.80
  -3 -17   8   54.70    3.90
   3 -17  -8   56.70    2.50
   3 -17  -8   61.60    3.40
  -3  17   7   39.20    2.00
  -3 -17   7   41.50    2.10
  -3 -17   7   39.70    3.00
   3 -17  -7   40.50    2.10
   3 -17  -7   42.10    2.40
  -3  17   6   24.80    1.50
  -3 -17   6   26.40    1.60
  -3 -17   6   29.20    2.20
   3 -17  -6   24.50    1.50
   3 -17  -6   26.60    1.40
  -3  17   5   60.80    2.70
  -3  17   5   59.30    3.00
  -3 -17   5   67.80    3.30
  -3 -17   5   68.40    4.10
   3  17  -4   18.40    1.20
  -3 -17   4   14.40    1.40
   3 -17  -4   15.30    1.10
   3  17  -3  255.90    9.40
   3  17  -3  255.40    9.00
  -3 -17   3  255.90   11.00
   3 -17  -3  271.80    9.60
   3  17  -2  116.40    4.60
  -3 -17   2  118.30    4.70
   3 -17  -2  117.10    4.50
   3  17  -1    0.10    0.80
  -3  17   1   -0.50    0.60
  -3 -17   1    1.10    0.80
   3 -17  -1    1.00    0.90
   3  17   0  175.60    6.70
  -3  17   0  182.40    7.20
  -3 -17   0  180.10    6.80
   3 -17   0  188.70    7.30
   3  17   1   84.20    3.30
  -3 -17  -1   80.70    3.40
  -3 -17  -1   78.00    2.50
  -3 -17  -1   64.50    2.80
   3 -17   1   78.60    3.30
   3  17   2    7.70    1.10
  -3 -17  -2    6.10    1.00
   3 -17   2    7.70    0.90
   3  17   3   92.40    3.70
  -3  17  -3   94.70    4.10
  -3 -17  -3   91.50    4.00
   3 -17   3  100.10    4.60
   3 -17   3  100.30    4.00
   3  17   4    0.00    0.90
  -3  17  -4   -1.30    1.00
  -3 -17  -4   -1.60    0.80
   3 -17   4   -0.90    1.00
   3 -17   4    0.40    1.30
   3  17   5    0.80    0.80
  -3  17  -5   -1.60    1.00
  -3 -17  -5    1.70    0.90
   3 -17   5   -0.10    0.70
   3 -17   5    0.70    1.30
   3  17   6  115.30    4.70
  -3  17  -6  120.70    4.90
  -3 -17  -6  112.00    5.30
   3 -17   6  110.10    4.80
   3 -17   6  119.30    5.70
   3  17   7   97.20    4.10
   3  17   7   89.40    4.00
  -3  17  -7   95.00    4.30
  -3 -17  -7   88.40    4.60
   3 -17   7   91.20    4.00
   3 -17   7   89.80    4.90
   3  17   8   85.40    4.00
   3  17   8   92.20    4.20
  -3  17  -8   90.90    4.30
   3 -17   8   90.50    4.20
   3 -17   8   90.30    4.70
   3  17   9   32.30    1.90
   3  17   9   27.60    1.80
  -3  17  -9   30.40    2.20
   3 -17   9   28.70    2.20
   3 -17   9   27.80    3.30
   3  17  10    2.20    1.10
  -3  17 -10    2.40    1.30
   3 -17  10    1.40    1.00
  -3  17 -11    1.50    1.40
  -3  17 -12   -0.80    1.40
  -3 -17 -12    0.40    2.10
  -3 -17 -13   50.50    3.60
   3  18 -14   11.50    2.60
   3 -18 -14   16.20    2.70
   3  18 -13   26.00    2.90
   3 -18 -13   24.60    3.90
   3 -18 -13   28.60    2.80
   3  18 -12   11.90    1.50
   3  18 -12   15.60    2.40
   3 -18 -12   15.50    2.10
   3  18 -11   36.50    2.20
   3  18 -11   32.60    2.60
  -3 -18  11   37.40    2.40
   3 -18 -11   42.00    3.00
   3  18 -10   74.00    3.70
   3  18 -10   71.80    4.00
  -3  18  10   76.10    3.10
  -3 -18  10   77.30    3.70
   3 -18 -10   75.20    3.60
   3 -18 -10   70.30    4.00
   3  18  -9   45.60    2.50
   3  18  -9   44.90    2.70
  -3  18   9   43.60    1.90
  -3 -18   9   40.10    2.50
  -3 -18   9   45.70    3.60
   3 -18  -9   42.70    2.10
   3 -18  -9   46.70    2.80
   3  18  -8   28.60    1.80
   3  18  -8   25.40    2.10
  -3  18   8   25.50    1.50
  -3 -18   8   23.00    1.80
  -3 -18   8   25.20    3.00
   3 -18  -8   25.10    1.50
   3 -18  -8   27.50    2.20
  -3  18   7    4.00    0.70
  -3 -18   7    2.50    1.10
  -3 -18   7    4.80    1.50
   3 -18  -7    2.30    0.70
   3 -18  -7    3.40    1.30
  -3  18   6    7.60    0.90
  -3 -18   6    9.00    1.00
  -3 -18   6    8.00    1.50
   3 -18  -6    8.70    1.00
   3 -18  -6    8.90    1.20
  -3  18   5   45.40    2.40
  -3  18   5   44.40    2.50
  -3 -18   5   48.20    2.70
  -3 -18   5   48.10    2.90
   3  18  -4  104.40    4.10
  -3  18   4  104.30    4.80
  -3 -18   4  113.70    4.90
   3 -18  -4  110.60    4.60
   3  18  -3   13.60    1.40
   3  18  -3   10.50    0.80
  -3 -18   3   10.70    1.00
   3 -18  -3    8.90    1.00
   3  18  -2   74.90    3.30
  -3 -18   2   76.80    3.50
   3 -18  -2   74.40    3.30
   3  18  -1   71.20    3.20
  -3  18   1   69.20    3.50
  -3  18   1   72.80    3.80
  -3 -18   1   68.60    3.10
   3 -18  -1   69.70    3.30
   3  18   0   93.40    3.90
  -3 -18   0   92.80    3.90
   3 -18   0   95.40    4.00
   3  18   1   13.70    1.10
  -3 -18  -1   10.60    1.20
   3 -18   1   12.20    1.10
   3  18   2   12.00    1.30
  -3 -18  -2   13.20    1.30
  -3 -18  -2   13.60    0.70
   3 -18   2   12.90    1.50
   3  18   3    8.80    1.10
  -3  18  -3   12.00    1.20
  -3 -18  -3    9.20    1.20
   3 -18   3   11.70    1.30
   3 -18   3    9.90    1.40
   3  18   4   90.50    4.10
  -3  18  -4   89.40    3.80
  -3 -18  -4   92.90    4.20
   3 -18   4   98.70    4.30
   3 -18   4   87.20    4.00
   3  18   5    3.40    0.90
  -3  18  -5    2.40    1.20
  -3 -18  -5    2.50    0.90
   3 -18   5    3.20    1.10
   3 -18   5    2.70    1.50
   3  18   6   32.00    1.90
  -3  18  -6   28.80    2.00
  -3 -18  -6   27.80    1.90
   3 -18   6   33.50    2.30
   3 -18   6   28.10    2.50
   3  18   7   76.60    3.60
   3  18   7   79.70    4.10
  -3  18  -7   80.60    3.60
  -3 -18  -7   79.00    3.50
   3 -18   7   79.90    3.70
   3 -18   7   91.60    4.90
   3  18   8   37.00    2.00
   3  18   8   36.80    3.00
  -3  18  -8   34.30    2.40
   3 -18   8   35.10    2.20
   3 -18   8   33.20    3.10
   3  18   9    0.50    0.90
   3  18   9    0.10    1.10
  -3  18  -9   -0.10    1.20
   3 -18   9   -0.10    0.90
   3 -18   9   -1.30    2.20
   3  18  10   87.60    3.90
  -3  18 -10   87.50    4.50
   3 -18  10   73.40    4.10
  -3  18 -11    0.20    1.50
  -3 -18 -11    3.20    2.60
  -3  18 -12    5.00    1.70
  -3 -18 -12    8.90    2.40
  -3 -18 -13    4.50    2.40
   3  19 -14   10.60    2.80
   3 -19 -14   15.70    2.60
   3  19 -13   55.20    3.90
   3 -19 -13   63.90    3.80
   3  19 -12    4.30    1.20
   3  19 -12    3.40    1.40
   3  19 -11    7.10    1.30
   3  19 -11    8.50    2.10
  -3 -19  11    7.20    1.30
   3 -19 -11   10.00    1.60
   3  19 -10    3.70    0.80
   3  19 -10    3.50    1.80
  -3  19  10    6.60    0.80
  -3 -19  10    6.10    1.30
   3 -19 -10    4.60    1.70
   3  19  -9   51.00    2.60
   3  19  -9   50.30    3.00
  -3  19   9   50.10    2.30
  -3 -19   9   43.40    2.30
  -3 -19   9   51.70    5.00
   3 -19  -9   50.30    2.30
   3 -19  -9   57.70    3.30
   3  19  -8   68.30    3.30
   3  19  -8   62.80    3.20
  -3  19   8   64.20    3.10
  -3 -19   8   63.50    3.10
  -3 -19   8   66.10    4.30
   3 -19  -8   64.50    3.20
   3 -19  -8   67.60    3.40
   3  19  -7   28.20    1.80
  -3  19   7   34.80    2.00
  -3 -19   7   29.50    1.90
  -3 -19   7   29.40    2.70
   3 -19  -7   32.30    1.90
   3 -19  -7   31.30    2.10
  -3  19   6    6.70    0.90
  -3 -19   6    5.20    1.00
  -3 -19   6    4.10    1.50
   3 -19  -6    6.60    0.90
  -3 -19   5    8.10    1.20
  -3 -19   5   10.70    1.70
   3 -19  -5    7.70    0.80
   3  19  -4  118.10    4.60
  -3  19   4  115.60    4.80
  -3  19   4  118.40    5.20
  -3 -19   4  123.30    5.10
   3 -19  -4  118.00    5.00
   3  19  -3    4.90    0.90
  -3  19   3    3.30    0.90
  -3  19   3    5.70    0.70
  -3 -19   3    3.60    0.80
   3 -19  -3    7.00    1.00
   3  19  -2    8.60    1.00
  -3 -19   2    9.30    1.30
   3 -19  -2   10.20    0.90
   3  19  -1    6.10    0.90
  -3  19   1    5.30    1.00
  -3  19   1    6.90    1.20
  -3 -19   1    3.70    0.80
   3 -19  -1    6.80    1.10
   3  19   0   39.80    2.10
  -3 -19   0   40.60    2.10
   3 -19   0   40.50    2.30
   3  19   1  544.50   18.80
  -3 -19  -1  559.30   19.40
   3 -19   1  550.30   20.10
   3  19   2   51.60    2.50
  -3  19  -2   51.50    2.40
  -3 -19  -2   47.40    2.30
  -3 -19  -2   49.40    1.90
   3 -19   2   47.80    2.60
   3  19   3   46.50    2.30
  -3  19  -3   49.00    2.70
  -3 -19  -3   44.00    2.20
  -3 -19  -3   45.60    2.00
   3 -19   3   44.20    2.30
   3 -19   3   49.20    2.60
   3  19   4    0.60    1.00
  -3  19  -4    1.20    0.70
  -3 -19  -4    0.10    1.00
   3 -19   4   -0.40    0.80
   3 -19   4   -0.70    1.30
   3  19   5    0.60    0.90
  -3  19  -5    0.60    0.90
  -3 -19  -5    0.30    0.90
   3 -19   5    1.00    1.20
   3 -19   5    1.70    1.10
   3  19   6    8.20    1.00
  -3  19  -6    8.90    1.20
  -3 -19  -6    7.20    0.90
   3 -19   6    8.60    1.20
   3 -19   6    9.10    1.90
   3  19   7   25.40    1.80
  -3  19  -7   26.10    2.10
  -3 -19  -7   20.70    1.60
   3 -19   7   24.40    1.90
   3 -19   7   24.80    2.50
   3  19   8    0.30    0.90
   3  19   8    1.00    2.30
  -3  19  -8    0.50    1.30
   3 -19   8   -0.20    1.30
   3 -19   8    0.80    2.20
   3  19   9   18.30    1.40
   3  19   9   17.20    1.70
  -3  19  -9   18.60    1.80
   3 -19   9   18.00    3.00
   3  19  10    0.90    0.80
  -3  19 -10    0.30    1.40
  -3 -19 -10   -0.60    1.70
  -3  19 -11   62.00    3.50
  -3 -19 -11   68.90    4.20
  -3  19 -12   11.80    1.90
  -3 -19 -12   17.90    2.50
  -3 -19 -13    6.60    1.90
   3  20 -14    2.60    2.60
   3 -20 -14    1.60    1.80
   3  20 -13    5.30    2.50
   3  20 -12    5.90    1.40
   3  20 -12    4.80    2.00
   3  20 -11   98.50    4.50
   3  20 -11   83.30    4.40
  -3 -20  11   78.20    4.40
   3 -20 -11   90.20    4.50
   3  20 -10   19.10    1.60
   3  20 -10   17.70    1.80
  -3  20  10   17.80    1.20
  -3 -20  10   20.00    1.70
   3 -20 -10   20.40    2.30
   3  20  -9  111.60    4.50
   3  20  -9  111.00    5.40
  -3  20   9  102.20    4.40
  -3 -20   9  100.80    4.70
   3 -20  -9  109.70    5.60
   3 -20  -9  121.10    5.10
   3  20  -8    1.20    0.80
   3  20  -8    1.10    1.40
  -3  20   8    0.80    0.70
  -3 -20   8    0.40    1.10
  -3 -20   8   -0.40    2.30
   3 -20  -8    0.80    0.80
   3 -20  -8    0.70    1.50
   3  20  -7   97.40    4.10
  -3  20   7   90.90    4.20
  -3 -20   7   89.70    4.40
  -3 -20   7   98.00    5.80
   3 -20  -7   95.70    4.10
   3 -20  -7  101.00    4.70
   3  20  -6   98.70    4.10
  -3  20   6   94.10    4.10
  -3 -20   6   99.60    4.30
  -3 -20   6  107.70    5.40
   3 -20  -6   96.90    4.30
   3  20  -5    2.50    0.80
   3  20  -5    1.00    0.60
  -3 -20   5    1.80    1.10
   3 -20  -5    1.40    0.80
   3  20  -4   78.10    3.30
  -3  20   4   80.10    3.80
  -3  20   4   81.60    3.70
  -3 -20   4   80.20    3.90
   3 -20  -4   80.40    3.60
   3  20  -3    0.80    0.80
  -3  20   3    0.50    1.00
  -3 -20   3   -0.60    1.10
   3 -20  -3    1.40    0.60
  -3 -20   2    8.40    1.30
   3 -20  -2    9.30    1.20
   3  20  -1  162.00    6.10
  -3  20   1  158.60    6.50
  -3 -20   1  167.50    6.40
   3 -20  -1  154.90    6.10
   3  20   0   48.70    2.50
  -3  20   0   46.10    2.50
  -3 -20   0   46.80    2.60
   3 -20   0   49.40    2.40
   3  20   1   20.80    1.60
  -3 -20  -1   16.70    1.50
   3 -20   1   19.70    1.60
   3  20   2   18.60    1.40
  -3  20  -2   16.30    1.40
  -3 -20  -2   17.90    1.40
   3 -20   2   21.00    1.70
   3  20   3   30.20    1.90
  -3  20  -3   30.50    1.80
  -3 -20  -3   26.60    1.80
  -3 -20  -3   29.20    1.40
   3 -20   3   30.00    1.80
   3 -20   3   30.00    2.00
   3  20   4   74.90    3.70
  -3  20  -4   88.70    3.90
  -3 -20  -4   80.20    3.80
  -3 -20  -4   85.80    3.40
   3 -20   4   77.70    3.70
   3 -20   4   79.70    4.20
   3  20   5   25.10    1.70
  -3  20  -5   24.30    1.90
  -3 -20  -5   23.40    1.90
  -3 -20  -5   25.00    1.60
   3 -20   5   25.00    1.70
   3 -20   5   25.10    2.10
   3  20   6   35.30    2.10
  -3  20  -6   35.60    2.30
  -3 -20  -6   31.70    2.00
  -3 -20  -6   33.20    2.00
   3 -20   6   32.50    2.40
   3 -20   6   34.80    2.80
   3  20   7   52.50    2.70
  -3  20  -7   55.40    3.00
  -3 -20  -7   50.00    3.00
  -3 -20  -7   52.70    2.80
   3 -20   7   50.90    3.30
   3  20   8   10.70    1.20
   3  20   8   10.20    1.40
  -3  20  -8    9.80    1.60
  -3 -20  -8    9.20    1.60
   3 -20   8    8.80    1.30
   3 -20   8    8.20    2.40
   3  20   9   28.40    1.80
   3  20   9   24.50    2.00
  -3  20  -9   24.60    2.10
  -3 -20  -9   27.40    2.40
   3 -20   9   23.30    2.50
   3  20  10    6.50    1.00
  -3  20 -10    5.70    1.60
  -3 -20 -10    7.20    1.50
  -3  20 -11    8.60    1.80
  -3 -20 -11   14.40    2.20
  -3  20 -12   18.30    2.10
  -3 -20 -12   24.80    2.70
   3  21 -14    0.60    2.60
   3 -21 -14    2.20    2.10
   3  21 -13   20.50    2.10
   3  21 -12   15.10    1.60
   3  21 -12   12.60    2.10
   3 -21 -12   20.90    2.50
   3  21 -11   27.80    2.10
   3  21 -11   28.40    2.70
  -3 -21  11   24.30    2.10
   3 -21 -11   31.30    2.70
   3  21 -10   74.80    3.60
   3  21 -10   79.20    4.20
  -3  21  10   77.50    3.40
  -3 -21  10   72.50    3.90
   3 -21 -10   76.20    3.80
   3  21  -9    9.20    1.10
   3  21  -9   10.00    1.30
  -3  21   9    9.80    1.00
  -3 -21   9    8.90    1.50
   3 -21  -9    6.30    1.00
   3 -21  -9   11.30    1.70
   3  21  -8    0.40    1.30
  -3  21   8    0.50    0.80
  -3 -21   8   -1.50    1.20
  -3 -21   8   -1.80    2.50
   3 -21  -8   -0.60    0.80
   3 -21  -8    1.20    1.30
   3  21  -7   27.80    2.20
  -3  21   7   26.60    1.70
  -3 -21   7   23.60    1.80
  -3 -21   7   25.30    3.20
   3 -21  -7   24.70    1.50
   3 -21  -7   25.30    1.90
  -3  21   6   51.70    2.60
  -3 -21   6   51.90    2.70
  -3 -21   6   58.40    3.40
   3 -21  -6   51.40    2.70
   3  21  -5   16.20    1.30
   3  21  -5   16.50    1.10
  -3  21   5   19.10    1.50
  -3 -21   5   19.00    1.70
   3 -21  -5   15.90    1.10
   3  21  -4    4.60    0.70
  -3  21   4    5.60    1.10
  -3 -21   4    5.00    1.20
  -3  21   3  183.80    7.20
  -3 -21   3  191.90    7.30
   3 -21  -3  201.00    7.60
  -3  21   2   51.70    2.60
  -3 -21   2   51.90    2.80
   3 -21  -2   51.70    2.60
   3  21  -1    9.80    1.10
  -3  21   1   13.40    1.00
  -3 -21   1   10.30    1.40
   3 -21  -1   11.10    1.40
   3  21   0  140.90    5.20
  -3 -21   0  135.80    5.40
   3 -21   0  139.00    5.90
   3  21   1  131.50    5.30
  -3  21  -1  134.20    5.90
  -3 -21  -1  130.10    5.30
   3 -21   1  133.50    5.50
   3  21   2   18.70    1.40
  -3  21  -2   17.20    1.70
  -3 -21  -2   16.80    1.60
   3 -21   2   18.00    1.40
   3  21   3   10.40    1.40
  -3  21  -3   11.40    1.50
  -3 -21  -3    7.90    1.20
  -3 -21  -3   11.60    0.80
   3 -21   3    8.80    1.50
   3  21   4   52.40    2.60
  -3  21  -4   55.50    2.70
  -3 -21  -4   46.20    2.50
  -3 -21  -4   55.40    2.50
   3 -21   4   56.80    3.10
   3 -21   4   53.60    3.40
   3  21   5   47.40    2.50
  -3  21  -5   49.00    2.60
  -3 -21  -5   46.30    2.70
  -3 -21  -5   49.20    2.40
   3 -21   5   45.40    2.70
   3 -21   5   50.50    3.20
   3  21   6   15.90    1.30
  -3  21  -6   18.70    1.90
  -3 -21  -6   15.90    1.50
  -3 -21  -6   20.20    1.40
   3 -21   6   13.00    1.50
   3 -21   6   19.20    2.30
   3  21   7   -0.80    0.90
  -3  21  -7    1.50    1.40
  -3 -21  -7    0.50    1.10
  -3 -21  -7    0.40    1.10
   3 -21   7    1.20    1.10
   3 -21   7    0.50    1.40
   3  21   8  145.50    5.80
   3  21   8  142.60    6.40
  -3  21  -8  139.80    6.60
  -3 -21  -8  149.70    6.10
   3 -21   8  138.70    7.10
   3  21   9   15.60    1.40
   3  21   9   12.00    1.30
  -3  21  -9   13.10    1.80
  -3 -21  -9   15.10    2.00
   3 -21   9   14.20    4.00
   3  21  10    7.60    0.90
  -3  21 -10    6.60    1.70
  -3 -21 -10    6.20    1.40
  -3  21 -11   41.40    2.70
  -3 -21 -11   42.40    3.10
  -3  21 -12    2.20    1.70
  -3 -21 -12    5.30    2.40
   3 -22 -14   10.10    2.00
   3  22 -13   13.60    2.80
   3 -22 -13   17.50    2.70
   3  22 -12    7.20    1.50
   3  22 -12    7.70    2.20
   3 -22 -12    8.00    1.70
   3  22 -11    6.50    1.10
   3  22 -11    5.00    1.90
   3 -22 -11    7.40    1.90
   3  22 -10  122.80    5.40
   3  22 -10  124.60    5.80
  -3  22  10  127.70    5.20
  -3 -22  10  114.20    5.70
   3 -22 -10  126.20    5.70
   3  22  -9   29.60    2.30
   3  22  -9   25.70    2.20
  -3  22   9   31.10    1.90
  -3 -22   9   29.60    2.30
   3 -22  -9   25.80    1.60
   3 -22  -9   28.60    2.40
   3  22  -8  144.30    6.60
  -3  22   8  143.70    5.90
  -3 -22   8  148.90    6.30
   3 -22  -8  148.00    6.30
   3 -22  -8  157.20    6.60
   3  22  -7    0.60    1.20
  -3  22   7    0.20    0.80
  -3 -22   7    0.50    1.30
  -3 -22   7   -1.80    2.30
   3 -22  -7   -0.40    0.90
  -3  22   6    2.60    0.90
  -3 -22   6    1.20    1.20
  -3 -22   6    2.60    2.10
   3 -22  -6    1.30    0.90
   3  22  -5  109.90    4.60
   3  22  -5  103.00    3.90
  -3  22   5  108.20    4.60
  -3 -22   5  109.00    4.80
   3 -22  -5  104.40    4.70
   3  22  -4   87.80    3.70
  -3  22   4   85.20    3.80
  -3 -22   4   88.00    4.00
  -3  22   3   52.70    2.70
  -3  22   3   48.40    2.70
  -3 -22   3   48.70    2.90
   3 -22  -3   52.50    2.40
   3  22  -2   18.90    1.40
  -3  22   2   19.20    1.80
  -3  22   2   19.60    1.20
  -3 -22   2   17.90    1.80
   3 -22  -2   17.20    1.50
   3  22  -1  160.70    6.20
  -3  22   1  169.80    6.80
  -3  22   1  156.70    6.80
  -3 -22   1  157.20    6.30
   3 -22  -1  157.90    6.30
   3  22   0  649.20   21.50
  -3 -22   0  643.40   21.60
   3 -22   0  640.30   22.90
   3  22   1   -0.30    0.80
  -3  22  -1    0.00    1.10
  -3 -22  -1   -0.90    0.80
   3 -22   1    1.30    1.20
   3  22   2    1.30    1.20
  -3  22  -2    3.50    1.30
  -3 -22  -2    0.00    1.00
   3 -22   2    0.90    1.20
   3  22   3   45.10    2.40
  -3  22  -3   44.30    2.60
  -3 -22  -3   39.90    2.40
  -3 -22  -3   43.40    1.70
   3 -22   3   42.50    2.30
   3  22   4    2.20    1.10
  -3  22  -4    2.00    1.40
  -3 -22  -4    1.80    1.10
  -3 -22  -4    2.30    0.70
   3 -22   4    1.30    1.00
   3 -22   4    1.80    1.50
   3  22   5   15.60    1.40
  -3  22  -5   11.20    1.70
  -3 -22  -5   12.40    1.50
  -3 -22  -5   14.30    1.30
   3 -22   5   12.10    1.50
   3 -22   5   14.00    1.70
   3  22   6   40.80    2.30
  -3  22  -6   43.80    2.40
  -3 -22  -6   38.70    2.40
  -3 -22  -6   44.40    2.50
   3 -22   6   39.60    2.30
   3 -22   6   43.10    3.20
   3  22   7    0.30    1.20
  -3  22  -7    0.00    1.00
  -3 -22  -7    0.30    1.10
  -3 -22  -7    1.80    1.20
   3 -22   7    0.50    1.50
   3 -22   7    0.90    1.60
   3  22   8   36.00    2.10
   3  22   8   31.20    2.40
  -3  22  -8   33.50    2.70
  -3 -22  -8   26.60    1.90
  -3 -22  -8   34.60    2.50
   3 -22   8   33.60    3.50
   3  22   9    4.80    1.10
  -3  22  -9    3.80    1.60
  -3 -22  -9    4.30    1.50
   3  22  10   35.00    2.20
  -3  22 -10   34.90    2.90
  -3 -22 -10   37.40    2.60
  -3  22 -11   18.40    2.20
  -3 -22 -11   22.50    2.60
  -3  22 -12   15.00    2.40
   3  23 -13    1.40    2.40
   3 -23 -13    0.40    1.90
   3  23 -12   11.20    1.60
   3  23 -12    8.90    2.20
   3 -23 -12   11.50    2.20
   3  23 -11    0.30    0.90
   3  23 -11   -0.10    1.80
   3 -23 -11    1.20    1.30
   3  23 -10   49.80    2.80
   3  23 -10   53.10    3.10
  -3  23  10   50.80    2.60
  -3 -23  10   37.70    3.00
   3 -23 -10   55.70    3.40
   3  23  -9  224.10    9.40
   3  23  -9  195.80    9.30
  -3  23   9  194.40    8.00
  -3 -23   9  207.70    8.80
   3 -23  -9  205.80    8.90
   3 -23  -9  223.20    8.70
   3  23  -8   28.90    1.90
   3  23  -8   24.50    2.00
  -3  23   8   28.00    1.70
  -3 -23   8   26.20    1.90
   3 -23  -8   25.10    1.80
   3 -23  -8   28.10    2.00
  -3  23   7   49.60    2.50
  -3 -23   7   55.70    3.20
  -3 -23   7   48.30    4.00
   3 -23  -7   49.70    2.70
   3  23  -6    4.70    0.90
  -3  23   6    5.30    1.10
  -3 -23   6    6.90    1.40
  -3 -23   6    4.90    1.90
   3 -23  -6    4.60    1.10
   3  23  -5   40.70    2.10
   3  23  -5   40.40    2.00
  -3  23   5   43.60    2.50
  -3 -23   5   42.60    2.40
   3 -23  -5   39.40    2.10
   3  23  -4    8.10    0.60
  -3  23   4    6.00    1.20
  -3 -23   4    6.80    1.20
   3 -23  -4    7.10    1.30
   3  23  -3  154.20    6.40
  -3  23   3  156.50    6.30
  -3 -23   3  152.10    6.20
   3 -23  -3  151.10    6.40
  -3  23   2   80.00    3.60
  -3  23   2   74.80    4.40
  -3 -23   2   80.30    3.80
   3 -23  -2   79.40    3.70
   3  23  -1   85.70    3.60
  -3  23   1   91.70    4.30
  -3  23   1   84.60    3.50
  -3 -23   1   83.40    4.10
   3 -23  -1   89.30    4.10
   3  23   0   33.70    2.30
  -3  23   0   36.90    3.30
  -3 -23   0   35.70    2.30
   3 -23   0   42.20    2.50
   3  23   1   96.70    3.90
  -3  23  -1   96.00    4.20
  -3 -23  -1   91.90    4.10
   3 -23   1   96.50    3.90
   3  23   2   19.50    1.70
  -3  23  -2   20.20    1.70
  -3 -23  -2   17.10    1.50
   3 -23   2   19.90    1.70
   3  23   3  151.10    6.00
  -3  23  -3  153.00    6.00
  -3 -23  -3  155.10    6.80
   3 -23   3  157.40    7.00
   3  23   4    0.00    1.10
  -3  23  -4   -1.00    1.30
  -3 -23  -4   -1.20    1.10
  -3 -23  -4    0.40    0.50
   3 -23   4   -1.70    1.30
   3 -23   4   -1.30    1.60
   3  23   5    0.70    1.10
  -3  23  -5    0.40    0.90
  -3 -23  -5    1.10    1.20
  -3 -23  -5    1.00    0.80
   3 -23   5    1.70    1.40
   3 -23   5    1.60    1.70
   3  23   6   -0.20    1.10
  -3  23  -6   -0.70    1.40
  -3 -23  -6   -0.40    0.80
  -3 -23  -6    1.00    1.10
   3 -23   6   -0.60    1.00
   3 -23   6    0.40    2.00
   3  23   7   44.40    2.70
  -3  23  -7   44.10    2.80
  -3 -23  -7   38.80    2.40
  -3 -23  -7   44.20    2.60
   3 -23   7   40.20    2.90
   3  23   8   66.10    3.40
   3  23   8   61.40    3.70
  -3  23  -8   71.00    3.80
  -3 -23  -8   60.00    3.80
  -3 -23  -8   73.90    3.50
   3 -23   8   76.90    4.80
   3  23   9    2.60    0.80
  -3  23  -9    2.50    1.70
  -3 -23  -9    3.60    1.50
  -3  23 -10    1.40    1.60
  -3 -23 -10   -0.60    1.60
  -3  23 -11    5.40    2.00
   3  24 -13    0.90    1.60
   3 -24 -13    1.30    2.00
   3  24 -12   -0.50    1.10
   3  24 -12   -0.40    2.00
   3 -24 -12   -0.10    1.90
   3  24 -11   46.80    2.80
   3  24 -11   38.90    3.20
   3 -24 -11   40.30    3.00
   3  24 -10    3.50    1.40
   3  24 -10    4.00    1.60
  -3  24  10    8.60    2.20
   3 -24 -10    7.30    1.70
   3  24  -9   27.10    2.20
   3  24  -9   28.70    2.20
  -3  24   9   28.10    2.00
  -3 -24   9   21.00    2.30
   3 -24  -9   35.70    2.50
   3  24  -8    1.70    1.30
   3  24  -8    0.70    1.20
  -3  24   8    1.70    0.90
  -3 -24   8   -0.40    1.40
   3 -24  -8    0.90    1.10
  -3  24   7   30.70    1.90
  -3 -24   7   24.40    2.10
   3 -24  -7   23.90    1.80
   3  24  -6   20.20    1.40
  -3  24   6   23.30    2.00
  -3 -24   6   18.00    1.80
  -3 -24   6   23.30    3.00
   3 -24  -6   20.40    1.60
   3  24  -5  282.60   10.10
  -3  24   5  290.00   10.50
  -3 -24   5  284.00   11.10
   3 -24  -5  288.90   11.40
  -3  24   4   -0.50    1.10
  -3 -24   4    0.90    0.90
   3 -24  -4    0.80    1.10
   3  24  -3  126.40    5.30
  -3  24   3  125.10    5.30
  -3 -24   3  123.10    5.50
   3 -24  -3  124.00    5.40
  -3  24   2    0.90    1.30
  -3  24   2    2.40    0.80
  -3 -24   2    0.70    0.90
   3 -24  -2    1.10    1.20
  -3  24   1  252.10   10.40
  -3  24   1  251.50    9.20
  -3 -24   1  254.50    9.80
   3 -24  -1  249.20    9.70
   3  24   0   13.20    1.70
  -3  24   0   15.20    1.80
  -3  24   0   17.50    1.30
  -3 -24   0   15.90    1.50
   3 -24   0   13.80    1.60
   3  24   1   59.60    2.90
  -3  24  -1   66.90    3.30
  -3 -24  -1   58.10    3.20
   3 -24   1   63.40    3.20
   3  24   2    1.80    0.90
  -3  24  -2    1.50    1.00
  -3 -24  -2    0.50    0.90
   3 -24   2    3.00    1.40
   3  24   3    0.70    1.10
  -3  24  -3    0.90    1.00
  -3 -24  -3   -0.90    1.20
   3 -24   3   -0.10    0.90
   3  24   4    8.20    1.10
  -3  24  -4   10.70    1.20
  -3 -24  -4    7.90    1.40
  -3 -24  -4    9.20    0.80
   3 -24   4   10.40    1.40
   3 -24   4    8.40    1.40
   3  24   5    6.10    1.00
  -3  24  -5    3.50    1.40
  -3 -24  -5    4.40    1.50
  -3 -24  -5    3.40    0.80
   3 -24   5    3.40    1.20
   3 -24   5    2.00    2.10
   3  24   6   -1.70    1.20
  -3  24  -6   -1.80    1.30
  -3 -24  -6    0.20    1.20
  -3 -24  -6   -0.50    1.00
   3 -24   6    1.60    2.10
   3  24   7  101.00    4.30
  -3  24  -7   98.10    5.00
  -3 -24  -7   95.90    5.20
  -3 -24  -7  104.90    4.40
   3 -24   7  107.40    6.40
   3  24   8    0.60    1.10
  -3  24  -8   -0.60    1.50
  -3 -24  -8   -0.10    1.50
  -3 -24  -8   -0.10    1.20
   3  24   9  108.70    5.00
  -3  24  -9  107.00    5.60
  -3 -24  -9  117.20    5.10
  -3  24 -10    7.60    1.80
  -3  24 -11    2.50    1.30
   3  25 -12    2.60    1.60
   3  25 -12    1.30    2.20
   3 -25 -12    3.40    2.00
   3  25 -11    2.60    1.10
   3  25 -11    4.20    1.90
   3 -25 -11    4.00    1.70
   3  25 -10   22.30    2.10
   3  25 -10   24.60    2.30
   3 -25 -10   21.50    2.10
   3  25  -9  211.80    9.50
   3  25  -9  210.20    8.20
  -3  25   9  218.10    8.90
   3  25  -8    5.30    1.10
   3  25  -8    3.40    1.50
  -3  25   8    5.30    1.00
   3 -25  -8    3.20    1.10
  -3  25   7    5.70    1.10
  -3 -25   7    4.40    1.20
   3 -25  -7    4.70    1.20
   3  25  -6   18.30    1.60
   3  25  -6   16.10    1.20
  -3  25   6   17.70    1.50
  -3 -25   6   14.40    1.80
  -3 -25   6   13.60    2.30
   3 -25  -6   14.80    1.50
   3  25  -5   29.10    1.70
  -3  25   5   29.20    2.00
  -3 -25   5   28.20    2.20
   3 -25  -5   28.00    1.80
  -3  25   4    1.00    1.20
  -3 -25   4    0.30    1.40
   3 -25  -4    1.80    0.90
   3  25  -3  258.20   10.00
  -3  25   3  275.70   11.00
  -3 -25   3  271.80   11.00
   3 -25  -3  254.20   11.30
   3  25  -2    6.80    1.10
  -3  25   2    7.10    1.10
  -3  25   2    4.30    1.00
  -3 -25   2    4.60    1.20
   3 -25  -2    4.80    1.30
  -3  25   1   41.20    2.50
  -3  25   1   39.80    2.30
  -3 -25   1   37.20    2.20
   3  25   0    1.90    1.00
  -3  25   0   -0.60    1.40
  -3  25   0    2.30    0.80
  -3 -25   0    1.80    1.10
   3 -25   0    2.10    1.50
   3  25   1  330.10   11.20
  -3  25  -1  327.70   11.60
  -3 -25  -1  310.20   12.30
   3 -25   1  320.30   12.20
   3  25   2   87.70    4.00
  -3  25  -2   88.40    3.70
  -3 -25  -2   89.90    4.50
   3 -25   2   87.30    4.30
   3  25   3  112.10    4.90
  -3  25  -3  117.60    5.20
  -3 -25  -3  115.00    5.00
   3 -25   3  121.90    5.80
   3  25   4    3.60    1.30
  -3  25  -4    2.70    1.20
  -3 -25  -4    1.40    1.00
  -3 -25  -4    2.50    0.40
   3 -25   4    5.00    1.90
   3  25   5    1.00    1.20
  -3  25  -5    0.20    1.60
  -3 -25  -5   -0.20    1.20
  -3 -25  -5    0.60    0.70
   3 -25   5    0.20    1.50
   3  25   6    0.90    0.90
  -3  25  -6   -0.40    1.10
  -3 -25  -6    0.10    1.30
  -3 -25  -6    2.20    1.00
   3 -25   6    0.90    1.60
   3  25   7  213.10    8.70
  -3  25  -7  228.80    9.50
  -3 -25  -7  203.20   10.20
  -3 -25  -7  230.10    8.20
   3 -25   7  249.30   11.90
   3  25   8   29.60    2.10
  -3  25  -8   23.90    2.20
  -3 -25  -8   28.00    2.00
  -3  25  -9   -0.40    1.30
  -3  25 -10    9.80    2.10
  -3  25 -11   17.20    2.30
   3  26 -12    3.50    1.70
   3  26 -11    5.40    1.30
   3  26 -11    4.10    1.80
   3 -26 -11    6.90    1.90
   3  26 -10   66.40    3.50
   3  26 -10   60.40    4.10
   3 -26 -10   58.80    3.00
   3  26  -9    0.70    1.50
   3  26  -9    1.50    1.50
  -3  26   9   -0.10    0.90
   3  26  -8    8.30    1.90
   3  26  -8    6.60    1.30
  -3  26   8    9.10    1.20
   3 -26  -8    7.70    1.30
   3  26  -7   32.20    2.10
  -3  26   7   37.10    2.20
   3 -26  -7   29.00    2.20
   3  26  -6    2.90    1.40
   3  26  -6    2.10    0.90
  -3  26   6    3.20    1.20
   3 -26  -6    2.70    1.40
   3  26  -5    5.10    1.40
   3  26  -5    4.20    0.70
  -3  26   5    4.80    1.10
  -3 -26   5    2.80    1.30
   3 -26  -5    2.50    1.00
  -3  26   4   22.30    1.90
  -3 -26   4   22.30    2.10
   3 -26  -4   20.40    1.60
   3  26  -3   32.80    2.10
  -3  26   3   33.60    2.40
  -3  26   3   31.10    1.70
  -3 -26   3   28.80    2.40
   3 -26  -3   34.40    2.30
   3  26  -2    5.30    1.20
  -3  26   2    5.20    1.20
  -3  26   2    4.70    0.80
  -3 -26   2    3.30    1.60
   3 -26  -2    6.20    1.20
   3  26  -1   79.90    3.60
  -3  26   1   77.00    3.80
  -3  26   1   75.00    3.40
  -3 -26   1   72.30    3.40
  -3  26   0  169.80    6.80
  -3  26   0  172.20    6.80
  -3 -26   0  162.90    7.00
   3 -26   0  162.50    7.40
   3  26   1    1.10    1.10
  -3  26  -1    1.70    1.50
  -3 -26  -1    0.20    1.40
   3 -26   1    1.90    1.40
   3  26   2   72.20    3.60
  -3  26  -2   82.20    3.80
  -3 -26  -2   72.60    4.00
   3 -26   2   76.80    4.10
   3  26   3    2.30    1.30
  -3  26  -3    6.10    4.20
  -3 -26  -3   -0.30    1.00
   3 -26   3    2.40    2.10
   3  26   4    0.90    1.00
  -3  26  -4    1.00    1.00
  -3 -26  -4   -0.50    1.30
   3 -26   4   -0.20    1.90
   3  26   5    1.50    1.00
  -3  26  -5    0.80    1.50
  -3 -26  -5    0.00    1.40
  -3 -26  -5    1.00    0.60
   3 -26   5   -0.60    2.00
   3  26   6  104.20    4.50
  -3  26  -6  101.70    4.70
  -3 -26  -6   93.60    5.20
  -3 -26  -6  104.60    4.20
   3 -26   6  109.20    6.30
   3  26   7    7.30    1.60
  -3  26  -7    5.10    1.90
  -3 -26  -7    0.80    1.60
  -3 -26  -7    8.80    1.30
   3 -26   7    4.20    2.40
   3  26   8   42.20    2.60
  -3  26  -8   43.90    3.30
  -3  26  -9   14.80    2.10
  -3  26 -10   18.00    2.40
  -3  26 -11    3.30    3.00
   3  27 -12   12.80    2.10
   3  27 -11   11.70    2.00
   3  27 -10   68.20    3.90
   3  27 -10   64.20    3.50
   3  27  -9    1.90    1.60
   3  27  -9    4.10    1.50
  -3  27   9    5.40    1.00
   3  27  -8   -0.40    1.10
   3  27  -8    0.80    1.20
  -3  27   8   -0.20    1.00
   3  27  -7    4.30    1.60
   3  27  -7    4.00    1.10
  -3  27   7    3.30    1.10
   3 -27  -7    3.20    1.30
   3  27  -6   15.90    1.80
   3  27  -6   15.80    1.30
  -3  27   6   17.00    1.70
   3 -27  -6   14.20    1.80
   3  27  -5    0.10    1.50
   3  27  -5    0.20    0.50
  -3  27   5   -0.70    1.20
   3 -27  -5    0.50    1.20
  -3  27   4   14.30    1.50
   3 -27  -4   12.40    1.30
  -3  27   3   17.20    1.50
  -3  27   3   17.30    1.40
  -3 -27   3   12.80    1.70
   3 -27  -3   17.80    1.50
   3  27  -2  194.50    7.80
  -3  27   2  195.10    7.60
  -3  27   2  181.90    8.60
  -3 -27   2  195.10    8.60
   3 -27  -2  185.90    8.20
   3  27  -1    9.90    1.30
  -3  27   1   10.00    1.30
  -3  27   1    9.10    1.00
  -3 -27   1    9.30    1.70
   3 -27  -1    8.50    1.30
  -3  27   0  130.10    5.40
  -3  27   0  120.70    5.10
  -3 -27   0  118.50    6.00
   3 -27   0  115.40    5.80
   3  27   1    6.30    1.40
  -3  27  -1    6.40    1.70
  -3 -27  -1    4.80    1.20
   3 -27   1    4.10    1.30
   3  27   2    0.70    1.40
  -3  27  -2    0.60    1.10
  -3 -27  -2   -1.00    1.40
   3  27   3   65.80    3.20
  -3  27  -3   64.60    3.40
  -3 -27  -3   59.10    3.20
   3  27   4    4.50    1.40
  -3  27  -4    3.90    1.30
  -3 -27  -4    0.10    1.50
   3 -27   4    4.20    1.70
   3  27   5   28.90    2.10
  -3  27  -5   29.80    2.00
  -3 -27  -5   22.60    2.20
  -3 -27  -5   31.10    1.40
   3 -27   5   28.30    2.50
  -3  27  -6    2.40    1.80
  -3 -27  -6   -0.50    1.60
   3 -27   6    3.30    2.70
   3  27   7    7.20    1.10
  -3  27  -7    6.50    1.80
   3  27   8   94.00    4.60
  -3  27  -8   87.10    5.20
   3  27   9    8.30    1.50
  -3  27  -9    7.40    2.00
  -3  27 -10    0.60    1.90
   3  28 -12    4.70    2.00
   3  28 -11   14.40    2.00
   3  28 -10   76.00    4.20
   3  28  -9   50.70    3.10
  -3  28   9   56.20    3.00
   3  28  -8   32.70    2.50
  -3  28   8   38.60    2.50
   3  28  -7    1.00    1.50
   3  28  -7    1.10    0.80
  -3  28   7    1.00    1.00
   3 -28  -7    0.10    1.10
   3  28  -6   10.50    1.50
   3  28  -6    9.30    1.00
  -3  28   6   11.10    1.50
   3 -28  -6    8.90    1.20
   3  28  -5    0.60    1.50
  -3  28   5    0.10    1.20
   3 -28  -5    0.00    1.30
  -3  28   4    3.80    1.40
   3 -28  -4    3.40    1.40
  -3  28   3   -0.40    1.40
   3 -28  -3    1.30    1.00
  -3  28   2   48.50    2.90
  -3  28   2   38.30    2.00
   3 -28  -2   42.20    2.80
  -3  28   1   11.40    1.70
  -3  28   1   10.50    1.10
   3 -28  -1   11.10    1.80
   3  28   0  107.50    4.50
  -3  28   0  111.30    4.70
  -3  28   0  108.40    4.90
   3  28   1    2.50    1.10
  -3  28  -1    2.40    1.60
   3  28   2   19.50    1.80
  -3  28  -2   20.80    1.90
  -3  28  -3    5.10    1.30
   3  28   4    4.90    1.10
  -3  28  -4    5.00    1.30
   3 -28   4    5.10    2.20
  -3  28  -5    0.30    1.30
   3 -28   5   -0.40    2.30
  -3  28  -6    6.50    1.90
   3  28   7   55.10    3.00
  -3  28  -7   50.00    3.20
   3  28   8    1.40    0.90
  -3  28  -8   -0.60    1.30
  -3  28  -9    0.80    1.30
  -3  28 -10   40.10    3.30
   3  29 -11    2.80    1.90
   3  29 -10   -1.00    1.60
   3  29  -9   87.10    4.50
  -3  29   9   90.80    4.60
   3  29  -8    2.90    1.60
  -3  29   8    1.60    1.20
   3  29  -7    5.60    1.30
  -3  29   7    9.30    1.00
   3 -29  -7    2.10    1.30
   3  29  -6    3.00    1.20
  -3  29   6    4.80    1.30
   3 -29  -6    2.80    1.50
   3  29  -5    0.60    1.10
  -3  29   5    2.40    1.30
   3 -29  -5    1.40    1.40
   3  29  -4    2.60    1.60
  -3  29   4    1.00    1.40
   3 -29  -4    0.40    1.40
  -3  29   3  128.60    6.40
  -3  29   2   26.10    2.20
  -3  29   2   23.80    1.60
  -3  29   1    8.50    1.60
  -3  29   1    7.40    1.00
   3  29   0   11.30    1.50
  -3  29   0   14.80    3.50
  -3  29   0   11.60    1.10
   3  29   1  167.10    7.50
  -3  29  -1  180.60    6.70
  -3  29  -1  155.90    7.00
   3  29   2    9.60    1.40
  -3  29  -2    9.70    1.50
  -3  29  -3    0.60    1.20
   3  29   4    1.80    1.40
  -3  29  -4    1.40    1.30
   3 -29   4    2.50    2.20
  -3  29  -5    9.50    1.60
   3 -29   5    6.90    2.70
   3  29   6    0.60    1.00
  -3  29  -6    0.40    1.90
   3  29   7   20.60    1.70
  -3  29  -7   17.30    1.80
   3  29   8    0.70    1.30
  -3  29  -8    0.20    1.30
  -3  29  -9    1.90    1.50
   3  30 -11   11.50    2.70
   3  30 -10    8.00    1.50
   3  30  -9   21.50    2.40
   3  30  -8    1.40    1.80
  -3  30   8    1.50    1.20
   3  30  -7    2.40    1.70
  -3  30   7    4.70    1.30
   3  30  -6    8.90    1.80
  -3  30   6   10.60    2.70
   3  30  -5    2.70    1.20
  -3  30   5    2.00    1.40
   3  30  -4   60.60    3.50
  -3  30   4   58.60    3.30
   3  30  -3   19.00    2.20
  -3  30   3   19.20    2.10
  -3  30   2   13.40    1.70
   3  30  -1   25.80    2.10
  -3  30   1   28.10    2.40
  -3  30   1   22.90    1.40
  -3  30   0    7.10    1.80
  -3  30   0    4.50    1.00
  -3  30  -1    3.40    1.30
   3  30   2    6.70    1.70
  -3  30  -2    5.60    1.80
   3  30   3   11.20    1.40
  -3  30  -3   12.30    1.60
   3  30   4   44.90    2.60
  -3  30  -4   48.50    3.00
   3 -30   4   40.10    4.10
   3  30   5    2.00    1.10
  -3  30  -5    1.60    1.40
  -3  30  -6    6.50    2.00
   3  30   7   38.50    2.60
  -3  30  -7   39.00    3.00
   3  30   8    0.80    1.00
  -3  30  -8    2.70    2.10
  -3  30  -9    8.70    2.30
   3  31 -10   90.80    4.90
   3  31  -9    3.20    1.90
   3  31  -8    0.30    1.70
  -3  31   8    1.50    1.20
   3  31  -7    0.80    1.70
  -3  31   7   -0.20    1.30
   3  31  -6   15.70    2.10
  -3  31   6   16.10    1.90
   3  31  -5   -0.90    1.10
  -3  31   5   -0.40    1.40
   3  31  -4    0.40    1.80
  -3  31   4    2.60    1.60
   3  31  -3   18.10    2.20
  -3  31   3   18.30    2.10
   3  31  -2   15.70    2.00
  -3  31   2   12.60    2.90
   3  31  -1    6.80    1.40
  -3  31   1    7.70    1.40
  -3  31   0   35.70    2.70
  -3  31  -1    3.30    1.70
   3  31   2    5.80    1.60
  -3  31  -2    3.50    1.80
  -3  31  -3   22.60    2.60
  -3  31  -4    3.20    1.30
   3  31   5    0.90    1.50
  -3  31  -5    1.30    1.40
   3  31   6   19.00    1.80
  -3  31  -6   18.50    2.40
   3  31   7    3.80    1.20
  -3  31  -7    3.80    1.60
   3  31   8   20.90    2.10
  -3  31  -8   18.30    2.50
   3  32 -10    6.00    2.30
   3  32  -9   -1.10    1.90
   3  32  -8    6.20    1.50
  -3  32   8    8.50    1.50
   3  32  -7   36.50    2.50
  -3  32   7   35.00    2.70
   3  32  -6    4.30    1.90
  -3  32   6    6.10    1.50
   3  32  -5   25.30    2.40
  -3  32   5   23.60    2.10
   3  32  -4   27.90    2.50
  -3  32   4   26.20    2.50
   3  32  -3    1.90    1.80
  -3  32   3    1.90    1.70
   3  32  -2    5.90    1.90
  -3  32   2    5.10    1.60
   3  32  -1    1.20    1.30
  -3  32   1    2.50    1.70
   3  32   0  113.80    5.30
  -3  32   0  125.70    5.50
   3  32   1   16.60    1.80
  -3  32  -1   17.90    2.40
   3  32   2   18.60    2.00
  -3  32  -2   20.80    1.90
  -3  32  -3    6.30    2.10
  -3  32  -4    0.30    2.00
   3  32   5    1.50    1.20
  -3  32  -5    2.30    1.90
  -3  32  -6   38.10    3.30
  -3  32  -7    3.30    1.70
   3  32   8   -0.40    1.50
   3  33  -9   19.70    2.40
   3  33  -8    2.70    2.00
  -3  33   8    1.60    1.40
   3  33  -7    0.40    1.80
  -3  33   7   -1.20    1.50
   3  33  -6    4.70    3.00
  -3  33   6    0.90    1.70
   3  33  -5   11.80    2.20
  -3  33   5   13.60    2.20
   3  33  -4    1.00    1.70
  -3  33   4   -1.60    1.60
   3  33  -3   63.80    4.00
  -3  33   3   62.90    3.50
   3  33  -2    2.00    1.90
  -3  33   2    2.60    1.70
   3  33  -1    9.00    2.20
  -3  33   1    8.60    1.50
   3  33   0   65.90    3.30
  -3  33   0   68.50    4.10
   3  33   1   68.30    3.70
  -3  33  -1   74.50    3.80
   3  33   2    0.60    1.70
  -3  33  -2   -0.40    1.40
   3  33   3    0.60    1.30
  -3  33  -3   -1.50    1.90
   3  33   4   24.90    1.90
  -3  33  -4   23.60    2.70
   3  33   5   17.10    2.20
  -3  33  -5   19.10    2.60
  -3  33  -6    0.70    2.10
   3  34  -7    8.30    2.20
  -3  34   7    9.20    1.40
   3  34  -6   36.60    2.70
  -3  34   6   36.20    2.80
   3  34  -5   10.50    2.20
  -3  34   5   12.40    1.60
   3  34  -4   11.10    2.20
  -3  34   4   13.30    2.00
   3  34  -3   15.70    2.20
  -3  34   3   11.70    2.00
   3  34  -2   17.10    2.50
  -3  34   2   18.30    2.30
   3  34  -1  126.10    6.00
  -3  34   1  141.10    6.10
   3  34   0    6.50    1.60
  -3  34   0    5.30    1.50
   3  34   1    8.40    2.00
  -3  34  -1    5.30    2.20
   3  34   2    4.10    1.90
  -3  34  -2    2.30    2.20
   3  34   3    1.60    1.80
  -3  34  -3    2.10    1.50
   3  34   4    6.50    1.90
  -3  34  -4    4.90    2.30
   3  34   5    0.50    1.80
  -3  34  -5   -1.40    1.90
   3  34   6   -0.30    1.10
   3  34   7   11.30    1.60
  -3  35   7    4.70    1.80
   3  35  -6   36.00    3.20
  -3  35   6   48.10    2.90
   3  35  -5    8.90    2.10
  -3  35   5   12.50    2.20
   3  35  -4    0.40    1.90
  -3  35   4   -0.50    1.30
   3  35  -3   33.60    3.00
  -3  35   3   37.80    2.60
   3  35  -2    5.30    2.00
  -3  35   2    1.80    1.90
   3  35  -1    4.90    1.90
  -3  35   1    2.10    1.90
   3  35   0    7.00    2.20
  -3  35   0    7.50    2.20
   3  35   1   19.10    2.30
  -3  35  -1   16.30    2.40
   3  35   2    1.90    1.30
  -3  35  -2    1.60    1.40
   3  35   3   92.30    5.00
  -3  35  -3   96.90    5.20
   3  35   4    2.60    2.00
  -3  35  -4    1.20    1.60
   3  35   5   11.40    2.10
   3  35   6    0.40    1.80
   3  35   7   18.50    2.40
  -3  36   7   -0.60    1.10
  -3  36   6    0.30    1.70
   3  36  -5   14.30    1.90
  -3  36   5   12.40    1.60
   3  36  -4    4.80    2.10
  -3  36   4    4.40    1.90
   3  36  -3   22.60    2.90
  -3  36   3   25.90    2.70
   3  36  -2   14.90    1.90
  -3  36   2   18.40    2.30
   3  36  -1   32.30    3.00
  -3  36   1   29.50    2.90
   3  36   0  107.50    5.50
  -3  36   0   96.30    5.40
   3  36   1   15.80    2.50
  -3  36  -1   15.00    2.00
   3  36   2   40.70    3.00
  -3  36  -2   40.20    3.30
   3  36   3    2.30    1.90
   3  36   4    2.30    2.00
   3  36   5    0.80    1.30
   3  36   6   23.00    2.60
  -3  37   7   17.10    2.30
  -3  37   6    0.50    1.70
  -3  37   5   16.70    2.40
  -3  37   4   18.00    2.40
  -3  37   3   11.80    1.60
   3  37  -2   51.90    3.10
  -3  37   2   58.00    3.70
   3  37  -1    2.20    2.00
  -3  37   1   -0.60    2.00
   3  37   0   50.20    3.50
  -3  37   0   53.70    4.40
   3  37   1   16.60    2.50
   3  37   2    5.10    2.10
   3  37   3   82.90    4.40
  -3  38   6    5.80    1.50
  -3  38   5   -0.70    2.00
  -3  38   4    1.50    1.90
  -3  38   3    0.70    1.90
  -3  38   2    4.00    1.80
   4   0 -15    0.50    2.50
   4   0 -15    0.50    2.40
   4   0 -14  159.50    8.00
   4   0 -14  170.60    7.90
   4   0 -13   -0.60    2.30
   4   0 -13   -0.20    1.40
   4   0 -12  182.10    8.40
   4   0 -12  195.10    8.40
   4   0 -11   -0.50    1.30
   4   0 -11    1.50    1.80
   4   0 -10    6.80    1.40
   4   0  -9    0.40    1.10
   4   0  -8  196.90    6.30
   4   0  -8  193.80    6.40
   4   0  -8  202.10    7.90
   4   0  -7   -0.10    0.20
   4   0  -7    0.00    0.30
   4   0  -7   -1.30    1.20
   4   0  -6  152.70    5.20
   4   0  -6  157.30    5.30
   4   0  -6  146.10    5.60
  -4   0   6  149.50    6.20
   4   0  -5    0.00    0.30
   4   0  -5    0.40    0.30
   4   0  -5   -0.10    0.80
  -4   0   5    0.90    0.90
   4   0  -4 1779.90   58.00
   4   0  -4 1884.20   59.60
   4   0  -4 1790.40   57.70
  -4   0   4 1846.20   58.60
  -4   0   4 1788.80   61.50
   4   0  -3    0.50    0.40
   4   0  -3   -0.30    0.40
   4   0  -3   -0.10    0.50
  -4   0   3   -0.20    0.50
   4   0  -2  111.20    4.40
  -4   0   2  111.80    4.10
  -4   0   2  117.80    4.60
   4   0  -1    0.30    0.40
  -4   0   1   -0.40    0.50
  -4   0   1    0.00    0.20
   4   0   0  217.30    7.90
  -4   0   0  211.20    7.10
   4   0   1    0.60    0.60
  -4   0  -1    0.20    0.60
   4   0   2    2.50    0.50
  -4   0  -2    2.30    0.50
   4   0   3   -0.30    0.60
  -4   0  -3    0.00    0.70
   4   0   4  170.20    7.00
  -4   0  -4  174.20    6.70
   4   0   5   -0.70    0.70
  -4   0  -5   -1.30    0.70
  -4   0  -5   -0.50    1.00
   4   0   6  363.30   13.10
  -4   0  -6  376.80   13.00
  -4   0  -6  392.40   13.80
   4   0   7    0.90    0.70
  -4   0  -7   -0.50    0.80
  -4   0  -7    0.10    0.90
   4   0   8   63.10    2.90
  -4   0  -8   61.00    2.90
  -4   0  -8   60.60    3.40
   4   0   9   -0.30    0.90
   4   0   9    0.10    0.80
  -4   0  -9   -0.30    0.80
  -4   0  -9   -0.20    1.80
   4   0  10   55.70    2.60
   4   0  10   52.10    2.80
  -4   0 -10   51.10    3.50
   4   0  11    0.30    0.90
   4   0  11   -1.20    1.00
  -4   0 -11    0.10    1.50
   4   0  12   36.20    2.30
  -4   0 -12   25.80    3.20
  -4   0 -13   -0.30    2.60
  -4   0 -14    0.20    2.00
   4   1 -15    1.50    1.80
   4   1 -15    2.90    1.70
   4  -1 -15    2.10    1.90
   4  -1 -15    4.70    2.00
   4   1 -14   19.30    3.10
   4   1 -14   17.60    3.00
   4  -1 -14   16.60    2.20
   4  -1 -14   15.30    2.40
   4   1 -13   56.50    3.60
   4   1 -13   59.50    3.90
   4  -1 -13   66.30    4.10
   4  -1 -13   62.90    4.20
   4   1 -12   42.80    2.80
   4   1 -12   48.40    3.30
   4  -1 -12   42.80    3.00
   4  -1 -12   44.50    3.30
   4   1 -11    6.60    1.50
   4   1 -11    7.70    1.90
   4  -1 -11    7.50    2.00
   4  -1 -11    9.20    2.10
   4   1 -10    8.40    1.50
   4   1 -10   11.40    2.00
   4  -1 -10    9.50    2.00
   4   1  -9   -1.50    1.50
   4  -1  -9   -0.30    1.50
   4   1  -8  454.90   14.90
   4   1  -8  455.50   14.90
   4   1  -8  444.30   15.70
   4  -1  -8  426.30   16.90
   4   1  -7    4.10    0.40
   4   1  -7    2.50    1.30
   4  -1  -7    4.20    0.30
   4  -1  -7    4.50    0.30
   4  -1  -7    3.40    1.30
   4   1  -6  512.80   17.30
   4   1  -6  525.70   17.60
   4   1  -6  496.30   17.50
  -4   1   6  516.30   19.10
  -4  -1   6  521.70   19.00
   4  -1  -6  514.30   16.80
   4  -1  -6  527.40   17.20
   4  -1  -6  510.50   19.00
   4   1  -5  417.30   14.10
   4   1  -5  439.80   14.20
   4   1  -5  421.40   14.60
  -4  -1   5  426.70   14.90
   4  -1  -5  418.30   14.40
   4  -1  -5  430.50   14.80
   4  -1  -5  427.70   14.60
   4   1  -4   46.80    1.90
   4   1  -4   52.10    2.10
   4   1  -4   46.40    2.00
  -4   1   4   44.20    2.30
  -4  -1   4   48.10    2.30
  -4  -1   4   47.50    2.20
   4  -1  -4   43.60    1.80
   4  -1  -4   49.50    2.00
   4  -1  -4   45.20    2.10
   4   1  -3  239.60    8.60
   4   1  -3  250.20    8.60
   4   1  -3  236.50    8.50
  -4   1   3  238.70    8.60
  -4   1   3  249.00    8.50
  -4  -1   3  247.30    9.10
   4  -1  -3  245.10    8.50
   4  -1  -3  232.00    8.40
   4   1  -2    7.40    0.60
   4   1  -2    9.30    1.00
  -4   1   2    7.80    0.60
  -4   1   2    6.80    0.50
  -4  -1   2    5.80    0.60
   4  -1  -2    7.50    1.10
   4  -1  -2    6.50    0.50
   4   1  -1  200.10    6.90
  -4   1   1  197.70    6.80
  -4   1   1  190.00    6.70
  -4  -1   1  198.60    7.30
   4  -1  -1  200.10    7.30
   4   1   0  239.70    8.20
  -4   1   0  236.90    8.50
[truncated: 746,973 more chars]
