# Supplementary material for: Crystal structure of chlorido­[1-(4-nitro­phen­yl)thio­urea-κS]bis­(tri­phenyl­phosphane-κP)copper(I)
Source: Acta Crystallogr E Crystallogr Commun. 2017 Jan 1;73(Pt 1):41–4. doi: 10.1107/S2056989016019368 (PMC5209768; doi:10.1107/S2056989016019368)
Supplement: Supplementary file 2 [file e-73-00041-Isup2.hkl]

data_I                                                                          
_shelx_title ' sw012 in P2(1)/c'                                                
_shelx_refln_list_code          4                                               
_shelx_F_calc_maximum      435.49                                               
_exptl_crystal_F_000      1696.00                                               
_reflns_d_resolution_high  0.6945                                               
                                                                                
loop_                                                                           
 _space_group_symop_operation_xyz                                               
 'x, y, z'                                                                      
 '-x, y+1/2, -z+1/2'                                                            
 '-x, -y, -z'                                                                   
 'x, -y-1/2, z-1/2'                                                             
                                                                                
_cell_length_a    11.6986                                                       
_cell_length_b    28.7847                                                       
_cell_length_c    11.8471                                                       
_cell_angle_alpha  90.000                                                       
_cell_angle_beta  106.339                                                       
_cell_angle_gamma  90.000                                                       
                                                                                
_shelx_F_squared_multiplier     1.000                                           
                                                                                
loop_                                                                           
 _refln_index_h                                                                 
 _refln_index_k                                                                 
 _refln_index_l                                                                 
 _refln_F_squared_calc                                                          
 _refln_F_squared_meas                                                          
 _refln_F_squared_sigma                                                         
 _refln_observed_status                                                         
   2   0   0        132.91        138.39         7.98 o                         
   3   0   0       1665.65       1583.98        43.96 o                         
   4   0   0       6173.52       6074.22       149.91 o                         
   5   0   0        247.78        162.29        16.86 o                         
   6   0   0       1227.23       1371.98        67.72 o                         
   7   0   0      22045.74      22939.00       545.04 o                         
   8   0   0        522.88        623.71        31.71 o                         
   9   0   0      11401.99      12133.89       245.73 o                         
  10   0   0        332.16        372.80        24.31 o                         
  11   0   0       4348.15       4319.13       234.41 o                         
  12   0   0       7117.48       7825.31       308.15 o                         
  13   0   0       1762.56       1985.78       101.55 o                         
  14   0   0        553.46        487.75        62.03 o                         
   1   1   0      40465.49      41572.78       922.67 o                         
   2   1   0       2370.14       2322.24        43.75 o                         
   3   1   0      39838.67      40751.49       651.77 o                         
   4   1   0       6885.70       6791.51       118.50 o                         
   5   1   0        210.41        160.16        10.17 o                         
   6   1   0      11831.01      11143.81       188.43 o                         
   7   1   0        208.91        256.97        16.06 o                         
   8   1   0       6649.00       6830.12       113.80 o                         
   9   1   0         79.72        117.29        17.37 o                         
  10   1   0      11669.72      12513.36       203.61 o                         
  11   1   0          4.92        -13.24        16.06 o                         
  12   1   0         16.97         70.96        27.63 o                         
  13   1   0        608.37        631.99        69.08 o                         
  14   1   0       1610.45       1825.66       138.20 o                         
   1   2   0        376.53        346.09        10.84 o                         
   2   2   0       6541.38       6157.11        95.42 o                         
   3   2   0       9824.31       9679.66       163.80 o                         
   4   2   0         66.37         39.40         5.45 o                         
   5   2   0       8875.04       8394.88       132.61 o                         
   6   2   0       2717.22       2683.02        47.87 o                         
   7   2   0       3647.48       3505.14        61.92 o                         
   8   2   0        475.76        499.81        20.55 o                         
   9   2   0       1758.85       1867.24        46.09 o                         
  10   2   0         55.71         58.18         9.90 o                         
  11   2   0        279.94        286.16        24.67 o                         
  12   2   0        998.36       1080.46        47.41 o                         
  13   2   0        619.60        683.18        48.81 o                         
  14   2   0        210.61        196.93        32.84 o                         
   1   3   0        386.21        333.02        11.97 o                         
   2   3   0         83.13         82.14         5.16 o                         
   3   3   0      14972.78      14444.01       241.30 o                         
   4   3   0       4328.35       4310.23        77.45 o                         
   5   3   0       4853.23       5016.36        89.13 o                         
   6   3   0          5.48         13.80        10.55 o                         
   7   3   0       1233.62       1206.13        31.71 o                         
   8   3   0        119.78        112.12        14.89 o                         
   9   3   0        590.33        577.26        25.19 o                         
  10   3   0         35.05         39.21        17.33 o                         
  11   3   0       1738.89       1777.33        41.08 o                         
  12   3   0        911.70        971.53        74.73 o                         
  13   3   0        100.40         74.23        22.78 o                         
  14   3   0         34.66          7.05        46.51 o                         
   1   4   0        771.95        706.53        15.34 o                         
   2   4   0       9282.10       8827.24       148.44 o                         
   3   4   0       1096.87        984.81        21.37 o                         
   4   4   0        485.88        517.58        16.53 o                         
   5   4   0       1328.96       1208.02        28.22 o                         
   6   4   0        153.79        101.12        12.28 o                         
   7   4   0        719.35        644.15        20.70 o                         
   8   4   0         50.48         34.11        16.09 o                         
   9   4   0        167.04        183.41        22.84 o                         
  10   4   0         38.43         35.76        17.34 o                         
  11   4   0        141.00         68.59        19.36 o                         
  12   4   0        827.04        992.11        73.31 o                         
  13   4   0        131.99        134.32        26.98 o                         
  14   4   0          5.80          9.70        33.19 o                         
   1   5   0      36962.34      35917.63       570.49 o                         
   2   5   0       8945.73       8454.51       143.82 o                         
   3   5   0       2858.43       2785.34        51.09 o                         
   4   5   0        248.55        193.02        12.82 o                         
   5   5   0        339.21        381.29        14.75 o                         
   6   5   0       2351.70       1873.78        39.83 o                         
   7   5   0       4723.88       4845.16        91.53 o                         
   8   5   0       2101.03       2172.96        49.70 o                         
   9   5   0       1283.01       1310.16        37.27 o                         
  10   5   0       2029.61       2185.45        53.25 o                         
  11   5   0        284.53        294.50        30.52 o                         
  12   5   0         33.38         39.06        34.84 o                         
  13   5   0        337.23        339.27        38.53 o                         
  14   5   0        283.42        214.60        32.73 o                         
   1   6   0         35.58         44.07         4.48 o                         
   2   6   0        137.19        168.50         7.95 o                         
   3   6   0       1091.46       1045.08        22.51 o                         
   4   6   0        550.63        491.32        13.18 o                         
   5   6   0        319.08        244.01        14.24 o                         
   6   6   0       3955.46       4177.73        78.09 o                         
   7   6   0       3548.98       3443.12        67.74 o                         
   8   6   0       2919.32       2947.53        62.35 o                         
   9   6   0       2362.71       2504.24        55.61 o                         
  10   6   0         13.81         28.00        20.69 o                         
  11   6   0          7.99        -18.28        30.46 o                         
  12   6   0        569.96        588.37        45.72 o                         
  13   6   0         15.55         48.79        38.52 o                         
  14   6   0        341.91        380.17        34.31 o                         
   1   7   0       3434.25       3114.46        58.02 o                         
   2   7   0        540.97        464.37        12.18 o                         
   3   7   0       2077.31       2265.27        43.00 o                         
   4   7   0        575.83        562.64        20.76 o                         
   5   7   0       3612.51       3971.59        67.55 o                         
   6   7   0        409.86        381.16        16.86 o                         
   7   7   0       3857.93       4245.79        81.05 o                         
   8   7   0        194.90        196.36        18.56 o                         
   9   7   0       1046.97       1142.92        33.80 o                         
  10   7   0        112.41         98.03        20.06 o                         
  11   7   0         10.14          4.23        25.00 o                         
  12   7   0         10.25          5.25        28.44 o                         
  13   7   0        257.76        265.45        38.53 o                         
  14   7   0         82.59         38.52        41.72 o                         
   1   8   0       6698.48       6436.32       112.61 o                         
   2   8   0       2139.48       2331.37        44.05 o                         
   3   8   0       7280.96       7328.67       124.55 o                         
   4   8   0          0.07         -1.41         8.46 o                         
   5   8   0         52.92         46.69         6.26 o                         
   6   8   0         76.83         34.46         9.91 o                         
   7   8   0       2123.86       1992.98        45.44 o                         
   8   8   0          1.07        -14.26        14.26 o                         
   9   8   0        173.63        143.33        16.49 o                         
  10   8   0        315.54        308.98        20.15 o                         
  11   8   0        247.21        255.13        35.88 o                         
  12   8   0         95.01         78.38        29.71 o                         
  13   8   0          0.53         27.08        30.72 o                         
  14   8   0         18.85        -13.71        34.93 o                         
   1   9   0       4902.33       4698.08        83.79 o                         
   2   9   0        914.20        925.48        20.42 o                         
   3   9   0       7656.10       7851.93       133.50 o                         
   4   9   0         23.02         28.64         7.87 o                         
   5   9   0        390.11        525.45        16.99 o                         
   6   9   0       3872.14       3276.35        58.35 o                         
   7   9   0        203.89        206.27        16.86 o                         
   8   9   0       2318.08       2309.17        52.18 o                         
   9   9   0       2860.93       3001.01        68.34 o                         
  10   9   0       5741.02       6020.50       150.93 o                         
  11   9   0        133.85        188.52        34.84 o                         
  12   9   0        173.55        120.26        27.91 o                         
  13   9   0          2.86          7.40        50.74 o                         
  14   9   0         24.49         12.08        33.83 o                         
   1  10   0        630.17        663.68        21.46 o                         
   2  10   0      11039.00      10475.73       174.87 o                         
   3  10   0        339.32        358.86        13.34 o                         
   4  10   0       1318.15       1181.15        27.38 o                         
   5  10   0        947.73        744.15        21.77 o                         
   6  10   0          3.32          7.29         6.13 o                         
   7  10   0      11158.34      11470.35       208.78 o                         
   8  10   0        283.19        292.79        18.62 o                         
   9  10   0       4936.24       5186.13       108.31 o                         
  10  10   0        477.81        502.29        27.82 o                         
  11  10   0        697.93        743.69        71.90 o                         
  12  10   0        408.63        456.47        41.30 o                         
  13  10   0        606.90        661.69       102.91 o                         
  14  10   0        323.95        353.69        49.72 o                         
   1  11   0      14595.17      14294.94       282.91 o                         
   2  11   0        743.19        658.96        17.64 o                         
   3  11   0       3402.31       3110.35        59.37 o                         
   4  11   0       1301.45       1015.62        24.66 o                         
   5  11   0          7.36          0.00        10.32 o                         
   6  11   0      10739.73      10684.33       167.54 o                         
   7  11   0        162.82        203.44        19.43 o                         
   8  11   0       1605.09       1585.65        41.57 o                         
   9  11   0         50.65         69.09        15.59 o                         
  10  11   0       3132.74       3236.26        72.89 o                         
  11  11   0        638.23        649.49        45.86 o                         
  12  11   0        236.01        229.89        38.06 o                         
  13  11   0       1255.73       1463.63        81.22 o                         
  14  11   0        172.31        167.66        39.63 o                         
   0  12   0      14541.86      15733.78       540.38 o                         
   1  12   0        902.74       1009.48        30.71 o                         
   2  12   0         63.54         23.49         7.38 o                         
   3  12   0      12791.14      12370.83       211.77 o                         
   4  12   0       1492.09       1292.61        29.91 o                         
   5  12   0       4315.22       4472.92        84.33 o                         
   6  12   0        902.87        782.02        19.86 o                         
   7  12   0       4595.02       4652.79        77.52 o                         
   8  12   0        709.20        744.73        28.77 o                         
   9  12   0        970.58       1022.36        32.97 o                         
  10  12   0        914.96        872.43        56.98 o                         
  11  12   0         12.98        -11.77        33.71 o                         
  12  12   0        454.26        486.07        67.66 o                         
  13  12   0       1035.16       1162.74        59.42 o                         
  14  12   0        553.68        459.55        73.30 o                         
   1  13   0         26.26          4.43         8.20 o                         
   2  13   0       1742.23       1598.17        41.03 o                         
   3  13   0       7524.17       7212.79       114.46 o                         
   4  13   0       4684.52       4573.68        86.58 o                         
   5  13   0        343.78        257.03        15.41 o                         
   6  13   0        333.58        403.00        18.42 o                         
   7  13   0       4381.91       4344.78        69.83 o                         
   8  13   0         23.71         18.32        12.68 o                         
   9  13   0       3589.12       3608.76        80.23 o                         
  10  13   0        644.32        651.81        34.76 o                         
  11  13   0         23.28         21.34        27.69 o                         
  12  13   0        334.57        402.91        44.82 o                         
  13  13   0        653.47        680.93        43.86 o                         
   0  14   0      17352.32      18295.51       459.52 o                         
   1  14   0        611.77        678.57        23.74 o                         
   2  14   0        411.16        329.54        15.14 o                         
   3  14   0       6228.32       6011.77        93.94 o                         
   4  14   0        417.42        461.66        17.24 o                         
   5  14   0       1920.00       2017.78        44.76 o                         
   6  14   0        856.32        841.53        33.38 o                         
   7  14   0       2426.56       2381.68        46.66 o                         
   8  14   0         85.97         75.93        19.35 o                         
   9  14   0        135.78        174.69        21.54 o                         
  10  14   0          0.98         -1.15        24.30 o                         
  11  14   0         10.16         59.86        33.71 o                         
  12  14   0         64.37         87.38        38.83 o                         
  13  14   0        102.28         69.55        42.82 o                         
   1  15   0       6281.12       6380.76       167.36 o                         
   2  15   0       3419.80       3750.64        83.11 o                         
   3  15   0         15.59          5.60         6.76 o                         
   4  15   0        338.49        294.59        13.96 o                         
   5  15   0        600.39        585.25        21.05 o                         
   6  15   0       1407.79       1331.15        34.19 o                         
   7  15   0         61.12         60.35         9.94 o                         
   8  15   0       1732.08       1721.50        34.05 o                         
   9  15   0        159.87        146.59        18.12 o                         
  10  15   0        207.89        193.34        31.77 o                         
  11  15   0        447.70        479.66        41.72 o                         
  12  15   0          3.39         -8.81        31.15 o                         
  13  15   0        342.72        422.18        48.81 o                         
   0  16   0        838.07        840.53        36.67 o                         
   1  16   0         14.29         17.92        12.32 o                         
   2  16   0       3619.45       3486.92        68.66 o                         
   3  16   0       6176.81       6056.11       111.15 o                         
   4  16   0        763.01        639.56        17.82 o                         
   5  16   0       6218.43       6430.83       108.13 o                         
   6  16   0        940.36        854.53        32.57 o                         
   7  16   0       1290.24       1402.91        32.20 o                         
   8  16   0        290.06        231.80        11.72 o                         
   9  16   0        749.79        766.69        41.43 o                         
  10  16   0        302.63        281.89        27.70 o                         
  11  16   0         14.78        -25.37        40.87 o                         
  12  16   0        823.10        888.20        51.84 o                         
  13  16   0        119.57         91.54        36.48 o                         
   1  17   0       2275.91       2368.12        67.79 o                         
   2  17   0        144.87         82.55        12.82 o                         
   3  17   0       5161.11       5133.42        98.79 o                         
   4  17   0      10943.68      10932.34       192.59 o                         
   5  17   0        733.89        687.80        19.35 o                         
   6  17   0        356.41        313.56        20.40 o                         
   7  17   0       1480.61       1630.12        36.36 o                         
   8  17   0       3388.92       3481.97        66.80 o                         
   9  17   0       1812.76       1831.20        69.82 o                         
  10  17   0        839.19        778.44        39.88 o                         
  11  17   0        285.78        312.43        37.72 o                         
  12  17   0        311.98        347.21        35.72 o                         
  13  17   0        475.47        463.59        50.81 o                         
   0  18   0       3479.88       3204.70        84.76 o                         
   1  18   0       1500.62       1645.80        42.29 o                         
   2  18   0          3.10        -11.28        12.31 o                         
   3  18   0       2849.36       2650.21        64.11 o                         
   4  18   0        699.00        611.84        16.14 o                         
   5  18   0         61.02         43.99        10.60 o                         
   6  18   0         65.40         27.03        11.72 o                         
   7  18   0          3.82         31.88        14.22 o                         
   8  18   0        204.87        172.62        15.22 o                         
   9  18   0        159.04        158.32        31.89 o                         
  10  18   0          8.82         -1.10        22.86 o                         
  11  18   0        208.14        178.83        23.73 o                         
  12  18   0          5.92         34.71        34.50 o                         
  13  18   0          3.05          5.64        64.83 o                         
   1  19   0       4732.79       4821.75       106.40 o                         
   2  19   0       2672.27       2615.89        65.69 o                         
   3  19   0       1140.24       1136.50        35.19 o                         
   4  19   0        321.07        310.80        17.76 o                         
   5  19   0       2424.31       2540.00        50.54 o                         
   6  19   0        524.18        512.71        18.71 o                         
   7  19   0       3134.75       3234.41        61.80 o                         
   8  19   0        642.92        625.63        19.74 o                         
   9  19   0       2247.75       2374.11        52.18 o                         
  10  19   0        387.15        390.18        25.98 o                         
  11  19   0          4.33         -3.04        25.68 o                         
  12  19   0         54.01         59.20        53.56 o                         
   0  20   0        351.22        352.42        36.65 o                         
   1  20   0         42.04         59.74        10.76 o                         
   2  20   0       4040.08       4007.02        79.70 o                         
   3  20   0       1312.31       1349.56        35.22 o                         
   4  20   0        313.38        342.38        32.19 o                         
   5  20   0        802.99        856.95        22.59 o                         
   6  20   0         76.65         87.04        12.14 o                         
   7  20   0       4026.84       4063.49        72.90 o                         
   8  20   0         81.80         85.36        13.90 o                         
   9  20   0        966.63       1098.50        31.29 o                         
  10  20   0         99.59        102.45        23.43 o                         
  11  20   0          6.11        -14.52        31.77 o                         
  12  20   0        181.12        201.49        34.84 o                         
   1  21   0         52.03         53.61        10.62 o                         
   2  21   0       4030.10       4150.58        95.35 o                         
   3  21   0       3864.94       3916.20        89.32 o                         
   4  21   0       8869.09       9190.86       198.15 o                         
   5  21   0       1504.54       1423.48        37.89 o                         
   6  21   0       1770.81       1896.61        38.92 o                         
   7  21   0       3172.17       3468.99        81.55 o                         
   8  21   0       1398.10       1480.73        38.28 o                         
   9  21   0        595.35        654.32        25.18 o                         
  10  21   0          7.78          7.05        30.24 o                         
  11  21   0        269.16        289.56        44.82 o                         
  12  21   0        101.87        152.50        37.99 o                         
   0  22   0        380.24        310.13        36.65 o                         
   1  22   0        493.73        477.11        20.03 o                         
   2  22   0       1339.84       1433.77        40.94 o                         
   3  22   0      17641.04      18334.88       360.90 o                         
   4  22   0       1632.97       1612.92        41.68 o                         
   5  22   0        535.32        586.76        26.96 o                         
   6  22   0       4474.15       4722.81       144.34 o                         
   7  22   0        776.43        778.25        38.91 o                         
   8  22   0        432.19        415.70        19.90 o                         
   9  22   0       1246.23       1356.50        62.23 o                         
  10  22   0        429.17        453.94        45.72 o                         
  11  22   0         17.60        -42.28        56.38 o                         
  12  22   0         11.78         37.30        42.54 o                         
   1  23   0        156.66        165.16        14.23 o                         
   2  23   0       3492.30       3449.71        86.49 o                         
   3  23   0        986.66       1049.51        42.04 o                         
   4  23   0       1916.54       1975.90        48.63 o                         
   5  23   0          9.82          4.78        15.09 o                         
   6  23   0          8.49          5.16        16.86 o                         
   7  23   0        314.10        368.74        24.45 o                         
   8  23   0          8.82         14.23        15.83 o                         
   9  23   0        637.16        668.11        45.72 o                         
  10  23   0       1136.79       1319.18        88.83 o                         
  11  23   0        481.53        462.36        56.39 o                         
   0  24   0        667.56        701.33        38.07 o                         
   1  24   0        517.34        507.86        20.31 o                         
   2  24   0         30.72         49.45        12.36 o                         
   3  24   0        517.49        439.19        19.54 o                         
   4  24   0          0.44        -13.11        13.11 o                         
   5  24   0        460.28        404.05        21.01 o                         
   6  24   0        656.37        608.86        28.65 o                         
   7  24   0         13.52          8.42        10.32 o                         
   8  24   0         56.94         40.33        22.88 o                         
   9  24   0        576.95        519.52        44.82 o                         
  10  24   0          7.68         28.62        30.72 o                         
  11  24   0        174.47        181.03        40.83 o                         
   1  25   0         10.43         21.53         9.66 o                         
   2  25   0          6.13          1.92        11.06 o                         
   3  25   0         48.31         45.84        13.53 o                         
   4  25   0         56.10         40.78        17.11 o                         
   5  25   0         55.07         48.01        21.47 o                         
   6  25   0       1378.38       1455.97        58.61 o                         
   7  25   0        678.89        614.01        49.34 o                         
   8  25   0        465.18        510.58        47.93 o                         
   9  25   0        689.97        586.68        45.86 o                         
  10  25   0        554.54        595.91        45.33 o                         
  11  25   0        562.66        514.14        53.72 o                         
   0  26   0       2165.39       2248.89       110.05 o                         
   1  26   0       1276.41       1173.31        37.22 o                         
   2  26   0        892.06        778.72        26.43 o                         
   3  26   0       4577.98       4722.78        98.69 o                         
   4  26   0        514.45        547.14        23.42 o                         
   5  26   0       1638.61       1761.63        64.80 o                         
   6  26   0       1014.46       1253.18        56.80 o                         
   7  26   0       1118.65       1167.73        55.83 o                         
   8  26   0        376.94        360.12        56.38 o                         
   9  26   0         87.70         80.30        31.77 o                         
  10  26   0         78.22        103.68        40.82 o                         
   1  27   0         14.41          8.46        17.94 o                         
   2  27   0       2755.81       2741.65        74.09 o                         
   3  27   0       3194.64       3436.59        78.22 o                         
   4  27   0       5239.96       5554.90       123.82 o                         
   5  27   0        493.25        650.01        66.26 o                         
   6  27   0        968.95        966.37        46.57 o                         
   7  27   0       1014.51        988.06        77.55 o                         
   8  27   0        166.17        133.84        29.71 o                         
   9  27   0        706.49        746.09        51.84 o                         
  10  27   0         70.23         65.01        31.71 o                         
   0  28   0        139.88        120.69        26.41 o                         
   1  28   0       1071.83       1192.17        48.03 o                         
   2  28   0       2268.71       2270.99        63.07 o                         
   3  28   0       2910.70       3078.09        76.45 o                         
   4  28   0        760.74        827.59        36.22 o                         
   5  28   0         19.30         24.10        17.31 o                         
   6  28   0        566.82        629.19        41.72 o                         
   7  28   0          4.50          2.42        27.06 o                         
   8  28   0         30.58         14.63        36.83 o                         
   9  28   0        486.66        550.25        48.81 o                         
  10  28   0        768.29        730.97        55.72 o                         
   1  29   0       1426.76       1597.72        61.44 o                         
   2  29   0       2319.33       2335.40        74.64 o                         
   3  29   0        348.55        331.23        24.25 o                         
   4  29   0         65.76         54.70        20.63 o                         
   5  29   0        673.10        648.14        33.98 o                         
   6  29   0        251.22        199.51        24.81 o                         
   7  29   0          7.51         -3.22        18.56 o                         
   8  29   0          9.19         10.93        31.77 o                         
   9  29   0         61.26         59.78        28.85 o                         
   0  30   0       1951.30       2186.36       121.31 o                         
   1  30   0        111.87        137.19        40.34 o                         
   2  30   0          9.60          6.41        12.62 o                         
   3  30   0        171.84        150.86        36.65 o                         
   4  30   0        101.31         85.75        30.46 o                         
   5  30   0        382.47        335.06        31.90 o                         
   6  30   0        250.36        263.25        34.50 o                         
   7  30   0         70.05         71.41        30.72 o                         
   8  30   0          0.34          8.32        41.71 o                         
   9  30   0         47.49         23.40        42.54 o                         
   1  31   0         97.36         87.06        25.00 o                         
   2  31   0       1898.29       1996.15        70.79 o                         
   3  31   0        977.43       1006.70        76.14 o                         
   4  31   0       2220.27       2454.49        87.78 o                         
   5  31   0        194.86        177.60        39.47 o                         
   6  31   0          6.73          9.09        29.71 o                         
   7  31   0        515.33        479.28        70.48 o                         
   8  31   0        242.86        244.86        40.88 o                         
   0  32   0        120.01        146.58        39.46 o                         
   1  32   0        615.22        695.29        63.44 o                         
   2  32   0        263.90        239.59        33.19 o                         
   3  32   0       2963.56       3381.54       167.91 o                         
   4  32   0        239.08        229.08        33.83 o                         
   5  32   0          6.26         45.10        36.64 o                         
   6  32   0       1273.03       1353.41        66.60 o                         
   7  32   0        296.22        308.29        42.00 o                         
   8  32   0         10.48         19.73        47.92 o                         
   1  33   0         65.29         98.66        35.88 o                         
   2  33   0       1267.76       1345.23        59.82 o                         
   3  33   0       1826.56       1888.39        72.51 o                         
   4  33   0        152.87        109.51        38.83 o                         
   5  33   0         32.86         70.81        31.77 o                         
   6  33   0         18.85         15.59        36.64 o                         
   7  33   0         26.70         38.29        40.53 o                         
   0  34   0       1374.77       1661.13       107.17 o                         
   1  34   0       1073.24       1131.14        49.73 o                         
   2  34   0         63.44         73.03        31.77 o                         
   3  34   0        206.44        166.96        30.85 o                         
   4  34   0         89.99         34.74        36.83 o                         
   5  34   0        352.30        270.64        67.66 o                         
   6  34   0        178.21        170.45        36.48 o                         
   1  35   0        120.26        103.90        33.83 o                         
   2  35   0         60.36         41.13        26.85 o                         
   3  35   0        293.12        204.63        43.85 o                         
   4  35   0       1408.36       1380.51        61.82 o                         
   5  35   0        459.58        552.57        73.30 o                         
   6  35   0         30.92        -42.28        42.28 o                         
   0  36   0        364.24        341.12        42.29 o                         
   1  36   0         81.72         70.16        35.22 o                         
   2  36   0        587.01        633.27        54.98 o                         
   3  36   0       2482.35       2880.69       157.99 o                         
   4  36   0       1783.81       1892.87       187.57 o                         
   5  36   0         22.68          0.00        42.28 o                         
   1  37   0       1542.90       1656.93        71.79 o                         
   2  37   0        617.34        531.34        44.69 o                         
   3  37   0       1259.03       1455.50        77.24 o                         
   0  38   0       2511.05       2606.85       135.42 o                         
   1  38   0        388.96        375.59        43.70 o                         
 -15   1   1        613.33        384.45        45.85 o                         
 -14   1   1        181.24        138.43        36.48 o                         
 -13   1   1         69.70         47.04        30.24 o                         
 -12   1   1       1852.28       2133.72        76.78 o                         
 -11   1   1       2606.00       2871.97        59.43 o                         
 -10   1   1        338.91        361.04        15.33 o                         
  -9   1   1       1547.00       1538.64        34.36 o                         
  -8   1   1          3.73         13.43        10.39 o                         
  -7   1   1       3190.82       3261.87        47.44 o                         
  -6   1   1        113.48         62.97         9.68 o                         
  -5   1   1       2261.00       2135.85        37.40 o                         
  -4   1   1       5922.61       5597.87        88.69 o                         
  -3   1   1         25.00         19.73         3.57 o                         
  -2   1   1       1473.53       1365.86        19.65 o                         
   0   1   1       1410.07       1355.04        48.21 o                         
   1   1   1         11.76          9.94         5.63 o                         
   2   1   1       1095.40        997.27        21.61 o                         
   3   1   1       1704.61       1779.73        34.90 o                         
   4   1   1         89.23         58.72        11.39 o                         
   5   1   1       2516.81       2241.22        43.39 o                         
   6   1   1       2179.98       1934.26        41.63 o                         
   7   1   1       3203.87       3139.88        55.27 o                         
   8   1   1        547.52        605.40        20.67 o                         
   9   1   1       3770.52       3968.69        71.34 o                         
  10   1   1        274.92        273.21        14.87 o                         
  11   1   1         11.59         19.02        17.75 o                         
  12   1   1        187.65        184.91        32.48 o                         
  13   1   1         84.92         56.38        37.87 o                         
  14   1   1        942.82        933.75        64.59 o                         
 -15   2   1         76.33         76.11        59.20 o                         
 -14   2   1        838.88        936.24        60.79 o                         
 -13   2   1        378.49        415.31        38.83 o                         
 -12   2   1       5653.26       6113.76       142.89 o                         
 -11   2   1       1453.09       1531.71        34.53 o                         
 -10   2   1       2804.17       2958.43        58.45 o                         
  -9   2   1          6.76         12.44         8.87 o                         
  -8   2   1       1857.62       1804.88        43.37 o                         
  -7   2   1       2692.14       2773.14        55.01 o                         
  -6   2   1      12480.54      12831.08       217.92 o                         
  -5   2   1       6452.48       5918.59       107.59 o                         
  -4   2   1         67.68         69.31         6.83 o                         
  -3   2   1       1072.81       1165.79        21.11 o                         
  -2   2   1        117.73        113.02         5.33 o                         
  -1   2   1      41290.53      41006.83      1092.85 o                         
   1   2   1        210.04        218.52         6.94 o                         
   2   2   1      28269.61      28945.70       380.58 o                         
   3   2   1      11564.10      11274.79       171.88 o                         
   4   2   1       1243.87       1257.93        24.35 o                         
   5   2   1       4490.55       4883.73        77.30 o                         
   6   2   1       9198.46       8919.23       129.51 o                         
   7   2   1       8408.93       8571.10       123.89 o                         
   8   2   1       2785.29       2807.58        55.38 o                         
   9   2   1        107.30        157.41        18.16 o                         
  10   2   1       5347.63       5784.84       122.77 o                         
  11   2   1        144.90        177.66        15.45 o                         
  12   2   1        385.95        417.85        36.19 o                         
  13   2   1        192.08        145.90        37.72 o                         
  14   2   1         60.57         72.71        28.44 o                         
 -15   3   1        975.49        885.13        60.28 o                         
 -14   3   1        573.31        737.51       623.08 o                         
 -13   3   1        785.67        854.69        53.83 o                         
 -12   3   1        130.40        168.44        12.82 o                         
 -11   3   1       4229.41       4519.50        81.83 o                         
 -10   3   1        688.66        722.14        22.14 o                         
  -9   3   1        199.57        232.00        19.77 o                         
  -8   3   1         27.64         38.22        11.52 o                         
  -7   3   1       5144.50       5375.27        99.91 o                         
  -6   3   1       7410.36       7490.28       128.57 o                         
  -5   3   1       6638.14       6651.00       117.69 o                         
  -4   3   1      12234.56      11991.36       206.04 o                         
  -3   3   1       4974.67       4696.60        75.13 o                         
  -2   3   1       4988.18       4664.93        72.93 o                         
  -1   3   1       2966.33       2821.91        42.21 o                         
   0   3   1      23423.10      22418.93       426.77 o                         
   1   3   1       6503.61       5598.42       162.63 o                         
   2   3   1      66719.01      68185.57       818.56 o                         
   3   3   1        776.20        746.80        15.74 o                         
   4   3   1      11131.96      11078.36       165.93 o                         
   5   3   1       3010.20       2522.87        43.60 o                         
   6   3   1       9464.06       9413.39       146.47 o                         
   7   3   1       4795.09       4541.01        88.95 o                         
   8   3   1       3371.12       3429.28        72.22 o                         
   9   3   1      10461.10      10727.66       201.32 o                         
  10   3   1         20.98         23.73        17.24 o                         
  11   3   1        490.74        513.12        35.88 o                         
  12   3   1        845.46        861.42        53.72 o                         
  13   3   1        270.54        260.89        29.05 o                         
  14   3   1        480.81        524.66        52.80 o                         
 -15   4   1        512.19        532.85        73.30 o                         
 -14   4   1         87.36        279.50       356.59 o                         
 -13   4   1       1682.71       1764.49        63.38 o                         
 -12   4   1        229.75        200.64        17.39 o                         
 -11   4   1        162.07        143.61        14.13 o                         
 -10   4   1       1870.28       1912.06        39.80 o                         
  -9   4   1         17.78         32.63        15.98 o                         
  -8   4   1       1053.49       1090.79        31.31 o                         
  -7   4   1       3602.13       3647.44        70.26 o                         
  -6   4   1       2182.46       2022.30        43.33 o                         
  -5   4   1       6606.50       6533.66       113.24 o                         
  -4   4   1         28.30         44.66         6.51 o                         
  -3   4   1       1858.49       1830.11        37.17 o                         
  -2   4   1       1553.15       1487.40        25.28 o                         
  -1   4   1       2361.54       2224.43        38.25 o                         
   0   4   1       3121.55       2938.79        53.50 o                         
   1   4   1       1948.37       1878.58        30.34 o                         
   2   4   1      58398.26      58265.24       822.45 o                         
   3   4   1       9547.91       9200.62       144.20 o                         
   4   4   1      11957.42      11493.80       203.99 o                         
   5   4   1        104.64         84.46        10.55 o                         
   6   4   1       1333.10       1115.63        29.79 o                         
   7   4   1       2020.28       2052.85        47.49 o                         
   8   4   1       4681.82       4839.80        96.26 o                         
   9   4   1         38.41         23.89        17.18 o                         
  10   4   1       1673.92       1727.13        54.56 o                         
  11   4   1       1607.46       1774.35        66.62 o                         
  12   4   1         35.36         69.11        30.46 o                         
  13   4   1        659.21        690.58        44.41 o                         
  14   4   1        321.59        251.48        41.30 o                         
 -14   5   1         62.93         66.67        42.82 o                         
 -13   5   1        176.74        178.56        69.06 o                         
 -12   5   1        418.62        425.24        35.99 o                         
 -11   5   1         12.79         12.50        14.18 o                         
 -10   5   1        267.21        252.20        21.17 o                         
  -9   5   1       1398.91       1472.24        37.43 o                         
  -8   5   1       1593.09       1612.46        40.19 o                         
  -7   5   1        519.66        633.58        21.08 o                         
  -6   5   1       1246.28       1239.13        29.06 o                         
  -5   5   1       9063.38       9198.99       156.28 o                         
  -4   5   1       4673.44       4550.00        81.72 o                         
  -3   5   1        867.74        843.07        24.44 o                         
  -2   5   1       1391.24       1363.02        24.13 o                         
  -1   5   1      33819.96      32873.85       477.38 o                         
   0   5   1        713.68        673.19        13.34 o                         
   1   5   1       2482.22       2442.03        45.42 o                         
   2   5   1      11550.19      10955.85       163.42 o                         
   3   5   1      30001.76      29200.05       423.00 o                         
   4   5   1        901.28        886.35        24.43 o                         
   5   5   1        420.53        402.96        16.17 o                         
   6   5   1        900.33        847.56        24.24 o                         
   7   5   1       5015.92       5329.17       101.81 o                         
   8   5   1        211.73        216.78        18.99 o                         
   9   5   1        407.96        365.82        21.50 o                         
  10   5   1          2.11        -11.80        17.95 o                         
  11   5   1        175.24        169.60        30.25 o                         
  12   5   1       1188.66       1243.35       100.11 o                         
  13   5   1        776.89        766.30        50.81 o                         
  14   5   1        233.36        248.60        35.25 o                         
 -14   6   1       1020.61       1188.59       156.50 o                         
 -13   6   1          3.99        -30.21        30.24 o                         
 -12   6   1        557.51        546.49        39.99 o                         
 -11   6   1       2698.85       2818.70        94.89 o                         
 -10   6   1         22.41         21.05        17.44 o                         
  -9   6   1         76.27         90.56        18.83 o                         
  -8   6   1         61.18         53.88        15.96 o                         
  -7   6   1         16.01         20.06        11.50 o                         
  -6   6   1      11101.01      11639.68       203.53 o                         
  -5   6   1       1487.10       1478.18        35.13 o                         
  -4   6   1        339.85        321.04        11.59 o                         
  -3   6   1       2017.59       1843.96        34.95 o                         
  -2   6   1        406.78        354.07         8.72 o                         
  -1   6   1      24838.10      24638.41       359.97 o                         
   0   6   1        560.31        616.35        28.51 o                         
   1   6   1       2335.67       2333.63        44.16 o                         
   2   6   1      27381.37      27061.55       441.17 o                         
   3   6   1        737.08        740.39        16.34 o                         
   4   6   1         10.28         23.42         6.68 o                         
   5   6   1       6847.83       7008.42       124.99 o                         
   6   6   1       4108.20       3766.55        74.44 o                         
   7   6   1       1054.13       1067.52        29.86 o                         
   8   6   1        204.19        184.20        13.70 o                         
   9   6   1        158.98        143.75        18.20 o                         
  10   6   1        226.97        208.45        23.15 o                         
  11   6   1        709.19        720.87        67.67 o                         
  12   6   1        938.15        981.02        54.59 o                         
  13   6   1        163.20        167.29        35.88 o                         
  14   6   1        108.62        142.84        34.41 o                         
 -14   7   1        260.76        264.99        47.92 o                         
 -13   7   1        893.30        884.32        47.73 o                         
 -12   7   1       4260.60       4744.46       129.93 o                         
 -11   7   1       1225.98       1253.81        89.96 o                         
 -10   7   1         63.03         67.53        15.44 o                         
  -9   7   1         35.21         18.28        13.95 o                         
  -8   7   1        634.51        553.26        22.76 o                         
  -7   7   1       7541.30       7850.30       142.90 o                         
  -6   7   1       3230.97       3136.81        67.70 o                         
  -5   7   1        925.35        946.15        23.60 o                         
  -4   7   1       8169.87       8287.65       144.17 o                         
  -3   7   1       1306.68       1237.27        23.23 o                         
  -2   7   1       4151.22       3762.63        59.54 o                         
  -1   7   1       2506.73       2487.15        41.85 o                         
   0   7   1      38232.88      37412.72       696.19 o                         
   1   7   1       3991.67       3714.67        65.16 o                         
   2   7   1      30518.72      29638.84       477.99 o                         
   3   7   1       2616.65       2456.28        42.37 o                         
   4   7   1       2428.73       2228.87        40.55 o                         
   5   7   1       2678.27       2404.25        47.53 o                         
   6   7   1       3072.10       2885.23        58.22 o                         
   7   7   1        700.98        613.92        22.18 o                         
   8   7   1         72.82         64.13        16.91 o                         
   9   7   1       6544.40       6927.19       136.21 o                         
  10   7   1         41.50         34.08        19.33 o                         
  11   7   1         79.55         31.13        29.60 o                         
  12   7   1         23.61         31.21        27.69 o                         
  13   7   1       1490.67       1558.06        65.72 o                         
  14   7   1        267.26        283.25        70.48 o                         
 -14   8   1        793.61        763.53        54.58 o                         
 -13   8   1        922.76       1022.79        58.59 o                         
 -12   8   1       2729.18       2888.21        85.46 o                         
 -11   8   1        790.09        822.15        54.12 o                         
 -10   8   1       2253.29       2258.91        53.56 o                         
  -9   8   1        472.69        460.52        22.34 o                         
  -8   8   1       1194.05       1283.68        33.92 o                         
  -7   8   1        147.47        147.31        13.43 o                         
  -6   8   1       2137.25       1805.00        34.77 o                         
  -5   8   1       2106.84       2022.86        40.76 o                         
  -4   8   1        226.39        226.94        11.40 o                         
  -3   8   1       1735.09       1611.65        28.78 o                         
  -2   8   1        289.89        316.62         9.52 o                         
  -1   8   1      10525.77       9918.83       170.45 o                         
   0   8   1      11320.64      10926.41       214.80 o                         
   1   8   1      25292.44      24299.52       396.19 o                         
   2   8   1         12.57         15.78         5.36 o                         
   3   8   1       7733.59       7418.06       130.84 o                         
   4   8   1        493.20        617.04        15.85 o                         
   5   8   1          1.87         14.38         6.08 o                         
   6   8   1       6123.33       6251.08       115.42 o                         
   7   8   1       8590.78       8797.20       165.57 o                         
   8   8   1       4371.48       4409.01        92.36 o                         
   9   8   1          4.29         24.41        20.45 o                         
  10   8   1       1368.68       1457.92        42.17 o                         
  11   8   1          8.68        -15.22        28.14 o                         
  12   8   1        141.28        104.30        52.15 o                         
  13   8   1        292.38        349.69        46.56 o                         
  14   8   1        248.23        178.13        37.25 o                         
 -14   9   1       1537.13       1546.15        74.61 o                         
 -13   9   1         42.17         59.37        31.15 o                         
 -12   9   1        306.26        294.07        36.52 o                         
 -11   9   1        674.42        627.81        39.73 o                         
 -10   9   1        357.56        379.92        23.90 o                         
  -9   9   1       2237.17       2239.25        53.85 o                         
  -8   9   1         68.05        100.41        15.48 o                         
  -7   9   1        419.37        349.52        16.68 o                         
  -6   9   1          4.46         -4.99        11.58 o                         
  -5   9   1       4957.63       4885.41        91.08 o                         
  -4   9   1         13.51          6.34         8.46 o                         
  -3   9   1         36.72         10.01         5.20 o                         
  -2   9   1        329.94        294.43        10.27 o                         
  -1   9   1        131.77        144.81         8.14 o                         
   0   9   1       1031.39       1041.09        32.46 o                         
   1   9   1         91.13         81.93         6.42 o                         
   2   9   1       7450.97       7157.68       123.05 o                         
   3   9   1       8899.89       8814.14       151.45 o                         
   4   9   1       1556.91       1594.62        30.47 o                         
   5   9   1       2069.73       1960.23        47.81 o                         
   6   9   1        209.27        192.39        14.55 o                         
   7   9   1        906.33        846.73        25.75 o                         
   8   9   1        741.04        748.69        28.31 o                         
   9   9   1        473.89        444.25        27.28 o                         
  10   9   1       1139.40       1163.38        39.08 o                         
  11   9   1        118.24        129.39        32.42 o                         
  12   9   1        526.02        567.41        40.54 o                         
  13   9   1        114.59        194.66       142.35 o                         
  14   9   1        299.80        276.27        67.66 o                         
 -14  10   1        417.94        392.04        36.84 o                         
 -13  10   1         14.52         40.87        39.86 o                         
 -12  10   1         11.75         54.28        34.84 o                         
 -11  10   1        169.44        129.11        32.84 o                         
 -10  10   1         89.12         85.28        19.13 o                         
  -9  10   1        323.82        307.38        24.80 o                         
  -8  10   1        365.03        384.39        37.85 o                         
  -7  10   1        372.25        347.29        15.85 o                         
  -6  10   1        126.14        110.81        14.49 o                         
  -5  10   1       2205.72       2417.06        50.43 o                         
  -4  10   1       5314.90       5270.54        85.23 o                         
  -3  10   1       2318.03       2729.07        48.20 o                         
  -2  10   1       1212.19       1185.98        27.43 o                         
  -1  10   1         57.92         65.77        10.19 o                         
   1  10   1       4060.84       3930.61        62.23 o                         
   2  10   1       7478.96       7218.02       124.38 o                         
   3  10   1       1204.49       1241.21        29.58 o                         
   4  10   1        972.46        890.20        20.42 o                         
   5  10   1       3298.09       3406.03        59.80 o                         
   6  10   1        505.07        534.32        15.70 o                         
   7  10   1       2427.04       2329.55        50.78 o                         
   8  10   1         56.70         44.11        17.11 o                         
   9  10   1        924.78        923.07        39.75 o                         
  10  10   1        911.07        900.59        33.22 o                         
  11  10   1        120.64        106.72        28.15 o                         
  12  10   1         31.64         49.22        36.51 o                         
  13  10   1       1444.33       1443.68        67.72 o                         
 -14  11   1         33.12         45.37        41.72 o                         
 -13  11   1        773.58        800.02        51.38 o                         
 -12  11   1       1849.13       2190.44        79.71 o                         
 -11  11   1        855.42        958.94        51.84 o                         
 -10  11   1        240.71        210.48        22.60 o                         
  -9  11   1        264.31        288.69        25.23 o                         
  -8  11   1        565.47        532.82        48.02 o                         
  -7  11   1       1112.20       1030.25        25.02 o                         
  -6  11   1       3000.72       2903.56        57.87 o                         
  -5  11   1         95.72        107.87        12.42 o                         
  -4  11   1       4571.29       4921.57        78.92 o                         
  -3  11   1       1209.23       1151.81        23.51 o                         
  -2  11   1       6438.20       6248.57       108.79 o                         
  -1  11   1       1265.39       1489.16        66.26 o                         
   0  11   1      27276.49      28087.19       947.83 o                         
   1  11   1        518.15        528.12        13.96 o                         
   2  11   1      10939.41      11267.02       191.82 o                         
   3  11   1      10812.26      11136.93       195.75 o                         
   4  11   1        162.50        137.37        10.75 o                         
   5  11   1       1663.81       1593.84        32.73 o                         
   6  11   1       3719.02       3509.66        55.75 o                         
   7  11   1       4251.79       4314.93        85.06 o                         
   8  11   1          3.20         -2.31        13.83 o                         
   9  11   1       4375.81       4546.06        94.84 o                         
  10  11   1         87.76         86.21        20.75 o                         
  11  11   1        140.11        130.70        27.69 o                         
  12  11   1        616.42        685.26        51.72 o                         
  13  11   1        369.78        394.78        42.22 o                         
 -14  12   1       1202.75       1297.26        71.79 o                         
 -13  12   1       1203.97       1195.42        59.72 o                         
 -12  12   1       5069.93       5415.70       166.76 o                         
 -11  12   1       1311.96       1380.46        68.28 o                         
 -10  12   1        208.78        197.40        34.59 o                         
  -9  12   1       2224.63       2331.62        97.57 o                         
  -8  12   1       3491.05       3474.03        74.66 o                         
  -7  12   1        112.88         77.94        14.26 o                         
  -6  12   1       2771.39       2641.92        54.91 o                         
  -5  12   1      11107.99      11056.77       170.97 o                         
  -4  12   1          2.41         -5.34         6.97 o                         
  -3  12   1       2377.56       2185.57        38.03 o                         
  -2  12   1        280.04        322.13        16.08 o                         
  -1  12   1      47747.34      49206.95       932.96 o                         
   1  12   1      11458.65      10927.87       184.77 o                         
   2  12   1       1005.90       1048.05        24.31 o                         
   3  12   1       2503.40       2451.69        48.48 o                         
   4  12   1       3193.93       3306.01        63.55 o                         
   5  12   1          1.10          0.00         9.26 o                         
   6  12   1       6199.17       5968.52        98.29 o                         
   7  12   1        213.63        191.13        18.05 o                         
   8  12   1       3737.66       3739.83        79.77 o                         
   9  12   1        118.53         91.47        19.42 o                         
  10  12   1       4394.24       4671.90       142.52 o                         
  11  12   1          3.33          0.75        29.11 o                         
  12  12   1         27.75        -10.25        35.24 o                         
  13  12   1         19.49         10.94        41.29 o                         
 -14  13   1       1055.27        891.04        60.79 o                         
 -13  13   1        478.80        468.41        42.55 o                         
 -12  13   1       1531.67       1718.28        95.90 o                         
 -11  13   1       1836.08       1982.83        72.79 o                         
 -10  13   1        280.71        316.69        32.55 o                         
  -9  13   1       1300.02       1407.45        66.36 o                         
  -8  13   1       1552.03       1601.33        40.54 o                         
  -7  13   1       5528.75       5616.76       105.63 o                         
  -6  13   1       1053.22       1045.03        25.19 o                         
  -5  13   1       6637.72       6638.78       108.76 o                         
  -4  13   1       1459.59       1206.55        26.08 o                         
  -3  13   1        483.14        402.77        12.15 o                         
  -2  13   1       8252.70       8059.44       142.98 o                         
  -1  13   1        322.78        286.81        72.92 o                         
   1  13   1        590.59        559.55        20.12 o                         
   2  13   1      12012.20      11904.85       205.52 o                         
   3  13   1       4373.15       4473.06        81.91 o                         
   4  13   1        193.65        205.85        13.11 o                         
   5  13   1      11996.13      12278.99       195.92 o                         
   6  13   1        272.55        302.87        15.34 o                         
   7  13   1       5389.74       5568.34        95.34 o                         
   8  13   1         10.75         14.16        16.25 o                         
   9  13   1       3777.96       3903.08       115.34 o                         
  10  13   1       1757.91       1780.92        67.47 o                         
  11  13   1        626.00        693.22        42.83 o                         
  12  13   1        400.83        418.27        39.28 o                         
  13  13   1          3.12          6.23        42.54 o                         
 -14  14   1         42.04         16.91        47.92 o                         
 -13  14   1        587.14        638.22        60.62 o                         
 -12  14   1        790.67        782.37        43.39 o                         
 -11  14   1        154.38        173.57        34.84 o                         
 -10  14   1        909.31        906.53        38.25 o                         
  -9  14   1        529.50        514.76        25.64 o                         
  -8  14   1       4120.98       4296.16        68.87 o                         
  -7  14   1       3645.82       3724.34        67.04 o                         
  -6  14   1       5608.84       5768.66        98.44 o                         
  -5  14   1       2767.35       2702.87        50.34 o                         
  -4  14   1       2047.52       1760.02        33.62 o                         
  -3  14   1       5657.15       4861.63       103.45 o                         
  -2  14   1        590.69        624.84        28.09 o                         
  -1  14   1       4649.63       4611.14       130.93 o                         
   0  14   1        232.76        290.39        22.55 o                         
   1  14   1      13491.65      13326.14       262.11 o                         
   2  14   1       8599.10       8165.37       125.12 o                         
   3  14   1       2960.48       2743.92        55.11 o                         
   4  14   1       7141.99       7165.14       130.91 o                         
   5  14   1       4088.98       4478.46        86.52 o                         
   6  14   1       3903.85       3977.36        71.14 o                         
   7  14   1        429.07        432.20        14.71 o                         
   8  14   1       2018.00       1978.07        49.28 o                         
   9  14   1        892.53        906.19        32.63 o                         
  10  14   1        291.74        260.64        31.15 o                         
  11  14   1       1226.12       1232.51        62.60 o                         
  12  14   1       1185.23       1213.91        60.21 o                         
  13  14   1       1671.61       1606.39        70.78 o                         
 -13  15   1        589.85        538.74        50.75 o                         
 -12  15   1       1128.62       1032.83        53.67 o                         
 -11  15   1        763.16        705.64        35.68 o                         
 -10  15   1          0.87          3.70        18.24 o                         
  -9  15   1       7522.72       7818.07       156.70 o                         
  -8  15   1       2968.48       3011.23        48.47 o                         
  -7  15   1        163.55        182.95        15.13 o                         
  -6  15   1         53.55         26.86        11.12 o                         
  -5  15   1       4968.16       4889.97        81.75 o                         
  -4  15   1       8081.98       8000.25       126.83 o                         
  -3  15   1       2248.01       2121.11        51.00 o                         
  -2  15   1        665.99        483.39        15.51 o                         
  -1  15   1        134.60        217.07         8.46 o                         
   0  15   1        121.05         47.92        16.91 o                         
   1  15   1       1474.80       1460.81        39.69 o                         
   2  15   1      13946.42      14676.45       286.87 o                         
   3  15   1       9414.25       8989.48       159.78 o                         
   4  15   1        256.34        187.37        12.79 o                         
   5  15   1       1652.51       1638.60        38.78 o                         
   6  15   1       7565.11       7616.61       126.06 o                         
   7  15   1        566.83        573.04        19.32 o                         
   8  15   1       1147.16       1041.52        33.67 o                         
   9  15   1          5.68        -14.65        17.11 o                         
  10  15   1          3.12         -2.82        31.70 o                         
  11  15   1       1564.43       1747.44        70.48 o                         
  12  15   1       1948.02       2223.31        91.17 o                         
  13  15   1        318.81        296.03        45.11 o                         
 -13  16   1          0.89         16.91        37.87 o                         
 -12  16   1        100.89        131.91        25.94 o                         
 -11  16   1        763.60        736.85        40.32 o                         
 -10  16   1        376.04        364.37        41.70 o                         
  -9  16   1        514.00        485.56        23.06 o                         
  -8  16   1       3510.24       3764.33        63.55 o                         
  -7  16   1         13.94         -2.68        10.85 o                         
  -6  16   1       1144.46       1131.67        26.82 o                         
  -5  16   1        339.91        329.97        13.70 o                         
  -4  16   1       2725.35       2690.81        47.14 o                         
  -3  16   1        512.87        397.06        18.65 o                         
  -2  16   1        897.33        985.88        26.06 o                         
   0  16   1       1586.45       1577.55        73.37 o                         
   1  16   1         80.36         43.90        13.53 o                         
   2  16   1       4570.49       4710.60       108.09 o                         
   3  16   1       3494.71       3608.99        69.79 o                         
   4  16   1       3783.93       3588.64        71.60 o                         
   5  16   1       2330.31       2312.04        50.78 o                         
   6  16   1        514.93        524.17        25.12 o                         
   7  16   1        447.90        444.88        18.01 o                         
   8  16   1        103.59         92.69        18.85 o                         
   9  16   1        400.94        405.88        28.72 o                         
  10  16   1         84.57         55.14        31.71 o                         
  11  16   1       1119.02       1107.20        56.59 o                         
  12  16   1        561.85        759.73       107.14 o                         
  13  16   1        780.38        857.69        57.82 o                         
 -13  17   1         39.64         14.99        40.53 o                         
 -12  17   1       1190.50       1272.02        64.78 o                         
 -11  17   1          5.23          8.82        21.40 o                         
 -10  17   1         40.54         33.31        21.13 o                         
  -9  17   1        267.00        246.89        19.35 o                         
  -8  17   1          0.28          0.88        14.22 o                         
  -7  17   1        138.82        141.07        12.83 o                         
  -6  17   1        103.11        104.15        12.14 o                         
  -5  17   1         91.75         96.41        10.66 o                         
  -4  17   1        836.21        908.30        26.51 o                         
  -3  17   1          4.71          9.49        10.55 o                         
  -2  17   1       1172.63       1303.59        37.54 o                         
  -1  17   1          1.53         11.28        14.09 o                         
   0  17   1        260.78        202.99        25.37 o                         
   1  17   1        249.65        297.05        17.18 o                         
   2  17   1         77.55         64.08        12.69 o                         
   3  17   1       2178.45       2175.24        72.86 o                         
   4  17   1       1261.37       1284.36        33.81 o                         
   5  17   1        410.28        393.00        19.66 o                         
   6  17   1       3600.46       3614.09        68.58 o                         
   7  17   1          4.10          8.83        11.97 o                         
   8  17   1         83.49         88.08        11.67 o                         
   9  17   1       1554.14       1797.90        68.79 o                         
  10  17   1        351.14        387.28        40.54 o                         
  11  17   1        146.89        127.42        39.72 o                         
  12  17   1          2.05         12.35        41.71 o                         
 -13  18   1          4.23         12.06        42.54 o                         
 -12  18   1          6.97        -15.68        38.83 o                         
 -11  18   1          6.63          3.89        23.16 o                         
 -10  18   1        775.00        757.07        34.02 o                         
  -9  18   1        201.56        187.22        15.39 o                         
  -8  18   1        665.18        679.04        23.31 o                         
  -7  18   1       1358.74       1360.37        31.73 o                         
  -6  18   1        475.61        538.08        18.13 o                         
  -5  18   1         62.74         57.14        10.37 o                         
  -4  18   1        418.56        498.94        21.01 o                         
  -3  18   1       1935.46       1980.98        42.33 o                         
  -2  18   1         59.52         79.27         9.91 o                         
  -1  18   1        953.53       1019.28        34.86 o                         
   1  18   1       1479.23       1497.46        48.61 o                         
   2  18   1       1042.52        955.91        30.19 o                         
   3  18   1        330.55        349.06        21.80 o                         
   4  18   1       2241.63       2303.93        51.06 o                         
   5  18   1        272.75        252.68        16.99 o                         
   6  18   1       1025.48       1017.45        29.09 o                         
   7  18   1        739.86        756.75        26.97 o                         
   8  18   1        936.48        892.76        26.27 o                         
   9  18   1        905.00        966.21        70.50 o                         
  10  18   1          3.45         12.44        33.71 o                         
  11  18   1        152.57        223.32        41.72 o                         
  12  18   1         68.49         43.85        33.29 o                         
 -13  19   1          2.77         20.67        31.90 o                         
 -12  19   1          5.16        -13.65        37.71 o                         
 -11  19   1        121.13         80.16        30.24 o                         
 -10  19   1         18.18         -3.26        21.39 o                         
  -9  19   1       1760.77       1960.50        49.60 o                         
  -8  19   1       2575.76       2731.44        55.46 o                         
  -7  19   1        161.92        120.19        15.12 o                         
  -6  19   1        142.76        111.39        11.64 o                         
  -5  19   1       4647.93       4533.71        88.78 o                         
  -4  19   1         16.21          3.61        14.41 o                         
  -3  19   1        138.73        161.91        14.25 o                         
  -2  19   1        614.73        663.01        21.50 o                         
  -1  19   1          8.29         10.62         8.66 o                         
   0  19   1         16.33         21.14        11.96 o                         
   1  19   1        791.27        784.01        47.94 o                         
   2  19   1       2320.50       2169.98        53.73 o                         
   3  19   1      15469.42      15679.60       318.74 o                         
   4  19   1       1988.35       2016.97        39.27 o                         
   5  19   1        617.83        676.44        24.30 o                         
   6  19   1        869.46       1025.39        70.39 o                         
   7  19   1       1939.98       1923.85        42.08 o                         
   8  19   1        278.60        258.65        15.37 o                         
   9  19   1        507.70        562.74        45.11 o                         
  10  19   1        995.23       1122.08        54.59 o                         
  11  19   1        433.88        425.34        46.82 o                         
  12  19   1       2695.70       3011.40       296.26 o                         
 -12  20   1        148.55        146.58        32.84 o                         
 -11  20   1        111.01         97.66        29.71 o                         
 -10  20   1          6.83         13.77        19.72 o                         
  -9  20   1        137.74        129.52        14.13 o                         
  -8  20   1       2013.88       2232.84        51.23 o                         
  -7  20   1        143.79        132.21        12.97 o                         
  -6  20   1        580.74        570.32        18.80 o                         
  -5  20   1          3.53          6.89        13.95 o                         
  -4  20   1        373.11        304.14        22.51 o                         
  -3  20   1       4401.66       4543.66        88.55 o                         
  -2  20   1        409.99        451.43        18.30 o                         
  -1  20   1       1971.37       1989.09        79.70 o                         
   0  20   1        402.56        461.61        26.86 o                         
   1  20   1        164.77        156.15        16.86 o                         
   2  20   1       4083.77       4055.60        91.77 o                         
   3  20   1        462.83        539.27        31.06 o                         
   4  20   1       2819.67       2983.14        63.64 o                         
   5  20   1       3892.77       3784.39        70.42 o                         
   6  20   1         72.37        107.94        39.70 o                         
   7  20   1        372.46        372.14        20.38 o                         
   8  20   1         54.30         13.08        27.00 o                         
   9  20   1       3085.41       3379.81        85.08 o                         
  10  20   1       1334.88       1438.86        70.51 o                         
  11  20   1        460.57        499.19       100.08 o                         
  12  20   1        204.01        220.97        45.72 o                         
 -12  21   1         47.38         58.51        36.51 o                         
 -11  21   1          3.46          7.77        32.42 o                         
 -10  21   1         31.13         35.24        35.24 o                         
  -9  21   1        380.09        406.85        19.98 o                         
  -8  21   1         39.53         26.81        14.54 o                         
  -7  21   1       2128.63       2100.23        44.79 o                         
  -6  21   1          2.34         -3.64        13.89 o                         
  -5  21   1          3.81        -13.29        16.44 o                         
  -4  21   1        569.51        601.43        24.72 o                         
  -3  21   1        317.80        326.93        21.94 o                         
  -2  21   1         98.90         75.73        10.50 o                         
  -1  21   1        257.70        286.17        18.94 o                         
   0  21   1       2018.91       2079.50        52.23 o                         
   1  21   1        292.17        267.83        20.86 o                         
   2  21   1       1896.69       1938.85        43.74 o                         
   3  21   1       3598.98       3734.37        77.45 o                         
   4  21   1        388.14        354.10        22.67 o                         
   5  21   1          0.30         14.64        13.19 o                         
   6  21   1        276.89        278.89        26.20 o                         
   7  21   1         51.12         16.50        11.83 o                         
   8  21   1         32.96         27.00        18.93 o                         
   9  21   1       2833.14       3051.27       104.75 o                         
  10  21   1        607.16        535.60        42.65 o                         
  11  21   1         12.66        -56.38        56.38 o                         
  12  21   1        414.69        383.41        73.30 o                         
 -12  22   1         58.53         60.77        42.82 o                         
 -11  22   1        166.86        235.36       191.69 o                         
 -10  22   1        628.89        699.96        47.85 o                         
  -9  22   1        368.77        379.73        23.92 o                         
  -8  22   1       1053.32       1105.26        37.99 o                         
  -7  22   1       1027.78       1054.35        28.06 o                         
  -6  22   1        193.22        197.12        17.08 o                         
  -5  22   1          1.78         -4.51        13.27 o                         
  -4  22   1        244.29        211.60        16.17 o                         
  -3  22   1       4486.38       4532.95        81.68 o                         
  -2  22   1        155.19        111.17        12.20 o                         
  -1  22   1        538.01        611.91        23.44 o                         
   0  22   1        160.66        162.91         9.59 o                         
   1  22   1      11331.14      11305.46       201.25 o                         
   2  22   1       2209.33       2141.42        48.99 o                         
   3  22   1          4.87         -2.77        13.08 o                         
   4  22   1        535.90        481.02        24.46 o                         
   5  22   1         15.53         14.94        16.25 o                         
   6  22   1        971.30       1051.08        47.74 o                         
   7  22   1         47.65         35.32        18.72 o                         
   8  22   1       1817.30       1947.31        50.04 o                         
   9  22   1        256.61        167.39        31.77 o                         
  10  22   1        893.29       1014.09        64.85 o                         
  11  22   1         75.17         64.83        42.28 o                         
 -12  23   1         39.58         32.38        29.99 o                         
 -11  23   1        765.61        695.24        53.57 o                         
 -10  23   1          7.28         -3.55        30.46 o                         
  -9  23   1        990.96       1140.56        55.41 o                         
  -8  23   1       2437.59       2499.62        64.19 o                         
  -7  23   1       1887.87       2051.23        59.77 o                         
  -6  23   1        891.44        814.71        27.36 o                         
  -5  23   1       3582.60       3607.81        75.63 o                         
  -4  23   1       1311.17       1325.79        30.42 o                         
  -3  23   1       2439.57       2448.03        48.99 o                         
  -2  23   1       5386.28       5596.54       112.65 o                         
  -1  23   1       1863.51       1844.69        47.84 o                         
   0  23   1        613.87        558.46        20.64 o                         
   1  23   1       4026.48       4158.51        95.74 o                         
   2  23   1       2884.14       2986.54        63.79 o                         
   3  23   1       2630.16       2691.92        56.71 o                         
   4  23   1       1292.65       1357.05        47.22 o                         
   5  23   1       9676.39      10362.37       193.97 o                         
   6  23   1       1460.37       1495.24        34.31 o                         
   7  23   1       2747.06       2945.46        67.07 o                         
   8  23   1          1.73          3.33        13.88 o                         
   9  23   1        126.50        119.74        30.73 o                         
  10  23   1        285.33        296.30        40.54 o                         
  11  23   1       1137.69       1221.21        65.71 o                         
 -11  24   1        172.45        182.74        45.33 o                         
 -10  24   1        520.73        595.79        46.06 o                         
  -9  24   1       1237.00       1274.86        57.83 o                         
  -8  24   1       6166.32       6813.85       152.18 o                         
  -7  24   1       1043.75       1125.20        52.81 o                         
  -6  24   1        315.04        326.47        19.79 o                         
  -5  24   1       2865.64       3015.46        60.57 o                         
  -4  24   1       5787.57       5980.62       103.57 o                         
  -3  24   1       7022.02       7122.42       137.85 o                         
  -2  24   1         23.06         49.07        14.54 o                         
  -1  24   1       3113.80       3436.38       106.79 o                         
   0  24   1        314.09        312.71        34.84 o                         
   1  24   1       3423.43       3538.94        73.54 o                         
   2  24   1       9360.57       9818.79       210.03 o                         
   3  24   1       1726.79       1748.70        51.31 o                         
   4  24   1      11611.53      12361.70       227.42 o                         
   5  24   1       4236.07       4465.04       138.60 o                         
   6  24   1       2241.85       2355.67        85.86 o                         
   7  24   1       2361.88       2556.72        74.94 o                         
   8  24   1       2691.15       3038.76        86.52 o                         
   9  24   1       1553.10       1473.11        66.61 o                         
  10  24   1        225.67        257.46        43.72 o                         
  11  24   1       1192.81       1118.29        62.33 o                         
 -11  25   1       1087.62       1043.33        56.80 o                         
 -10  25   1         82.85         75.48        39.72 o                         
  -9  25   1       2420.26       2716.36        90.76 o                         
  -8  25   1         10.57         52.19        34.84 o                         
  -7  25   1       1885.28       2043.80       106.71 o                         
  -6  25   1       1405.04       1412.84        48.85 o                         
  -5  25   1        461.80        463.89        20.40 o                         
  -4  25   1       4549.86       4799.33        85.52 o                         
  -3  25   1       1089.96       1108.55        37.83 o                         
  -2  25   1       5868.63       6183.67       123.24 o                         
  -1  25   1         88.45         74.34        16.47 o                         
   0  25   1       1469.37       1461.40        44.61 o                         
   1  25   1         32.07         23.87        10.99 o                         
   2  25   1       3811.34       4129.04        95.10 o                         
   3  25   1       8605.67       9135.55       166.97 o                         
   4  25   1       1068.41       1068.61        35.85 o                         
   5  25   1       5093.23       5272.88       112.11 o                         
   6  25   1       1015.47       1197.10        63.11 o                         
   7  25   1       1070.00       1090.00        41.77 o                         
   8  25   1          1.38          2.21        26.03 o                         
   9  25   1         37.90         -8.91        36.83 o                         
  10  25   1       1406.17       1375.39        65.00 o                         
 -11  26   1          1.13        -29.07        31.55 o                         
 -10  26   1       1183.18       1146.77        62.60 o                         
  -9  26   1         95.76         65.35        30.73 o                         
  -8  26   1       1067.73       1044.43        69.55 o                         
  -7  26   1          0.35         -8.80        20.65 o                         
  -6  26   1         77.51         36.65        16.59 o                         
  -5  26   1        421.03        418.24        23.23 o                         
  -4  26   1          7.52          8.90        16.37 o                         
  -3  26   1       1997.00       2143.96        49.92 o                         
  -2  26   1          0.83         10.89        11.67 o                         
  -1  26   1       1639.25       1577.66        49.47 o                         
   0  26   1        824.76        812.15        30.13 o                         
   1  26   1       1889.25       1926.09        53.47 o                         
   2  26   1        126.68        118.90        16.40 o                         
   3  26   1         32.48         34.09        18.62 o                         
   4  26   1       3038.57       3001.22        86.95 o                         
   5  26   1        754.71        757.45        46.82 o                         
   6  26   1        995.34       1034.36        53.73 o                         
   7  26   1         41.26         33.83        26.04 o                         
   8  26   1        153.68         99.37        30.24 o                         
   9  26   1         21.39         15.03        31.77 o                         
  10  26   1        139.61         56.97        42.82 o                         
 -10  27   1         36.89         37.25        34.93 o                         
  -9  27   1         63.82         -7.47        39.72 o                         
  -8  27   1        224.91        235.08        28.60 o                         
  -7  27   1         59.65         55.64        25.63 o                         
  -6  27   1       1404.55       1360.09        82.59 o                         
  -5  27   1        244.23        220.54        21.77 o                         
  -4  27   1        757.28        802.52        31.75 o                         
  -3  27   1        321.73        263.94        15.96 o                         
  -2  27   1        237.93        201.52        22.37 o                         
  -1  27   1       1405.09       1379.10        61.79 o                         
   0  27   1        134.17         98.99        16.71 o                         
   1  27   1          1.43         -8.56         9.71 o                         
   2  27   1          4.31          2.87        12.61 o                         
   3  27   1        176.70        152.11        19.26 o                         
   4  27   1        806.70        797.85        40.89 o                         
   5  27   1        339.75        346.94        34.84 o                         
   6  27   1        197.52        251.05        33.83 o                         
   7  27   1         16.71         -3.66        25.24 o                         
   8  27   1         19.83         -5.19        24.86 o                         
   9  27   1        270.21        260.52        38.54 o                         
  10  27   1         15.38         12.08        41.71 o                         
 -10  28   1         25.83         -3.49        43.69 o                         
  -9  28   1        421.74        479.92        43.72 o                         
  -8  28   1        984.10        973.66        73.58 o                         
  -7  28   1        385.83        379.99        29.62 o                         
  -6  28   1          3.77         -6.25        28.43 o                         
  -5  28   1        507.31        470.62        28.38 o                         
  -4  28   1        156.01        184.51        28.21 o                         
  -3  28   1        375.37        305.87        23.17 o                         
  -2  28   1          9.05         13.03        12.10 o                         
  -1  28   1        293.87        293.39        24.88 o                         
   0  28   1         43.29          6.08        21.53 o                         
   1  28   1       1434.07       1368.55        48.45 o                         
   2  28   1        837.16        797.01        33.00 o                         
   3  28   1         58.85         69.32        25.55 o                         
   4  28   1        301.78        304.53        36.65 o                         
   5  28   1         32.58         13.04        23.67 o                         
   6  28   1          3.30          3.99        28.44 o                         
   7  28   1        357.80        336.64        33.89 o                         
   8  28   1         29.76          7.27        36.47 o                         
   9  28   1        656.15        599.97        49.84 o                         
 -10  29   1        115.55         39.46        42.28 o                         
  -9  29   1       1380.40       1416.92       131.14 o                         
  -8  29   1         26.67        -19.73        36.64 o                         
  -7  29   1        498.33        469.31        52.85 o                         
  -6  29   1         39.94         20.51        23.56 o                         
  -5  29   1        319.36        282.98        22.67 o                         
  -4  29   1       1755.30       1832.73        58.63 o                         
  -3  29   1        256.82        218.22        23.91 o                         
  -2  29   1         72.90         96.72        21.93 o                         
  -1  29   1          0.30        -11.28        19.93 o                         
   0  29   1        467.57        484.93        53.57 o                         
   2  29   1         48.35         43.56        17.88 o                         
   3  29   1       4725.15       4771.35       176.65 o                         
   4  29   1        252.72        211.38        27.69 o                         
   5  29   1       1209.05       1283.74       139.60 o                         
   6  29   1       1448.81       1650.99        69.72 o                         
   7  29   1         15.20         26.78        35.88 o                         
   8  29   1          3.39        -24.17        30.72 o                         
   9  29   1        628.33        668.74        52.13 o                         
  -9  30   1         37.96         69.95        42.82 o                         
  -8  30   1        502.47        576.46        48.81 o                         
  -7  30   1        117.26        134.15        29.70 o                         
  -6  30   1          4.48          8.46        25.91 o                         
  -5  30   1         50.69         75.88        24.86 o                         
  -4  30   1        620.66        487.47        60.55 o                         
  -3  30   1        648.62        698.93        41.28 o                         
  -2  30   1        594.93        712.56        39.97 o                         
  -1  30   1        111.36        119.61        28.44 o                         
   0  30   1        138.08         93.03        31.89 o                         
   1  30   1         33.04        -14.09        39.46 o                         
   2  30   1         39.54         22.55        31.01 o                         
   3  30   1         83.95         95.84        36.65 o                         
   4  30   1        923.86        975.34        50.59 o                         
   5  30   1        264.39        249.31        30.85 o                         
   6  30   1        456.89        507.20        46.82 o                         
   7  30   1         21.59         44.46        40.87 o                         
   8  30   1         21.94          3.95        34.50 o                         
  -9  31   1        309.38        310.10        56.38 o                         
  -8  31   1        717.35        700.93        51.46 o                         
  -7  31   1         17.29         -2.00        29.71 o                         
  -6  31   1        231.11        264.99        45.10 o                         
  -5  31   1         86.21         75.30        80.34 o                         
  -4  31   1        365.83        334.11        34.41 o                         
  -3  31   1        227.92        205.17        27.91 o                         
  -2  31   1        332.13        347.40        37.25 o                         
  -1  31   1       1472.19       1557.95        62.80 o                         
   0  31   1        227.45        229.03        45.10 o                         
   1  31   1        835.13        868.93        45.86 o                         
   2  31   1         57.30         47.36        28.15 o                         
   3  31   1        160.09         93.03        47.92 o                         
   4  31   1        311.90        343.23        31.89 o                         
   5  31   1        183.78        216.56        34.50 o                         
   6  31   1        107.03         81.75        64.83 o                         
   7  31   1         52.31         29.92        38.52 o                         
   8  31   1         24.50        -17.70        42.82 o                         
  -8  32   1          0.17        -16.07        39.71 o                         
  -7  32   1        701.76        679.79        57.80 o                         
  -6  32   1        120.94        118.39        45.10 o                         
  -5  32   1        158.17        154.82        32.42 o                         
  -4  32   1        687.16        857.14        70.49 o                         
  -3  32   1         91.88         49.71        29.11 o                         
  -2  32   1       1123.01       1148.40        58.80 o                         
  -1  32   1          1.72         36.64        33.88 o                         
   0  32   1         11.92          7.23        22.86 o                         
   1  32   1          0.21         -2.40        25.55 o                         
   2  32   1       3619.82       4027.93       129.56 o                         
   3  32   1        461.65        481.84        40.60 o                         
   4  32   1         28.73         26.46        28.60 o                         
   5  32   1         64.62         39.46        27.91 o                         
   6  32   1         48.38         55.13        31.16 o                         
   7  32   1        579.76        518.34        46.73 o                         
  -7  33   1        267.25        274.23        49.33 o                         
  -6  33   1        123.56         93.40        29.70 o                         
  -5  33   1       1168.00       1288.17        91.65 o                         
  -4  33   1        973.61       1060.25        84.59 o                         
  -3  33   1        244.54        246.13        34.94 o                         
  -2  33   1        225.59        212.07        43.69 o                         
  -1  33   1        698.17        691.08        47.85 o                         
   0  33   1          6.86          5.73        29.11 o                         
   1  33   1        504.71        540.61        45.72 o                         
   2  33   1       1288.81       1358.79        58.60 o                         
   3  33   1       1891.85       2015.53        87.45 o                         
   4  33   1        185.13        157.86        53.56 o                         
   5  33   1        300.99        367.98        34.84 o                         
   6  33   1       1402.15       1472.47       101.53 o                         
   7  33   1        757.52        699.31        49.37 o                         
  -7  34   1         67.59         93.02        62.01 o                         
  -6  34   1        131.42        105.89        45.72 o                         
  -5  34   1        458.95        469.38        46.56 o                         
  -4  34   1       1059.09       1093.33        56.59 o                         
  -3  34   1       3092.21       3778.65       211.65 o                         
  -2  34   1        122.56        156.12        36.84 o                         
  -1  34   1        463.96        447.27        41.30 o                         
   0  34   1        248.46        271.11        40.83 o                         
   1  34   1        651.87        701.85        44.82 o                         
   2  34   1       2244.70       2607.79       138.24 o                         
   3  34   1        156.58        202.39        43.69 o                         
   4  34   1       1358.50       1438.30       107.17 o                         
   5  34   1       1480.18       1739.26       173.45 o                         
   6  34   1        950.65        939.43        83.18 o                         
  -6  35   1        695.47        766.90        78.95 o                         
  -5  35   1         48.93         53.56        38.83 o                         
  -4  35   1       1935.97       2156.96       148.09 o                         
  -3  35   1        132.97         98.66        39.46 o                         
  -2  35   1       1570.44       1762.80        75.78 o                         
  -1  35   1        160.19        196.79        66.25 o                         
   0  35   1        536.77        609.34        54.98 o                         
   1  35   1         23.80         37.98        37.71 o                         
   2  35   1        296.75        233.98        35.22 o                         
   3  35   1        505.10        503.80        46.82 o                         
   4  35   1        149.91        214.24        32.84 o                         
   5  35   1       1585.78       1644.30       136.79 o                         
  -5  36   1       1418.43       1331.13        95.89 o                         
  -4  36   1        145.34        160.10        34.09 o                         
  -3  36   1        868.96        871.73        58.79 o                         
  -2  36   1        192.56        175.35        38.54 o                         
  -1  36   1       4906.58       5765.05       188.49 o                         
   0  36   1        171.70        164.17        34.41 o                         
   1  36   1         68.10         22.64        30.72 o                         
   2  36   1        119.45         92.20        40.83 o                         
   3  36   1        494.16        431.97        44.03 o                         
   4  36   1       1921.86       2021.76        85.70 o                         
  -4  37   1        436.98        467.99        56.38 o                         
  -3  37   1         19.98         22.55        39.86 o                         
  -2  37   1        623.98        673.83        50.11 o                         
  -1  37   1        235.35        218.53        39.11 o                         
   0  37   1       1727.99       1764.04        88.85 o                         
   1  37   1          6.67        -12.68        27.90 o                         
   2  37   1        232.02        196.18        43.85 o                         
   3  37   1        460.01        467.99        70.48 o                         
  -2  38   1         20.18         11.28        42.28 o                         
  -1  38   1         41.34         59.20        42.28 o                         
   0  38   1         16.47         47.92        39.46 o                         
   1  38   1        316.86        312.92        47.92 o                         
 -15   0   2        325.19        287.55        62.02 o                         
 -14   0   2       1123.95       1006.73        81.78 o                         
 -13   0   2       6730.00       7611.26       325.03 o                         
 -12   0   2       1589.17       2008.33       101.54 o                         
 -11   0   2       7539.10       7846.29       213.44 o                         
 -10   0   2        840.93        817.44        45.12 o                         
  -9   0   2        216.25        222.91        13.33 o                         
  -8   0   2       1378.82       1384.41        31.43 o                         
  -7   0   2       1262.57       1235.91        33.96 o                         
  -6   0   2      19463.12      18814.06       369.96 o                         
  -5   0   2       1250.82       1360.19        33.57 o                         
  -4   0   2       3738.57       3212.45        71.14 o                         
  -3   0   2      13960.58      14216.52       217.62 o                         
  -2   0   2     189648.50     193784.11      7353.38 o                         
  -1   0   2       7303.87       7075.11       123.11 o                         
   0   0   2        308.53        304.45        12.59 o                         
   1   0   2       1566.42       1676.19        57.95 o                         
   2   0   2      23665.51      24017.87       588.40 o                         
   3   0   2       2169.56       2193.87        65.94 o                         
   4   0   2         99.85         67.77         9.97 o                         
   5   0   2       7230.30       6816.33       185.69 o                         
   6   0   2       2172.80       1966.47        62.86 o                         
   7   0   2       6372.91       6833.31       177.78 o                         
   8   0   2         52.18         57.53        13.14 o                         
   9   0   2      14338.35      14972.62       308.71 o                         
  10   0   2       3547.09       3827.87        78.47 o                         
  11   0   2        669.10        679.52        56.39 o                         
  12   0   2         17.42         14.09        33.83 o                         
  13   0   2          0.99         22.55        42.28 o                         
  14   0   2       1329.90       1266.23        84.60 o                         
 -15   1   2         33.28         55.04        37.71 o                         
 -14   1   2       2352.90       2742.12       108.37 o                         
 -13   1   2       4049.29       4437.29       224.45 o                         
 -12   1   2       4587.70       5180.76       147.74 o                         
 -11   1   2        731.31        736.16        34.19 o                         
 -10   1   2        823.50        845.88        30.90 o                         
  -9   1   2          1.21         -6.11         7.85 o                         
  -8   1   2       1317.18       1173.03        26.56 o                         
  -7   1   2       2753.29       2430.91        37.03 o                         
  -6   1   2      12423.28      12760.69       166.36 o                         
  -5   1   2      23145.91      22225.64       277.70 o                         
  -4   1   2        167.26        200.08         9.54 o                         
  -3   1   2      13717.74      13246.23       141.36 o                         
  -2   1   2       4374.95       4361.18        48.43 o                         
  -1   1   2       6153.68       5858.27        97.78 o                         
   0   1   2         63.38         51.82         3.94 o                         
   1   1   2      19549.54      18665.88       281.21 o                         
   2   1   2      19076.14      19224.67       285.60 o                         
   3   1   2       7690.58       7592.78       139.50 o                         
   4   1   2      17126.62      16879.62       284.75 o                         
   5   1   2       1517.09       1562.03        36.79 o                         
   6   1   2      13124.90      13386.01       211.86 o                         
   7   1   2       1236.93       1261.24        29.40 o                         
   8   1   2       6007.74       6329.27       107.67 o                         
   9   1   2       1360.16       1494.51        30.59 o                         
  10   1   2        891.87        921.20        20.80 o                         
  11   1   2        954.68       1034.44        30.77 o                         
  12   1   2         27.82         13.77        34.84 o                         
  13   1   2          5.83         51.01        41.71 o                         
  14   1   2        962.19       1009.86        61.71 o                         
 -15   2   2         39.08         17.72        27.69 o                         
 -14   2   2        451.76        394.67        39.11 o                         
 -13   2   2         46.81         58.15        34.84 o                         
 -12   2   2        205.70        204.89        35.88 o                         
 -11   2   2       1071.44       1090.57        25.80 o                         
 -10   2   2         57.07         63.31        12.22 o                         
  -9   2   2        748.60        690.69        20.22 o                         
  -8   2   2       3047.54       3124.59        55.93 o                         
  -7   2   2         15.90         13.55         8.57 o                         
  -6   2   2       6897.69       6837.92       113.16 o                         
  -5   2   2          4.77         10.01         5.58 o                         
  -4   2   2         80.32         55.57         6.81 o                         
  -3   2   2      34657.59      34351.27       397.20 o                         
  -2   2   2       1316.41       1326.10        16.97 o                         
  -1   2   2       1434.32       1335.11        21.35 o                         
   0   2   2        271.56        229.43         5.17 o                         
   1   2   2      39865.16      39981.37       534.64 o                         
   2   2   2       5832.01       5506.79        84.10 o                         
   3   2   2       6374.60       6046.12        94.89 o                         
   4   2   2       4392.86       4715.94        77.65 o                         
   5   2   2        775.72        608.14        26.69 o                         
   6   2   2          2.47         21.13         9.41 o                         
   7   2   2       2949.03       2893.16        49.25 o                         
   8   2   2          2.53          5.25         7.96 o                         
   9   2   2       1270.43       1266.76        40.65 o                         
  10   2   2        695.03        721.17        28.67 o                         
  11   2   2          7.57         21.32        13.39 o                         
  12   2   2        205.38        167.17        32.55 o                         
  13   2   2          4.58         35.73        34.93 o                         
 -15   3   2         87.47         90.13        39.72 o                         
 -14   3   2         72.75         66.71        31.77 o                         
 -13   3   2       2235.07       2412.85       104.39 o                         
 -12   3   2          9.80         22.37        13.45 o                         
 -11   3   2          6.36          9.24        12.19 o                         
 -10   3   2          0.80         -8.79        10.14 o                         
  -9   3   2       2030.53       2052.78        42.00 o                         
  -8   3   2         86.82         60.09        10.31 o                         
  -7   3   2         86.22         34.91         9.18 o                         
  -6   3   2       5768.74       6213.46       101.19 o                         
  -5   3   2         75.39         73.28         6.08 o                         
  -4   3   2       2618.35       2407.67        34.59 o                         
  -3   3   2       2510.40       2414.71        35.63 o                         
  -2   3   2         11.66         30.89         2.59 o                         
  -1   3   2         24.93         48.14         3.20 o                         
   0   3   2         42.58         50.22         3.57 o                         
   1   3   2      65992.63      67858.62       815.24 o                         
   2   3   2      11606.35      11324.73       159.16 o                         
   3   3   2       2869.48       2775.32        48.00 o                         
   4   3   2       4290.81       4550.39        73.51 o                         
   5   3   2       5289.54       5530.93        93.17 o                         
   6   3   2        740.11        749.99        18.58 o                         
   7   3   2       1441.41       1443.26        30.00 o                         
   8   3   2       1155.58       1196.62        27.93 o                         
   9   3   2         87.04         80.35        15.43 o                         
  10   3   2         79.68         71.42        22.51 o                         
  11   3   2        769.35        767.86        49.73 o                         
  12   3   2        290.60        257.92        25.94 o                         
  13   3   2         17.16         68.64        35.87 o                         
  14   3   2       1422.50       1488.70        69.71 o                         
 -15   4   2        121.49         79.31        36.65 o                         
 -14   4   2        316.10        311.24        44.82 o                         
 -13   4   2       1479.11       1534.13        58.73 o                         
 -12   4   2       3418.51       3876.05        94.27 o                         
 -11   4   2        707.44        745.08        24.54 o                         
 -10   4   2         38.81         24.50        12.84 o                         
  -9   4   2       9607.31       9982.85       164.22 o                         
  -8   4   2        291.61        293.76        12.90 o                         
  -7   4   2        747.53        745.59        22.80 o                         
  -6   4   2      22756.63      23026.55       381.48 o                         
  -5   4   2        289.49        268.07         8.80 o                         
  -4   4   2         71.59         52.28         6.72 o                         
  -3   4   2       6715.88       6275.15       100.05 o                         
  -2   4   2        223.10        277.29         5.82 o                         
  -1   4   2       1352.03       1236.65        19.41 o                         
   0   4   2       9904.71       8988.14       124.95 o                         
   1   4   2       5372.55       5068.78        73.76 o                         
   2   4   2      18507.71      18313.93       249.23 o                         
   3   4   2        126.46        115.63         7.14 o                         
   4   4   2        301.25        291.06        10.86 o                         
   5   4   2       2529.71       2289.17        42.27 o                         
   6   4   2        306.96        215.76        11.23 o                         
   7   4   2       1272.00       1348.32        30.46 o                         
   8   4   2          7.12         14.75        12.67 o                         
   9   4   2       3250.28       3160.73        86.80 o                         
  10   4   2        858.78        957.41        40.29 o                         
  11   4   2        720.85        813.72        84.59 o                         
  12   4   2         17.19         18.67        31.15 o                         
  13   4   2         18.86        202.98       209.96 o                         
 -15   5   2        159.34        122.46        42.82 o                         
 -14   5   2        504.70        593.78        39.20 o                         
 -13   5   2       2557.18       2755.31        82.88 o                         
 -12   5   2       1538.32       1727.01        54.33 o                         
 -11   5   2       1686.07       1716.18        52.86 o                         
 -10   5   2       4425.11       4673.57        85.71 o                         
  -9   5   2        459.22        445.25        17.01 o                         
  -8   5   2         70.89         54.91        13.01 o                         
  -7   5   2       4868.15       4794.76        87.58 o                         
  -6   5   2        311.17        381.77        12.62 o                         
  -5   5   2       1623.03       1342.28        22.11 o                         
  -4   5   2       8838.45       9031.88       134.60 o                         
  -3   5   2       9870.58       9175.78       141.10 o                         
  -2   5   2        967.67        958.03        15.60 o                         
  -1   5   2       2786.67       2380.36        34.22 o                         
   0   5   2      10832.86      10375.43       158.03 o                         
   1   5   2      14546.15      14342.45       215.69 o                         
   2   5   2      10058.04       9754.23       137.12 o                         
   3   5   2       5132.73       4963.27        72.21 o                         
   4   5   2         56.00        109.62         7.56 o                         
   5   5   2       4642.31       4545.89        78.41 o                         
   6   5   2        400.17        376.43        17.48 o                         
   7   5   2       1380.48       1360.81        34.31 o                         
   8   5   2       3084.76       3173.20        65.76 o                         
   9   5   2       1668.07       1926.07        55.14 o                         
  10   5   2        558.25        630.94        29.89 o                         
  11   5   2        243.43        274.10        37.72 o                         
  12   5   2       1076.74       1185.12        62.04 o                         
  13   5   2        118.91        124.57        41.72 o                         
  14   5   2       1389.51       1229.72       228.43 o                         
 -15   6   2          5.39         17.19        40.82 o                         
 -14   6   2        455.65        408.97        34.76 o                         
 -13   6   2         62.94         61.81        26.85 o                         
 -12   6   2        384.57        411.71        24.65 o                         
 -11   6   2         28.73         60.29        14.43 o                         
 -10   6   2       1897.27       1951.13        41.66 o                         
  -9   6   2         21.81         37.77        13.27 o                         
  -8   6   2        846.86        811.57        26.64 o                         
  -7   6   2       1452.06       1539.58        37.36 o                         
  -6   6   2        653.50        546.36        14.71 o                         
  -5   6   2       1740.92       1871.30        31.61 o                         
  -4   6   2       1225.13       1132.01        22.68 o                         
  -3   6   2        691.44        634.61        13.98 o                         
  -2   6   2         36.63         42.69         6.65 o                         
  -1   6   2       1435.45       1394.39        23.96 o                         
   0   6   2        159.03        174.98         6.00 o                         
   1   6   2       3817.17       3869.82        64.21 o                         
   2   6   2       1190.31       1114.93        21.51 o                         
   3   6   2        656.34        554.94        13.02 o                         
   4   6   2        522.18        507.95        14.45 o                         
   5   6   2       1216.36       1079.11        27.27 o                         
   6   6   2       2462.14       2196.97        59.90 o                         
   7   6   2        955.97        951.37        29.90 o                         
   8   6   2        850.62        899.14        30.92 o                         
   9   6   2        810.40        771.26        35.41 o                         
  10   6   2       1498.34       1410.56        53.68 o                         
  11   6   2        319.16        267.50        32.49 o                         
  12   6   2        364.82        362.19        36.84 o                         
  13   6   2         27.52         33.83        59.20 o                         
 -15   7   2        202.48        175.42        29.62 o                         
 -14   7   2        190.20        167.43        42.82 o                         
 -13   7   2         69.63         58.82        39.46 o                         
 -12   7   2        321.60        281.59        20.77 o                         
 -11   7   2        128.09         98.47        16.40 o                         
 -10   7   2        159.28        152.36        17.54 o                         
  -9   7   2        261.30        293.56        24.71 o                         
  -8   7   2        598.26        647.20        24.23 o                         
  -7   7   2         66.69         53.10        12.56 o                         
  -6   7   2       2466.40       2577.95        41.59 o                         
  -5   7   2       3218.27       3474.43        75.70 o                         
  -4   7   2          0.35          2.82         6.30 o                         
  -3   7   2        595.27        558.59        13.82 o                         
  -2   7   2         26.25         17.52         4.78 o                         
  -1   7   2       1223.65       1189.29        21.47 o                         
   0   7   2       2775.51       2743.77        45.58 o                         
   1   7   2       6945.64       6689.47       104.18 o                         
   2   7   2       1854.51       1737.54        33.04 o                         
   3   7   2          0.28         -1.64        10.88 o                         
   4   7   2       1029.29       1295.34        25.47 o                         
   5   7   2        953.59       1025.91        26.30 o                         
   6   7   2       2866.12       3015.85        62.71 o                         
   7   7   2        119.83        109.25        15.18 o                         
   8   7   2        938.64       1044.22        32.39 o                         
   9   7   2          7.90         25.96        18.21 o                         
  10   7   2        180.52        209.44        67.78 o                         
  11   7   2        521.61        559.70        83.17 o                         
  12   7   2          1.82          6.48        36.83 o                         
  13   7   2        131.78        126.85        62.02 o                         
 -15   8   2        136.94        146.22        46.81 o                         
 -14   8   2          5.93         31.69        36.64 o                         
 -13   8   2        560.30        578.34        43.32 o                         
 -12   8   2        581.35        580.03        28.15 o                         
 -11   8   2        118.19         97.02        15.79 o                         
 -10   8   2        166.20        173.39        19.74 o                         
  -9   8   2        665.21        644.02        24.37 o                         
  -8   8   2       1089.68       1120.63        30.93 o                         
  -7   8   2       3097.70       3092.20        49.18 o                         
  -6   8   2       8393.78       8314.51       117.73 o                         
  -5   8   2        299.31        362.06        16.75 o                         
  -4   8   2       1022.24       1103.14        22.14 o                         
  -3   8   2       1371.06       1286.54        24.72 o                         
  -2   8   2       4287.91       3948.54        70.80 o                         
  -1   8   2        383.30        354.99         9.27 o                         
   0   8   2       7178.85       7310.31       128.03 o                         
   1   8   2       3977.57       3964.96        75.29 o                         
   2   8   2        596.32        659.66        15.90 o                         
   3   8   2        311.71        253.29        10.11 o                         
   4   8   2        516.39        479.32        12.78 o                         
   5   8   2          9.65         29.35         7.70 o                         
   6   8   2       2624.58       2585.21        56.39 o                         
   7   8   2       3514.56       3631.72        74.28 o                         
   8   8   2        693.29        624.15        24.78 o                         
   9   8   2       2768.82       2822.38        64.18 o                         
  10   8   2        454.15        348.92        60.23 o                         
  11   8   2        901.14        910.04        49.73 o                         
  12   8   2        371.53        446.64        46.52 o                         
  13   8   2        198.49        124.04        47.92 o                         
 -14   9   2       1326.05       1534.55       118.45 o                         
 -13   9   2       1257.72       1469.17        77.55 o                         
 -12   9   2       6331.21       7014.82       208.03 o                         
 -11   9   2        426.27        433.36        24.06 o                         
 -10   9   2        519.69        489.43        23.94 o                         
  -9   9   2        267.95        237.19        22.08 o                         
  -8   9   2         95.47        105.26        11.82 o                         
  -7   9   2       7418.54       7074.03       103.93 o                         
  -6   9   2       1432.56       1394.64        28.47 o                         
  -5   9   2      26439.33      26441.20       388.05 o                         
  -4   9   2       6768.00       6784.25       107.01 o                         
  -3   9   2       1828.37       1549.45        29.71 o                         
  -2   9   2       5997.60       5977.41       107.34 o                         
  -1   9   2       4673.30       4390.13       116.17 o                         
   0   9   2      22704.76      22467.15       378.42 o                         
   1   9   2       9012.23       8855.31       156.78 o                         
   2   9   2        439.66        535.03        22.77 o                         
   3   9   2        392.98        261.58        10.72 o                         
   4   9   2       9383.10       9225.08       145.74 o                         
   5   9   2        998.56       1007.24        22.40 o                         
   6   9   2        362.34        303.22        15.98 o                         
   7   9   2       1069.65       1027.49        30.20 o                         
   8   9   2       8934.34       9578.54       178.25 o                         
   9   9   2         60.72         60.00        16.49 o                         
  10   9   2       2121.92       2315.14        79.73 o                         
  11   9   2         51.12         28.27        32.84 o                         
  12   9   2        614.68        710.60        51.83 o                         
  13   9   2         33.79          2.82        59.20 o                         
 -14  10   2         21.65         -7.29        40.53 o                         
 -13  10   2       2058.55       2309.89       125.53 o                         
 -12  10   2       1332.30       1382.19        43.56 o                         
 -11  10   2       2164.30       2224.26        60.68 o                         
 -10  10   2         94.83        108.82        15.65 o                         
  -9  10   2        726.13        695.37        26.26 o                         
  -8  10   2        739.07        683.59        23.10 o                         
  -7  10   2        299.50        284.04        10.43 o                         
  -6  10   2      18487.61      17917.27       274.87 o                         
  -5  10   2        669.13        733.14        18.49 o                         
  -4  10   2      18831.99      18744.07       278.07 o                         
  -3  10   2       6930.19       7014.06       111.60 o                         
  -2  10   2      16850.19      16190.35       273.18 o                         
  -1  10   2        790.05        745.28        27.66 o                         
   0  10   2       7422.80       6864.50       139.92 o                         
   1  10   2        454.16        363.35        11.82 o                         
   2  10   2       3304.48       2994.97        56.41 o                         
   3  10   2       1536.16       1193.77        25.48 o                         
   4  10   2       5309.01       5266.37        87.20 o                         
   5  10   2       5663.22       5392.41        83.23 o                         
   6  10   2       1472.96       1430.02        35.48 o                         
   7  10   2       2979.75       2866.91        60.95 o                         
   8  10   2       3287.14       3614.18        77.70 o                         
   9  10   2       7197.79       7634.37       147.94 o                         
  10  10   2        714.16        827.24        46.82 o                         
  11  10   2        461.04        399.36        37.72 o                         
  12  10   2         39.92         65.68        39.27 o                         
  13  10   2        152.90        104.68        34.94 o                         
 -14  11   2        321.76        347.93        42.55 o                         
 -13  11   2        695.53        679.15        46.74 o                         
 -12  11   2       2476.19       2602.72        64.99 o                         
 -11  11   2        147.36        124.85        20.50 o                         
 -10  11   2       2026.44       2066.70        66.38 o                         
  -9  11   2       1297.00       1448.39        38.42 o                         
  -8  11   2       1970.23       1889.18        43.37 o                         
  -7  11   2       4760.21       4951.99        85.25 o                         
  -6  11   2       4028.22       4057.27        69.62 o                         
  -5  11   2      15878.35      15766.97       239.79 o                         
  -4  11   2        704.73        737.75        17.00 o                         
  -3  11   2      15687.76      15619.12       235.34 o                         
  -2  11   2      11293.62      11535.54       199.30 o                         
   0  11   2       3878.31       3487.07        93.02 o                         
   1  11   2       5486.84       4939.90        89.85 o                         
   2  11   2      19482.88      19503.57       326.76 o                         
   3  11   2       6381.06       6452.06       103.31 o                         
   4  11   2       5573.25       5211.20        87.67 o                         
   5  11   2        327.66        360.75        14.61 o                         
   6  11   2       7176.91       6972.38       114.54 o                         
   7  11   2        263.87        264.12        18.56 o                         
   8  11   2       5545.38       5723.94       112.49 o                         
   9  11   2       2279.16       2489.09        61.15 o                         
  10  11   2       1273.42       1330.90        57.42 o                         
  11  11   2       1519.22       1537.43        70.61 o                         
  12  11   2        206.46        189.51        37.87 o                         
  13  11   2        706.53        620.90        47.93 o                         
 -14  12   2        240.10        275.24        42.64 o                         
 -13  12   2        111.87        126.85        38.83 o                         
 -12  12   2        193.04        259.87        28.08 o                         
 -11  12   2        921.62       1000.14        51.63 o                         
 -10  12   2        790.66        751.75        43.59 o                         
  -9  12   2      16423.37      17212.08       312.69 o                         
  -8  12   2       6933.96       7017.38       106.79 o                         
  -7  12   2       5395.14       5458.88        92.19 o                         
  -6  12   2        698.91        731.27        19.37 o                         
  -5  12   2       2590.14       2374.53        44.65 o                         
  -4  12   2       2683.73       2296.60        41.44 o                         
  -3  12   2        632.04        612.38        17.24 o                         
  -2  12   2      27358.64      29217.21       548.65 o                         
  -1  12   2       5882.12       6365.05       238.05 o                         
   0  12   2       2027.18       1716.25        40.70 o                         
   1  12   2       2395.32       2047.48        41.87 o                         
   2  12   2       1038.40        878.89        21.41 o                         
   3  12   2      13533.44      13387.03       207.75 o                         
   4  12   2       6716.55       6853.74       114.37 o                         
   5  12   2       8860.03       8698.96       141.89 o                         
   6  12   2       2843.24       2901.29        53.87 o                         
   7  12   2       3478.90       3501.70        75.34 o                         
   8  12   2       2270.04       2407.54        55.62 o                         
   9  12   2         68.89         50.40        20.65 o                         
  10  12   2        139.72        115.22        85.98 o                         
  11  12   2        637.22        681.10        83.18 o                         
  12  12   2       2127.13       2346.72        90.61 o                         
  13  12   2        172.02        163.50        40.54 o                         
 -14  13   2        104.84         70.77        35.42 o                         
 -13  13   2        558.91        564.79        53.57 o                         
 -12  13   2        510.69        539.82        35.74 o                         
 -11  13   2        814.69        834.22        34.62 o                         
 -10  13   2       2517.23       2576.96        54.22 o                         
  -9  13   2       1674.02       1652.56        39.33 o                         
  -8  13   2       2440.74       2457.65        39.89 o                         
  -7  13   2        188.72        145.39        12.22 o                         
  -6  13   2       4936.41       4790.81        82.85 o                         
  -5  13   2       2486.38       2716.23        48.65 o                         
  -4  13   2        989.84       1099.41        23.77 o                         
  -3  13   2       3580.51       3569.64        69.86 o                         
  -2  13   2       8271.10       8729.49       177.41 o                         
   0  13   2       3653.79       3962.65        75.37 o                         
   1  13   2      10914.32      10699.55       186.33 o                         
   2  13   2       4032.10       3971.60        73.28 o                         
   3  13   2        385.96        342.80        15.83 o                         
   4  13   2       3711.80       3845.87        69.35 o                         
   5  13   2       6180.85       6105.10       101.83 o                         
   6  13   2       1895.89       1848.21        35.10 o                         
   7  13   2        451.33        467.27        22.82 o                         
   8  13   2         41.23         16.34        16.86 o                         
   9  13   2         22.86         45.57        18.74 o                         
  10  13   2         73.36         83.38        66.24 o                         
  11  13   2       1645.98       1668.06        74.30 o                         
  12  13   2        552.85        571.03        45.31 o                         
  13  13   2        596.28        688.96       173.39 o                         
 -14  14   2         38.35         45.64        70.47 o                         
 -13  14   2       1483.20       1519.38        69.71 o                         
 -12  14   2        670.03        722.22        82.31 o                         
 -11  14   2         29.41         33.03        24.31 o                         
 -10  14   2        652.17        637.78        26.57 o                         
  -9  14   2       1793.54       1882.29        42.53 o                         
  -8  14   2        863.80        748.82        23.65 o                         
  -7  14   2         13.07          9.25        11.12 o                         
  -6  14   2       4133.79       4198.44        73.37 o                         
  -5  14   2        180.52        213.63        11.41 o                         
  -4  14   2        264.13        296.65        11.60 o                         
  -3  14   2       3289.47       3377.40        66.29 o                         
  -2  14   2        340.79        378.30        16.77 o                         
   0  14   2        644.69        654.30        19.07 o                         
   1  14   2       5144.47       5603.83       100.35 o                         
   2  14   2       3185.58       3255.42        66.38 o                         
   3  14   2       2242.77       2253.35        47.84 o                         
   4  14   2        539.08        545.77        16.80 o                         
   5  14   2        169.44        218.18        14.67 o                         
   6  14   2       2215.16       2198.58        44.15 o                         
   7  14   2        247.43        235.93        15.98 o                         
   8  14   2        316.67        345.85        21.75 o                         
   9  14   2       1065.80       1071.35        37.03 o                         
  10  14   2         51.52         16.52        27.63 o                         
  11  14   2        432.40        440.70        44.56 o                         
  12  14   2        632.87        680.36        49.34 o                         
  13  14   2         21.63         14.93        33.71 o                         
 -14  15   2        222.43        198.17        46.51 o                         
 -13  15   2       1238.20       1286.17       246.76 o                         
 -12  15   2        580.71        539.98        37.37 o                         
 -11  15   2        110.73         94.15        25.24 o                         
 -10  15   2        430.59        430.58        32.55 o                         
  -9  15   2         65.79         64.65        13.75 o                         
  -8  15   2         48.51         29.98        12.48 o                         
  -7  15   2       1049.70       1046.74        26.98 o                         
  -6  15   2        499.84        505.47        17.01 o                         
  -5  15   2       2736.61       2665.73        48.04 o                         
  -4  15   2          1.41         -2.31         9.44 o                         
  -3  15   2        902.48        893.70        28.20 o                         
  -2  15   2         68.36         68.55         8.47 o                         
   0  15   2       4767.50       4667.28       128.73 o                         
   1  15   2          5.08         13.26         7.93 o                         
   2  15   2       4830.42       4921.71        81.86 o                         
   3  15   2       1607.74       1590.83        36.60 o                         
   4  15   2       2604.92       2413.38        56.13 o                         
   5  15   2         96.36         93.62        14.13 o                         
   6  15   2          8.03          4.67        11.69 o                         
   7  15   2       1665.91       1720.05        36.97 o                         
   8  15   2        659.89        614.50        28.82 o                         
   9  15   2       1288.48       1317.18        64.46 o                         
  10  15   2        701.34        702.88        53.57 o                         
  11  15   2        100.42        137.33        38.83 o                         
  12  15   2         48.19         29.40        34.50 o                         
 -13  16   2        647.94        733.68       393.31 o                         
 -12  16   2          7.22         11.42        41.16 o                         
 -11  16   2        534.19        482.66        31.81 o                         
 -10  16   2        340.03        360.43        26.04 o                         
  -9  16   2       3656.40       3659.97        53.50 o                         
  -8  16   2        743.04        739.00        35.27 o                         
  -7  16   2        902.59        838.20        22.17 o                         
  -6  16   2        667.84        627.02        19.47 o                         
  -5  16   2       2479.86       2385.65        83.99 o                         
  -4  16   2       2959.10       3092.86        56.58 o                         
  -3  16   2        161.87        115.16        13.27 o                         
  -2  16   2        192.30        233.43        10.76 o                         
  -1  16   2       6560.30       6687.96       177.22 o                         
   0  16   2        188.20        162.79        16.86 o                         
   1  16   2       5550.61       5537.38       100.83 o                         
   2  16   2        771.93        686.08        24.83 o                         
   3  16   2       3638.81       3584.02        83.50 o                         
   4  16   2        980.10       1044.17        26.79 o                         
   5  16   2        813.22        786.69        22.13 o                         
   6  16   2        621.38        604.49        22.95 o                         
   7  16   2       4397.41       4440.81        73.90 o                         
   8  16   2       1377.80       1379.32        38.51 o                         
   9  16   2         79.17        116.49        30.85 o                         
  10  16   2        862.65        934.65        48.58 o                         
  11  16   2         26.63         44.57        36.83 o                         
  12  16   2        595.77        645.54        50.81 o                         
 -13  17   2        154.31        140.95        41.86 o                         
 -12  17   2        177.68        181.54        24.88 o                         
 -11  17   2         10.38         -9.55        20.96 o                         
 -10  17   2       6851.76       7200.15       185.22 o                         
  -9  17   2       1061.29       1051.20        33.84 o                         
  -8  17   2       1427.90       1484.15        35.90 o                         
  -7  17   2        217.20        187.91        14.39 o                         
  -6  17   2       2101.96       2097.20        40.45 o                         
  -5  17   2        124.44        117.45         9.99 o                         
  -4  17   2        397.76        439.27        18.16 o                         
  -3  17   2       3147.68       3311.86        74.98 o                         
  -2  17   2       2457.89       2528.79        55.75 o                         
  -1  17   2       2731.67       2862.51        89.79 o                         
   0  17   2        220.46        188.42        17.61 o                         
   1  17   2      10899.05      10986.40       272.68 o                         
   2  17   2       4436.04       4146.79        79.75 o                         
   3  17   2        201.52        204.55        16.11 o                         
   4  17   2       1214.10       1169.55        38.45 o                         
   5  17   2       1775.89       1871.07        39.75 o                         
   6  17   2       4851.69       4951.97        91.60 o                         
   7  17   2         62.67         74.23        11.86 o                         
   8  17   2        356.45        346.90        18.29 o                         
   9  17   2       1089.15       1116.28        53.84 o                         
  10  17   2          8.39         -5.09        28.60 o                         
  11  17   2       1276.05       1397.30       105.76 o                         
  12  17   2         73.93         70.38        30.46 o                         
 -13  18   2        103.43        143.56        54.97 o                         
 -12  18   2        971.02       1095.24        57.72 o                         
 -11  18   2          3.46         -4.89        22.47 o                         
 -10  18   2        283.66        329.17        35.72 o                         
  -9  18   2       5227.18       5419.85       110.40 o                         
  -8  18   2        561.84        486.55        21.28 o                         
  -7  18   2        452.00        462.70        17.38 o                         
  -6  18   2       4173.76       4141.27        68.04 o                         
  -5  18   2          1.84        -10.56        10.56 o                         
  -4  18   2       1115.76       1136.02        30.20 o                         
  -3  18   2       2087.40       2125.99        54.80 o                         
  -2  18   2       1269.76       1445.89        39.48 o                         
  -1  18   2       2917.76       3001.59        81.31 o                         
   0  18   2        988.22        897.54        32.86 o                         
   1  18   2         92.33         87.39        28.19 o                         
   2  18   2         39.52         42.46         6.47 o                         
   3  18   2        297.74        372.65        14.72 o                         
   4  18   2         13.11         19.85        13.27 o                         
   5  18   2        202.68        212.26        14.20 o                         
   6  18   2       1173.88       1230.66        30.63 o                         
   7  18   2        185.41        135.69        16.39 o                         
   8  18   2        477.60        561.88        46.80 o                         
   9  18   2        521.44        484.34        43.70 o                         
  10  18   2          4.17         14.90        27.06 o                         
  11  18   2         82.43         86.01        40.53 o                         
  12  18   2       1511.54       1587.16        70.27 o                         
 -13  19   2        126.85        101.78        35.42 o                         
 -12  19   2       2042.74       2508.78       321.58 o                         
 -11  19   2          9.95          8.94        19.88 o                         
 -10  19   2         12.76          3.81        21.87 o                         
  -9  19   2        742.92        651.10        27.62 o                         
  -8  19   2         87.44        101.93        14.99 o                         
  -7  19   2       1495.03       1574.45        34.81 o                         
  -6  19   2         94.61        109.50        11.95 o                         
  -5  19   2       2461.59       2509.66        48.52 o                         
  -4  19   2         12.63         16.39         9.44 o                         
  -3  19   2        281.56        267.80        16.77 o                         
  -2  19   2          2.68          8.26        12.32 o                         
  -1  19   2       1304.02       1398.30        46.77 o                         
   0  19   2       2977.48       3236.31        97.85 o                         
   1  19   2       3090.97       3116.28        90.82 o                         
   2  19   2        239.15        231.28        21.24 o                         
   3  19   2       1407.48       1398.22        28.98 o                         
   4  19   2         30.71         13.06        12.67 o                         
   5  19   2        557.07        508.83        19.62 o                         
   6  19   2         45.88         47.65        14.47 o                         
   7  19   2        578.80        614.65        26.79 o                         
   8  19   2       1970.13       2146.41        64.89 o                         
   9  19   2         88.28         84.68        24.86 o                         
  10  19   2        519.97        514.29        45.72 o                         
  11  19   2        344.00        350.30        41.72 o                         
  12  19   2         99.77        106.68        37.02 o                         
 -13  20   2        165.26        104.30        70.47 o                         
 -12  20   2        175.67        154.10        29.90 o                         
 -11  20   2        655.22        711.86        40.83 o                         
 -10  20   2         53.96         37.59        24.81 o                         
  -9  20   2       5211.25       5250.54       156.75 o                         
  -8  20   2        271.88        268.86        33.65 o                         
  -7  20   2        681.89        648.72        19.49 o                         
  -6  20   2         63.59         37.30        14.85 o                         
  -5  20   2       1790.93       1754.77        37.83 o                         
  -4  20   2        699.23        630.70        23.46 o                         
  -3  20   2        283.37        251.15        24.86 o                         
  -2  20   2        908.97        911.11        80.38 o                         
  -1  20   2       2532.17       2695.29       125.62 o                         
   0  20   2       3225.41       3247.45       121.44 o                         
   1  20   2       4330.90       4117.01        94.13 o                         
   2  20   2        325.69        308.01        19.40 o                         
   3  20   2        503.14        517.78        21.98 o                         
   4  20   2       1649.51       1721.35        41.96 o                         
   5  20   2         95.47         94.22        17.84 o                         
   6  20   2       1375.14       1348.83        34.14 o                         
   7  20   2       3729.21       3867.23        91.85 o                         
   8  20   2       1452.54       1593.07        48.64 o                         
   9  20   2         86.13         98.20        39.46 o                         
  10  20   2         76.58        100.23        62.02 o                         
  11  20   2        989.03       1072.80       179.06 o                         
 -13  21   2        130.32        124.03        50.74 o                         
 -12  21   2        232.22        151.42        37.25 o                         
 -11  21   2          0.29          3.18        29.71 o                         
 -10  21   2       1610.90       1712.52       141.04 o                         
  -9  21   2        677.94        727.71        28.97 o                         
  -8  21   2       1071.68       1091.99        38.98 o                         
  -7  21   2       1577.25       1566.11        31.98 o                         
  -6  21   2       4211.07       4471.43        85.70 o                         
  -5  21   2       2371.81       2462.94        55.32 o                         
  -4  21   2       1060.65       1017.16        25.35 o                         
  -3  21   2       1438.70       1460.16        43.35 o                         
  -2  21   2       2849.17       2920.68        77.52 o                         
  -1  21   2        132.80        167.44        24.18 o                         
   0  21   2        781.87        792.60        34.85 o                         
   1  21   2      12557.79      12812.57       330.28 o                         
   2  21   2       2308.51       2355.14        50.19 o                         
   3  21   2        561.05        502.15        21.27 o                         
   4  21   2       1418.59       1435.72        37.23 o                         
   5  21   2          4.15         16.56        14.35 o                         
   6  21   2       1877.19       1854.94        44.34 o                         
   7  21   2         57.80         40.27        17.07 o                         
   8  21   2        148.42        162.30        24.27 o                         
   9  21   2        941.42        966.66        50.82 o                         
  10  21   2         29.79         38.92        35.71 o                         
  11  21   2       1769.82       1929.84        83.13 o                         
 -12  22   2        218.27        250.33        45.72 o                         
 -11  22   2        554.34        434.50        37.25 o                         
 -10  22   2       1095.50       1125.13        56.80 o                         
  -9  22   2       4750.53       5234.04       128.82 o                         
  -8  22   2        917.72        933.69        41.77 o                         
  -7  22   2       3591.96       3660.98        73.26 o                         
  -6  22   2        294.06        307.46        18.29 o                         
  -5  22   2        631.28        584.35        25.23 o                         
  -4  22   2       6837.11       6930.10       121.87 o                         
  -3  22   2        556.21        528.10        18.73 o                         
  -2  22   2        587.16        679.50        37.04 o                         
  -1  22   2        645.63        756.03        28.09 o                         
   0  22   2       2418.97       2464.51        80.44 o                         
   1  22   2       7367.41       7292.64       282.99 o                         
   2  22   2       1314.76       1293.50        37.81 o                         
   3  22   2         53.27         37.13        16.33 o                         
   4  22   2       2424.32       2685.81        60.85 o                         
   5  22   2       1688.50       1760.81        46.50 o                         
   6  22   2        983.57       1007.42        40.11 o                         
   7  22   2        416.29        423.29        27.58 o                         
   8  22   2       3913.24       4233.56       106.93 o                         
   9  22   2        995.38       1125.11        58.59 o                         
  10  22   2         83.91         22.83        40.83 o                         
  11  22   2        719.57        676.55       107.14 o                         
 -12  23   2         11.91         -6.92        29.37 o                         
 -11  23   2         40.40          8.63        30.72 o                         
 -10  23   2        597.40        588.06        43.72 o                         
  -9  23   2        413.69        417.19        51.82 o                         
  -8  23   2       1753.06       1938.99        47.73 o                         
  -7  23   2        385.89        374.70        21.70 o                         
  -6  23   2        190.14        185.92        17.84 o                         
  -5  23   2       2124.38       2189.25        53.52 o                         
  -4  23   2        357.49        318.69        20.79 o                         
  -3  23   2       2210.90       2228.67        54.20 o                         
  -2  23   2       1874.34       2059.26        43.39 o                         
  -1  23   2        484.37        463.23        28.86 o                         
   0  23   2        435.71        486.12        66.26 o                         
   1  23   2       1949.90       2028.93        59.23 o                         
   2  23   2          5.06         -4.57        12.38 o                         
   3  23   2        580.31        539.24        23.16 o                         
   4  23   2          7.85         27.10        16.86 o                         
   5  23   2         42.29         54.25        11.88 o                         
   6  23   2         73.69         27.71        17.67 o                         
   7  23   2        296.49        264.65        30.48 o                         
   8  23   2         27.42         22.55        27.06 o                         
   9  23   2       1579.07       1665.58        75.71 o                         
  10  23   2         24.59         12.83        28.85 o                         
  11  23   2       1383.60       1376.70        93.07 o                         
 -12  24   2          8.40         22.55        62.01 o                         
 -11  24   2         17.86         -9.87        39.86 o                         
 -10  24   2         36.34         57.90        36.83 o                         
  -9  24   2        238.19        195.57        28.38 o                         
  -8  24   2         63.24         51.42        26.07 o                         
  -7  24   2         85.01         63.07        25.23 o                         
  -6  24   2        519.95        478.94        23.92 o                         
  -5  24   2        851.41        783.80        38.67 o                         
  -4  24   2         15.36          2.05        14.75 o                         
  -3  24   2         35.03         38.31        13.95 o                         
  -2  24   2       1210.06       1170.17        28.88 o                         
  -1  24   2        189.19        152.68        26.42 o                         
   0  24   2        269.29        271.60        21.12 o                         
   1  24   2       1260.28       1137.62        32.29 o                         
   2  24   2       1241.48       1286.22        35.90 o                         
   3  24   2         43.17         44.39        14.13 o                         
   4  24   2        586.77        555.30        26.09 o                         
   5  24   2        224.52        221.32        24.01 o                         
   6  24   2         36.35         20.53        18.08 o                         
   7  24   2         82.67         71.79        17.50 o                         
   8  24   2         55.68         26.28        29.71 o                         
   9  24   2        137.83         85.29        34.84 o                         
  10  24   2        314.24        270.81        39.96 o                         
 -11  25   2        142.05         85.98        38.06 o                         
 -10  25   2        341.49        392.05        39.63 o                         
  -9  25   2          2.64         16.89        27.67 o                         
  -8  25   2        551.94        541.52        47.89 o                         
  -7  25   2        172.88        166.33        27.91 o                         
  -6  25   2        180.57        158.58        19.84 o                         
  -5  25   2        951.17        827.06        27.34 o                         
  -4  25   2       1204.78       1183.34        29.75 o                         
  -3  25   2        153.94        163.66        16.93 o                         
  -2  25   2       6901.15       7185.74       123.03 o                         
  -1  25   2         46.44         34.06        16.68 o                         
   0  25   2         53.25         39.34        15.85 o                         
   1  25   2       3890.42       3895.33        79.44 o                         
   2  25   2        687.35        727.06        26.41 o                         
   3  25   2       2448.90       2491.45        57.72 o                         
   4  25   2         30.58        -13.20        16.00 o                         
   5  25   2          3.16        -18.44        18.44 o                         
   6  25   2         68.55         70.88        21.87 o                         
   7  25   2       1080.18       1105.16        42.08 o                         
   8  25   2         26.46         16.46        24.86 o                         
   9  25   2        607.53        666.82        53.86 o                         
  10  25   2          3.88         13.46        39.71 o                         
 -11  26   2        209.95        241.13        36.48 o                         
 -10  26   2        873.11        879.86        52.81 o                         
  -9  26   2       4909.81       5675.24       169.42 o                         
  -8  26   2       2921.43       3105.19       138.13 o                         
  -7  26   2       1006.43       1022.81        47.66 o                         
  -6  26   2         25.45         37.61        23.17 o                         
  -5  26   2        827.02        816.47        28.77 o                         
  -4  26   2       1924.37       1919.70        47.51 o                         
  -3  26   2        150.03        143.12        14.03 o                         
  -2  26   2       1503.41       1681.89        37.70 o                         
  -1  26   2       1195.64       1285.87        41.64 o                         
   0  26   2       6463.29       6598.49        99.19 o                         
   1  26   2       1250.05       1263.07        34.72 o                         
   2  26   2        640.42        645.51        25.21 o                         
   3  26   2       2111.60       2147.56        57.83 o                         
   4  26   2        140.13        127.71        52.69 o                         
   5  26   2        739.63        775.93        43.32 o                         
   6  26   2       1360.57       1363.91        49.52 o                         
   7  26   2        557.69        475.58        31.82 o                         
   8  26   2        972.02       1186.12        61.43 o                         
   9  26   2          2.95         -3.52        31.15 o                         
  10  26   2          7.77          8.77        35.22 o                         
 -11  27   2        144.66         95.84        50.74 o                         
 -10  27   2       2027.85       2120.08       235.54 o                         
  -9  27   2        913.80        953.41        54.80 o                         
  -8  27   2       2107.92       2290.58        97.11 o                         
  -7  27   2         88.64         75.69        23.98 o                         
  -6  27   2        526.45        540.93        30.27 o                         
  -5  27   2         51.19         52.35        20.51 o                         
  -4  27   2          0.66          3.90        20.85 o                         
  -3  27   2       5143.38       5394.98       102.71 o                         
  -2  27   2          1.40         10.17        15.80 o                         
  -1  27   2       1363.60       1565.05        49.59 o                         
   0  27   2       1576.49       1622.78        77.98 o                         
   1  27   2       3428.06       3669.37        90.72 o                         
   2  27   2        226.83        238.63        24.41 o                         
   3  27   2          8.06          3.99        20.74 o                         
   4  27   2        861.43        824.80        45.86 o                         
   5  27   2       1025.73       1157.75        54.59 o                         
   6  27   2        706.49        729.05        56.11 o                         
   7  27   2         34.34         49.61        34.84 o                         
   8  27   2        511.92        464.95        42.83 o                         
   9  27   2       1532.23       1809.87        81.11 o                         
 -10  28   2         61.22         22.55        32.33 o                         
  -9  28   2       1604.05       1798.01        83.48 o                         
  -8  28   2         45.89         40.22        26.33 o                         
  -7  28   2        576.48        543.87        51.24 o                         
  -6  28   2         64.75         21.57        21.40 o                         
  -5  28   2          0.83         10.04        19.46 o                         
  -4  28   2       1059.04       1064.72        58.21 o                         
  -3  28   2       1080.63       1188.71        68.12 o                         
  -2  28   2        574.29        635.27        41.41 o                         
  -1  28   2        927.67        902.98        63.45 o                         
   0  28   2       5619.47       5653.29       135.76 o                         
   1  28   2        779.41        801.56       102.92 o                         
   2  28   2          1.51        -29.90        29.90 o                         
   3  28   2        567.77        567.72        36.84 o                         
   4  28   2        149.33        116.07        28.15 o                         
   5  28   2        841.15        918.34        48.58 o                         
   6  28   2          6.90          9.63        23.41 o                         
   7  28   2       1310.77       1448.20        62.79 o                         
   8  28   2        206.95        257.94        38.06 o                         
   9  28   2         12.72        -17.10        29.70 o                         
 -10  29   2        741.08        682.32        78.95 o                         
  -9  29   2         23.36         22.15        33.83 o                         
  -8  29   2        270.30        239.58        40.83 o                         
  -7  29   2         30.41         -1.41        23.92 o                         
  -6  29   2         55.86         23.08        20.57 o                         
  -5  29   2         49.23         32.95        27.47 o                         
  -4  29   2        104.77         67.35        18.51 o                         
  -3  29   2        731.82        694.89        36.49 o                         
  -2  29   2        187.24        130.75        22.17 o                         
  -1  29   2        381.95        368.70        81.76 o                         
   0  29   2        420.58        457.03        74.35 o                         
   1  29   2        201.64        134.54        21.08 o                         
   2  29   2         20.00         14.09        28.19 o                         
   3  29   2        345.75        271.96        28.85 o                         
   4  29   2        495.12        488.53        37.93 o                         
   5  29   2         32.84         53.07        34.84 o                         
   6  29   2       1286.88       1396.54        52.53 o                         
   7  29   2         10.32          2.49        32.33 o                         
   8  29   2        154.92        198.01        44.82 o                         
   9  29   2         31.14         25.37        56.38 o                         
  -9  30   2        759.40        763.25        50.11 o                         
  -8  30   2        318.97        253.86        36.48 o                         
  -7  30   2         11.71         14.34        34.84 o                         
  -6  30   2        255.21        287.54        53.56 o                         
  -5  30   2        141.37        149.40        50.74 o                         
  -4  30   2          3.92         23.02        46.51 o                         
  -3  30   2        414.86        377.78        47.93 o                         
  -2  30   2         33.36         49.33        21.93 o                         
  -1  30   2        100.85         69.33        31.71 o                         
   0  30   2        344.46        386.56        35.88 o                         
   1  30   2        939.93       1028.89        50.82 o                         
   2  30   2        433.21        433.83        35.22 o                         
   3  30   2        191.46        175.63        34.84 o                         
   4  30   2        395.75        394.44        38.83 o                         
   5  30   2        401.06        451.37        37.25 o                         
   6  30   2          0.02        -10.65        31.01 o                         
   7  30   2         38.00         41.34        38.83 o                         
   8  30   2        769.72        740.89        50.81 o                         
  -9  31   2        821.00        654.15        81.77 o                         
  -8  31   2        706.25        792.28        81.77 o                         
  -7  31   2         42.27         86.44       107.12 o                         
  -6  31   2        723.35        775.38        67.67 o                         
  -5  31   2          8.77         31.01        27.06 o                         
  -4  31   2        285.76        200.16        59.20 o                         
  -3  31   2        306.90        418.46        46.41 o                         
  -2  31   2       1642.00       1968.20       112.83 o                         
  -1  31   2        121.64        191.86        39.96 o                         
   0  31   2        105.09        140.95        27.06 o                         
   1  31   2       2287.27       2574.65        87.71 o                         
   2  31   2       1754.78       1967.35        74.62 o                         
   3  31   2         98.17        136.02        33.71 o                         
   4  31   2         97.20         51.49        39.46 o                         
   5  31   2        163.28        192.62        60.61 o                         
   6  31   2        106.62         92.61        33.19 o                         
   7  31   2          1.33          8.76        36.51 o                         
   8  31   2         22.47         31.01        42.28 o                         
  -8  32   2        316.86        231.17        50.74 o                         
  -7  32   2        401.84        377.72        64.84 o                         
  -6  32   2         62.87         61.60        47.07 o                         
  -5  32   2         41.74        -14.09        31.01 o                         
  -4  32   2        761.13        818.26        46.57 o                         
  -3  32   2        149.83        153.93        34.50 o                         
  -2  32   2        260.11        300.08        35.72 o                         
  -1  32   2       1009.84        902.23        44.83 o                         
   0  32   2        913.53        935.65        48.82 o                         
   1  32   2        996.95       1270.31        56.59 o                         
   2  32   2          4.26         22.15        27.06 o                         
   3  32   2        484.12        558.72        38.84 o                         
   4  32   2         32.01         47.29        39.46 o                         
   5  32   2       2010.71       2072.61        85.38 o                         
   6  32   2          0.51         16.91        29.90 o                         
   7  32   2        395.31        343.94        64.84 o                         
  -8  33   2         11.20         -8.46        42.28 o                         
  -7  33   2        117.29        101.27        40.83 o                         
  -6  33   2         36.29         59.20        59.20 o                         
  -5  33   2        178.72        143.77        42.28 o                         
  -4  33   2        134.90        132.49        35.71 o                         
  -3  33   2        109.47         65.30        35.71 o                         
  -2  33   2        137.36        130.62        34.84 o                         
  -1  33   2       1411.82       1448.09        80.38 o                         
   0  33   2        545.83        612.83        73.30 o                         
   1  33   2         19.30         37.68        29.11 o                         
   2  33   2          4.85        -32.84        32.84 o                         
   3  33   2         11.21          1.45        30.46 o                         
   4  33   2        440.56        430.50        40.11 o                         
   5  33   2        204.55        264.66        49.33 o                         
   6  33   2       1263.99       1311.44        65.80 o                         
   7  33   2          2.04         11.28        42.28 o                         
  -7  34   2          5.04         16.91        59.19 o                         
  -6  34   2        107.93        115.57        42.28 o                         
  -5  34   2        471.71        382.95        54.98 o                         
  -4  34   2         29.31          6.82        29.71 o                         
  -3  34   2        529.27        501.00        47.72 o                         
  -2  34   2        526.30        541.26        44.56 o                         
  -1  34   2        254.54        247.21        40.83 o                         
   0  34   2          0.69         11.61        26.78 o                         
   1  34   2        694.50        795.67        53.39 o                         
   2  34   2        281.82        230.07        35.22 o                         
   3  34   2        117.62         92.06        40.53 o                         
   4  34   2        295.69        325.98        53.56 o                         
   5  34   2         44.53         50.74        33.29 o                         
   6  34   2         62.23         67.65        42.28 o                         
  -6  35   2        360.19        253.72        50.74 o                         
  -5  35   2         40.25         17.16        31.16 o                         
  -4  35   2         57.80         43.56        33.83 o                         
  -3  35   2        158.00         98.81        49.33 o                         
  -2  35   2        149.47        165.40        41.86 o                         
  -1  35   2         52.82         22.11        37.71 o                         
   0  35   2         15.62        -16.38        36.83 o                         
   1  35   2        688.70        696.79        46.82 o                         
   2  35   2       1274.13       1448.93        69.09 o                         
   3  35   2         60.92         49.49        26.85 o                         
   4  35   2         14.18         -0.07        40.53 o                         
   5  35   2        228.78        177.60        62.02 o                         
  -5  36   2        410.38        391.87        67.66 o                         
  -4  36   2        607.26        589.25        50.81 o                         
  -3  36   2        528.14        465.21        49.34 o                         
  -2  36   2        765.63        815.46        52.58 o                         
  -1  36   2         24.55         25.54        30.72 o                         
   0  36   2        652.50        778.91        56.39 o                         
   1  36   2       1328.81       1329.70        69.71 o                         
   2  36   2        493.48        437.58        42.83 o                         
   3  36   2       1100.67       1141.36        62.60 o                         
   4  36   2         54.29        -16.91        56.38 o                         
  -4  37   2          2.66          5.64        53.56 o                         
  -3  37   2       1571.47       1539.39        86.02 o                         
  -2  37   2        145.11        140.33        39.11 o                         
  -1  37   2       1888.96       2014.05        85.49 o                         
   0  37   2         53.06         27.38        41.29 o                         
   1  37   2         80.45         51.43        52.15 o                         
   2  37   2        180.06        129.67        56.38 o                         
   3  37   2        118.30        143.76        59.20 o                         
  -3  38   2        145.77        112.76        50.74 o                         
  -2  38   2       1845.55       1971.59       135.39 o                         
  -1  38   2          2.98         11.28        56.38 o                         
   0  38   2        811.37       1057.34        84.59 o                         
   1  38   2         77.76         53.56        59.20 o                         
 -15   1   3          2.09          3.86        37.71 o                         
 -14   1   3        390.09        369.67        42.82 o                         
 -13   1   3        747.64        751.31        43.32 o                         
 -12   1   3          7.88          1.30        29.29 o                         
 -11   1   3       1542.47       1516.85        48.31 o                         
 -10   1   3          6.49          4.37        10.33 o                         
  -9   1   3        276.36        258.20        11.11 o                         
  -8   1   3          6.38          9.89         7.85 o                         
  -7   1   3        316.69        276.41        10.47 o                         
  -6   1   3      18699.78      18243.76       252.48 o                         
  -5   1   3       2657.44       2991.15        41.17 o                         
  -4   1   3       6995.05       6882.60        86.29 o                         
  -3   1   3        219.41        163.05         5.06 o                         
  -2   1   3      14495.83      14310.91       144.83 o                         
  -1   1   3      14920.31      14802.82       201.69 o                         
   0   1   3       7513.52       7311.00       111.17 o                         
   1   1   3       8754.12       8538.53       130.85 o                         
   2   1   3       2531.36       2366.52        42.12 o                         
   3   1   3      16519.57      16817.95       257.98 o                         
   4   1   3          0.21          2.04         7.69 o                         
   5   1   3       3736.96       3607.74        65.21 o                         
   6   1   3        100.78        119.91        10.60 o                         
   7   1   3        211.97        205.89        14.83 o                         
   8   1   3         14.57         18.87        12.71 o                         
   9   1   3       1532.24       1508.58        29.50 o                         
  10   1   3        303.64        296.73        16.10 o                         
  11   1   3          5.73         -7.65        15.84 o                         
  12   1   3         31.98         43.69        35.88 o                         
  13   1   3        222.81        232.42        34.84 o                         
 -15   2   3          5.61          4.87        31.77 o                         
 -14   2   3       1336.47       1481.70        68.78 o                         
 -13   2   3         76.66         60.61        29.11 o                         
 -12   2   3       4553.25       4946.83       351.78 o                         
 -11   2   3       5300.62       5642.26        85.32 o                         
 -10   2   3         17.49         24.96         9.52 o                         
  -9   2   3        564.08        528.60        17.51 o                         
  -8   2   3       5709.06       5710.77        98.03 o                         
  -7   2   3      19544.31      19308.83       271.62 o                         
  -6   2   3       6400.63       6909.47       113.40 o                         
  -5   2   3       9405.76       8323.35       112.24 o                         
  -4   2   3      10980.15      10992.21       154.26 o                         
  -3   2   3      24178.18      23796.86       264.66 o                         
  -2   2   3       2464.03       2481.27        29.90 o                         
  -1   2   3         88.30         57.66         3.55 o                         
   0   2   3       5705.59       5428.12        76.45 o                         
   1   2   3      29540.04      29321.90       396.13 o                         
   2   2   3       1355.77       1202.80        22.61 o                         
   3   2   3       1733.81       1885.15        35.41 o                         
   4   2   3      22609.80      22512.82       340.94 o                         
   5   2   3       1019.54        920.69        22.67 o                         
   6   2   3         61.87         53.49        10.24 o                         
   7   2   3         99.68        114.44        12.69 o                         
   8   2   3       2753.08       2915.70        51.47 o                         
   9   2   3       2159.01       2294.68        45.62 o                         
  10   2   3        411.42        392.22        19.22 o                         
  11   2   3          9.77         -9.60        18.51 o                         
  12   2   3        143.88        143.55        24.30 o                         
  13   2   3       1137.62       1328.04       117.03 o                         
 -15   3   3        139.57        144.38        40.83 o                         
 -14   3   3         56.53         32.42        25.91 o                         
 -13   3   3       3345.99       3684.94       115.55 o                         
 -12   3   3          0.64          8.94        12.44 o                         
 -11   3   3       1790.58       1905.22        38.94 o                         
 -10   3   3        133.33        106.52        13.33 o                         
  -9   3   3        825.82        846.57        27.12 o                         
  -8   3   3        163.79        168.81        23.93 o                         
  -7   3   3       2886.12       2955.16        48.76 o                         
  -6   3   3      17932.05      16858.79       238.59 o                         
  -5   3   3       1230.76       1281.19        21.99 o                         
  -4   3   3      47536.36      47694.18       542.01 o                         
  -3   3   3       2305.43       2212.16        29.11 o                         
  -2   3   3       2440.40       2179.07        30.88 o                         
  -1   3   3      10512.09       9794.19       124.89 o                         
   0   3   3        164.65        174.13         9.15 o                         
   1   3   3       4063.15       3897.11        57.69 o                         
   2   3   3      13082.47      12737.47       193.61 o                         
   3   3   3      11778.02      10838.14       169.78 o                         
   4   3   3        303.59        293.63        10.70 o                         
   5   3   3       2747.27       2587.45        42.76 o                         
   6   3   3         79.86         75.26        10.97 o                         
   7   3   3        422.81        398.41        15.30 o                         
   8   3   3       1894.26       2077.95        45.84 o                         
   9   3   3       2710.32       2814.67        54.95 o                         
  10   3   3       1837.88       1883.69        58.45 o                         
  11   3   3          1.66         12.00        17.31 o                         
  12   3   3         29.07         23.63        30.35 o                         
  13   3   3          1.59         18.60        32.84 o                         
 -15   4   3         25.00          9.60        26.85 o                         
 -14   4   3       1079.58       1187.30        74.73 o                         
 -13   4   3          0.75         -1.41        31.89 o                         
 -12   4   3       1796.49       2000.04        54.44 o                         
 -11   4   3        611.78        557.08        21.27 o                         
 -10   4   3        306.07        290.36        15.54 o                         
  -9   4   3       1543.23       1472.19        29.51 o                         
  -8   4   3        716.09        668.23        17.29 o                         
  -7   4   3       6031.85       6200.87        97.20 o                         
  -6   4   3         53.44         65.72        13.70 o                         
  -5   4   3       6111.07       5768.03        80.94 o                         
  -4   4   3       7731.50       7748.04       105.42 o                         
  -3   4   3       3654.39       3533.84        52.51 o                         
  -2   4   3       3269.15       3088.94        40.67 o                         
  -1   4   3       9098.63       8869.08       123.64 o                         
   0   4   3      21738.94      21201.47       286.27 o                         
   1   4   3        595.12        587.56        11.86 o                         
   2   4   3      12223.94      11810.96       164.53 o                         
   3   4   3        132.31        128.17         7.14 o                         
   4   4   3       7603.29       6905.15       109.49 o                         
   5   4   3       1061.56       1046.96        22.82 o                         
   6   4   3       6636.18       6756.18       112.30 o                         
   7   4   3          5.05         -0.18         9.86 o                         
   8   4   3       1446.23       1491.15        32.60 o                         
   9   4   3        813.50        861.79        33.11 o                         
  10   4   3         40.51         29.13        26.04 o                         
  11   4   3        674.93        710.75        40.88 o                         
  12   4   3         32.79         31.90        37.71 o                         
  13   4   3        455.70        479.78        48.63 o                         
 -15   5   3        992.58        922.21        67.67 o                         
 -14   5   3        115.01         73.29        30.24 o                         
 -13   5   3        280.43        300.67        33.96 o                         
 -12   5   3         12.86          3.29        17.89 o                         
 -11   5   3       2680.18       2803.57        50.90 o                         
 -10   5   3         17.11         17.10        11.99 o                         
  -9   5   3       1293.90       1251.32        30.00 o                         
  -8   5   3        127.78        106.32        11.13 o                         
  -7   5   3       4256.94       4386.57        64.48 o                         
  -6   5   3       1471.55       1605.06        25.83 o                         
  -5   5   3       3830.46       3881.12        50.90 o                         
  -4   5   3         15.14         16.17         5.37 o                         
  -3   5   3        121.84        102.71         5.10 o                         
  -2   5   3       3875.64       3660.66        50.86 o                         
  -1   5   3       1859.53       1830.99        30.45 o                         
   0   5   3       4445.68       4090.39        60.84 o                         
   1   5   3       7134.64       6622.41        92.19 o                         
   2   5   3          7.68          9.26         5.52 o                         
   3   5   3       9916.60      10239.58       148.08 o                         
   4   5   3        188.71        213.40        10.98 o                         
   5   5   3       6461.05       7041.02       115.75 o                         
   6   5   3        834.72        989.66        23.00 o                         
   7   5   3        275.18        209.05        12.93 o                         
   8   5   3        238.69        258.96        19.97 o                         
   9   5   3         53.91         20.78        21.17 o                         
  10   5   3        277.37        254.25        28.72 o                         
  11   5   3         49.15         56.86        27.63 o                         
  12   5   3          5.51         -9.23        32.48 o                         
  13   5   3         36.89         32.01        27.76 o                         
 -15   6   3         74.07         82.22        34.41 o                         
 -14   6   3         63.79         -3.98        25.18 o                         
 -13   6   3         78.06         91.76        28.85 o                         
 -12   6   3         82.95         93.23        18.17 o                         
 -11   6   3        118.63        108.92        14.03 o                         
 -10   6   3       1018.70        984.04        24.31 o                         
  -9   6   3       2078.72       2125.79        44.53 o                         
  -8   6   3          5.38          9.04         9.65 o                         
  -7   6   3       6462.33       6532.16        93.59 o                         
  -6   6   3       2494.22       2622.01        38.42 o                         
  -5   6   3       1979.91       1807.63        41.37 o                         
  -4   6   3       4388.01       4327.70        64.34 o                         
  -3   6   3        107.65         88.74         5.21 o                         
  -2   6   3          0.12          6.32         3.20 o                         
  -1   6   3       7653.03       7264.88       115.96 o                         
   0   6   3       3686.13       3640.12        58.88 o                         
   1   6   3      34850.36      34947.88       462.44 o                         
   2   6   3       3898.99       3646.81        54.71 o                         
   3   6   3       5251.78       5473.27        82.19 o                         
   4   6   3      22885.19      22691.38       337.51 o                         
   5   6   3        109.62        103.51        10.23 o                         
   6   6   3        251.11        255.24        13.70 o                         
   7   6   3        140.96        163.07        17.58 o                         
   8   6   3         70.14         80.14        17.63 o                         
   9   6   3        533.74        533.32        41.92 o                         
  10   6   3       1166.34       1106.04        74.33 o                         
  11   6   3         19.61         33.12        26.03 o                         
  12   6   3          0.28        -18.06        30.24 o                         
  13   6   3        160.86        176.47        45.10 o                         
 -15   7   3          5.31         34.62        38.83 o                         
 -14   7   3         60.90         78.04        29.50 o                         
 -13   7   3       1046.20       1112.77        69.09 o                         
 -12   7   3         24.56         23.10        18.76 o                         
 -11   7   3       1187.33       1226.60        29.83 o                         
 -10   7   3        417.61        410.53        19.46 o                         
  -9   7   3       1685.69       1666.47        36.62 o                         
  -8   7   3       2197.12       2203.40        49.30 o                         
  -7   7   3        290.46        315.56        10.34 o                         
  -6   7   3      18454.61      18017.27       231.61 o                         
  -5   7   3        458.16        512.79        17.02 o                         
  -4   7   3       8520.02       8026.66       125.63 o                         
  -3   7   3       1548.14       1509.04        23.54 o                         
  -2   7   3       2217.72       1975.72        29.99 o                         
  -1   7   3       1104.25       1155.09        38.88 o                         
   0   7   3       2206.74       2122.56        36.10 o                         
   1   7   3      12003.79      11705.29       180.75 o                         
   2   7   3       1044.38       1063.60        21.33 o                         
   3   7   3       9673.67       8989.31       142.50 o                         
   4   7   3       4011.41       4218.51        72.02 o                         
   5   7   3       1802.55       1628.72        38.51 o                         
   6   7   3         33.46         17.33        11.22 o                         
   7   7   3        320.73        281.53        18.90 o                         
   8   7   3          8.92         -0.30        14.13 o                         
   9   7   3        174.84        125.61        20.58 o                         
  10   7   3       3206.87       3285.78       111.49 o                         
  11   7   3        301.01        304.28        29.90 o                         
  12   7   3         13.58         11.68        27.69 o                         
  13   7   3          7.26         30.04        34.50 o                         
 -15   8   3          8.03         40.65        33.12 o                         
 -14   8   3        462.58        373.34        44.82 o                         
 -13   8   3         36.71         62.99        25.00 o                         
 -12   8   3       2537.12       2879.23       103.86 o                         
 -11   8   3        118.27        124.73        15.86 o                         
 -10   8   3        141.69        147.66        15.39 o                         
  -9   8   3        177.42        162.15        14.73 o                         
  -8   8   3        897.13        976.44        23.05 o                         
  -7   8   3       3324.12       3145.53        47.83 o                         
  -6   8   3       1288.29       1352.42        24.28 o                         
  -5   8   3       8813.34       8188.38       119.81 o                         
  -4   8   3        182.00        215.14        15.76 o                         
  -3   8   3       8781.05       8374.34       132.85 o                         
  -2   8   3        243.39        192.16         7.14 o                         
  -1   8   3       3435.56       3425.14       131.57 o                         
   0   8   3      25727.55      26303.14       357.08 o                         
   1   8   3       2547.91       2576.00        44.79 o                         
   2   8   3      13236.91      12488.27       189.49 o                         
   3   8   3       1259.91       1310.93        27.59 o                         
   4   8   3      10810.27      10957.22       176.59 o                         
   5   8   3       2069.87       1886.21        42.30 o                         
   6   8   3        892.73        852.70        28.37 o                         
   7   8   3       2369.51       2594.94        56.01 o                         
   8   8   3       1760.99       1798.07        45.76 o                         
   9   8   3       3285.70       3412.92        76.37 o                         
  10   8   3         55.71         62.68        36.65 o                         
  11   8   3        665.29        775.37        46.74 o                         
  12   8   3         24.68         42.62        30.72 o                         
  13   8   3        157.59        158.78        36.51 o                         
 -15   9   3        448.09        415.57        30.35 o                         
 -14   9   3        107.73        106.08        37.71 o                         
 -13   9   3        740.13        802.82        49.72 o                         
 -12   9   3          4.77        -10.91        21.44 o                         
 -11   9   3        975.84       1014.49        27.74 o                         
 -10   9   3        490.78        439.85        19.67 o                         
  -9   9   3        568.92        579.35        28.33 o                         
  -8   9   3        839.18        794.96        25.91 o                         
  -7   9   3         36.90         24.11         6.63 o                         
  -6   9   3       2078.73       2108.72        46.92 o                         
  -5   9   3        967.12       1065.50        21.56 o                         
  -4   9   3         15.76         14.18         6.25 o                         
  -3   9   3       3961.82       3907.93        64.85 o                         
  -2   9   3        823.60        811.39        17.59 o                         
  -1   9   3       1523.54       1468.87        35.86 o                         
   0   9   3          9.63         23.43         6.22 o                         
   1   9   3       7751.76       7570.94       116.35 o                         
   2   9   3        358.89        379.32        12.25 o                         
   3   9   3       1853.99       1535.94        30.92 o                         
   4   9   3      12243.78      12512.98       199.69 o                         
   5   9   3         84.19         64.47         9.04 o                         
   6   9   3       3125.17       3229.05        67.50 o                         
   7   9   3       1278.38       1297.95        37.86 o                         
   8   9   3        501.59        459.59        24.23 o                         
   9   9   3        124.20         92.88        19.94 o                         
  10   9   3       1493.09       1674.71        83.21 o                         
  11   9   3          7.54         11.05        29.60 o                         
  12   9   3        445.42        458.04        64.84 o                         
  13   9   3        407.07        360.30       104.31 o                         
 -15  10   3        229.11        217.06        62.02 o                         
 -14  10   3          9.90         27.81        29.70 o                         
 -13  10   3        408.64        435.04        38.53 o                         
 -12  10   3          6.32         10.43        19.89 o                         
 -11  10   3         54.88         44.02        16.60 o                         
 -10  10   3         71.61         84.20        13.67 o                         
  -9  10   3        919.70        897.10        25.81 o                         
  -8  10   3        438.24        414.61        13.45 o                         
  -7  10   3       1004.10        968.57        19.77 o                         
  -6  10   3       2066.48       2129.54        37.64 o                         
  -5  10   3         73.05         80.77         7.85 o                         
  -4  10   3       2604.99       2483.83        43.93 o                         
  -3  10   3        817.98        934.21        22.90 o                         
  -2  10   3         83.99         66.24         6.73 o                         
  -1  10   3        985.64        866.19        45.14 o                         
   0  10   3        576.66        689.31        17.64 o                         
   1  10   3       1937.99       2087.96        37.88 o                         
   2  10   3          9.37          4.37         7.14 o                         
   3  10   3        377.77        328.60        12.08 o                         
   4  10   3       5993.94       6146.23        91.58 o                         
   5  10   3        209.84        186.02        12.22 o                         
   6  10   3         26.23         20.63        13.46 o                         
   7  10   3       1905.30       1980.45        47.18 o                         
   8  10   3        233.27        254.13        21.68 o                         
   9  10   3        502.47        436.00        32.56 o                         
  10  10   3         61.32         59.11        32.84 o                         
  11  10   3        886.28        780.54        50.11 o                         
  12  10   3         51.53         67.81        34.84 o                         
  13  10   3         12.43         25.72        29.01 o                         
 -14  11   3         67.83         43.97        39.46 o                         
 -13  11   3        860.48        899.22        74.72 o                         
 -12  11   3         77.49         71.07        20.61 o                         
 -11  11   3         11.17        -12.86        16.31 o                         
 -10  11   3          0.54         15.82        14.71 o                         
  -9  11   3          1.11        -13.49        17.23 o                         
  -8  11   3        520.26        528.13        15.66 o                         
  -7  11   3        349.85        326.64        18.28 o                         
  -6  11   3      15937.08      16479.12       233.52 o                         
  -5  11   3       1436.17       1577.35        31.65 o                         
  -4  11   3       6702.82       6521.64       104.20 o                         
  -3  11   3      14528.03      14427.94       243.69 o                         
  -2  11   3         31.88         17.19         6.00 o                         
  -1  11   3       1121.27       1173.80        56.43 o                         
   0  11   3       8420.84       8440.28       168.86 o                         
   1  11   3        614.56        691.07        18.06 o                         
   2  11   3        877.02        876.91        21.53 o                         
   3  11   3      25651.53      25522.34       386.94 o                         
   4  11   3        376.32        366.81        13.73 o                         
   5  11   3       1104.16       1018.21        25.64 o                         
   6  11   3          0.41        -11.48        14.75 o                         
   7  11   3         17.23         15.77        15.20 o                         
   8  11   3          1.05          4.82        15.43 o                         
   9  11   3       1726.60       1740.99        48.70 o                         
  10  11   3        392.00        351.15        76.12 o                         
  11  11   3          7.11         -6.20        28.14 o                         
  12  11   3        106.33        107.25        41.72 o                         
  13  11   3        306.27        262.91        36.84 o                         
 -14  12   3       1077.64       1114.06        74.73 o                         
 -13  12   3          4.66          8.46        23.92 o                         
 -12  12   3       3320.47       3415.84        83.11 o                         
 -11  12   3        174.29        175.37        18.73 o                         
 -10  12   3       1117.58       1141.27        35.10 o                         
  -9  12   3        270.51        231.55        18.38 o                         
  -8  12   3        143.94        156.04         9.49 o                         
  -7  12   3      11165.92      11256.90       169.93 o                         
  -6  12   3        630.79        681.95        18.14 o                         
  -5  12   3       9676.51       9256.33       146.85 o                         
  -4  12   3        493.12        417.01        12.84 o                         
  -3  12   3      23448.07      23223.52       386.76 o                         
  -2  12   3       1156.05       1146.43        26.31 o                         
  -1  12   3        504.43        403.62        26.79 o                         
   0  12   3       8995.37       9296.70       163.30 o                         
   1  12   3         16.23         13.11         7.33 o                         
   2  12   3      14053.41      13544.14       212.47 o                         
   3  12   3        493.48        454.53        15.18 o                         
   4  12   3      12751.32      12231.55       189.84 o                         
   5  12   3         93.75         79.84         9.54 o                         
   6  12   3       2427.75       2516.12        49.50 o                         
   7  12   3         28.51         20.88        13.42 o                         
   8  12   3        709.17        758.05        29.94 o                         
   9  12   3       2709.12       2810.60       124.24 o                         
  10  12   3        517.10        512.16        42.55 o                         
  11  12   3        126.06        121.38        32.33 o                         
  12  12   3          2.85         -8.54        30.72 o                         
  13  12   3        714.47        578.00        59.21 o                         
 -14  13   3         14.82         -3.83        24.86 o                         
 -13  13   3       1780.59       1835.42        74.30 o                         
 -12  13   3          7.34         13.96        18.28 o                         
 -11  13   3        492.25        584.80        26.88 o                         
 -10  13   3       1044.03       1022.15        38.03 o                         
  -9  13   3       5111.70       5250.15        79.01 o                         
  -8  13   3        516.56        501.73        14.44 o                         
  -7  13   3        436.60        460.24        16.55 o                         
  -6  13   3       7306.96       7081.92       109.17 o                         
  -5  13   3         11.81         15.69         8.61 o                         
  -4  13   3       6545.83       6089.72       114.32 o                         
  -3  13   3       1047.01       1060.11        26.07 o                         
  -2  13   3       5169.52       4806.90        91.97 o                         
  -1  13   3        134.30         83.20        14.07 o                         
   0  13   3       1162.05       1107.41        30.86 o                         
   1  13   3      11129.04      11065.55       189.26 o                         
   2  13   3         30.13         46.59         8.42 o                         
   3  13   3      25927.29      26451.33       396.97 o                         
   4  13   3         24.28         25.75         9.21 o                         
   5  13   3       1900.47       1715.41        35.26 o                         
   6  13   3        294.97        301.30        15.86 o                         
   7  13   3        569.54        532.03        24.28 o                         
   8  13   3       2495.01       2648.09        62.36 o                         
   9  13   3        809.39        850.22        62.79 o                         
  10  13   3       2531.83       2579.74        90.63 o                         
  11  13   3        302.08        325.46        41.30 o                         
  12  13   3       1143.42       1068.83        60.21 o                         
 -14  14   3        422.46        397.57        44.82 o                         
 -13  14   3        565.16        659.73        50.81 o                         
 -12  14   3        763.98        833.57        37.04 o                         
 -11  14   3        119.03        146.80        25.94 o                         
 -10  14   3       2361.57       2566.86        67.93 o                         
  -9  14   3       3069.37       3156.89        50.88 o                         
  -8  14   3       2460.61       2553.03        49.20 o                         
  -7  14   3       1206.73       1170.27        25.80 o                         
  -6  14   3        575.31        526.95        17.00 o                         
  -5  14   3       3731.74       3577.20        58.30 o                         
  -4  14   3         13.16         11.68        10.27 o                         
  -3  14   3       8321.55       8632.31       155.34 o                         
  -2  14   3       1776.79       1694.42        40.67 o                         
  -1  14   3       9673.14       9486.82       244.92 o                         
   0  14   3      12475.47      12804.30       317.56 o                         
   1  14   3      12643.85      12670.46       222.50 o                         
   2  14   3       6396.64       6068.71        99.42 o                         
   3  14   3        198.69        226.85        15.06 o                         
   4  14   3        378.61        322.54        14.10 o                         
   5  14   3         73.68         82.96        14.26 o                         
   6  14   3        717.78        705.64        21.55 o                         
   7  14   3       2366.21       2518.51        60.29 o                         
   8  14   3       1456.44       1461.61        65.95 o                         
   9  14   3        934.11        891.01        42.70 o                         
  10  14   3        757.29        793.84        63.44 o                         
  11  14   3       1958.31       2129.91        85.49 o                         
  12  14   3         52.17         51.95        33.83 o                         
 -14  15   3        238.62        206.77        42.82 o                         
 -13  15   3         89.43        104.00        37.71 o                         
 -12  15   3          1.37         -7.34        24.42 o                         
 -11  15   3       3772.38       4038.23       133.35 o                         
 -10  15   3        340.29        380.93        24.85 o                         
  -9  15   3       1085.86       1187.84        24.30 o                         
  -8  15   3       1235.57       1250.59        29.42 o                         
  -7  15   3       4734.40       4656.30        77.54 o                         
  -6  15   3        115.46        109.93        11.33 o                         
  -5  15   3        895.41        822.69        32.25 o                         
  -4  15   3       1416.23       1359.13        32.08 o                         
  -3  15   3       4704.01       4309.44        80.54 o                         
  -2  15   3       7582.64       7767.77       280.56 o                         
  -1  15   3       5450.16       5684.43       153.45 o                         
   0  15   3      30160.63      31762.73       740.97 o                         
   1  15   3       4376.76       4086.04        77.00 o                         
   2  15   3        293.73        258.75        12.25 o                         
   3  15   3       1244.50       1218.89        27.57 o                         
   4  15   3        156.79        152.64        11.71 o                         
   5  15   3        316.67        270.61        15.60 o                         
   6  15   3       2204.29       2206.82        40.24 o                         
   7  15   3       2154.14       2196.43        48.34 o                         
   8  15   3         95.77        139.75        30.98 o                         
   9  15   3         43.21         51.71        31.71 o                         
  10  15   3        967.36       1026.67        54.59 o                         
  11  15   3        125.19        121.65        38.53 o                         
  12  15   3       1097.73       1191.42        67.44 o                         
 -14  16   3        136.32         99.96        34.94 o                         
 -13  16   3        204.02        288.31        37.25 o                         
 -12  16   3        214.66        228.66        30.92 o                         
 -11  16   3          7.42         20.51        21.12 o                         
 -10  16   3       1655.51       1661.65        70.22 o                         
  -9  16   3       1788.81       1770.15        31.10 o                         
  -8  16   3        304.57        276.05        15.20 o                         
  -7  16   3        283.20        265.01        15.36 o                         
  -6  16   3       1613.78       1443.77        29.85 o                         
  -5  16   3         54.66         59.04        10.39 o                         
  -4  16   3       3972.89       3851.82        76.51 o                         
  -3  16   3        261.71        306.70        14.63 o                         
  -2  16   3       3327.03       3234.76       127.13 o                         
   0  16   3       1000.28       1174.46        58.93 o                         
   1  16   3       2551.17       2429.47        48.56 o                         
   2  16   3        505.01        472.62        16.56 o                         
   3  16   3        151.45        106.65        12.00 o                         
   4  16   3       3819.17       3881.07        70.91 o                         
   5  16   3       2200.39       2128.06        44.29 o                         
   6  16   3       2475.72       2399.54        49.19 o                         
   7  16   3        575.94        641.11        29.15 o                         
   8  16   3        411.40        400.50        24.23 o                         
   9  16   3        111.89        108.17        34.50 o                         
  10  16   3        199.75        187.87        36.84 o                         
  11  16   3        359.28        554.07       276.28 o                         
  12  16   3         74.57         46.67        35.22 o                         
 -14  17   3         90.01         53.56        64.83 o                         
 -13  17   3        170.12        177.11        36.51 o                         
 -12  17   3          1.37        -21.45        27.40 o                         
 -11  17   3        174.43        204.89        26.48 o                         
 -10  17   3        249.69        199.99        31.31 o                         
  -9  17   3        340.23        373.34        18.15 o                         
  -8  17   3         81.97        112.83        13.80 o                         
  -7  17   3        910.31        947.58        29.85 o                         
  -6  17   3         74.88         76.65        10.63 o                         
  -5  17   3        272.78        254.05        15.46 o                         
  -4  17   3       1570.51       1548.60        32.22 o                         
  -3  17   3       6698.77       7358.94       136.86 o                         
  -2  17   3        123.54        110.97        14.85 o                         
  -1  17   3         19.31         16.91        14.09 o                         
   0  17   3       1425.34       1392.74        41.73 o                         
   1  17   3         11.94         26.95         9.31 o                         
   2  17   3         42.45         52.11        13.02 o                         
   3  17   3       2813.11       2699.78        51.14 o                         
   4  17   3         46.39         41.02        12.98 o                         
   5  17   3       4307.75       4484.90        80.86 o                         
   6  17   3        688.09        612.77        29.98 o                         
   7  17   3       1290.87       1165.60        30.95 o                         
   8  17   3       1700.28       1664.71        70.38 o                         
   9  17   3        241.62        208.06        31.71 o                         
  10  17   3        236.78        258.23        45.10 o                         
  11  17   3        112.36        268.06       379.14 o                         
  12  17   3        160.44        140.98        38.53 o                         
 -13  18   3         31.00         83.40        33.71 o                         
 -12  18   3         16.31         15.28        28.60 o                         
 -11  18   3         13.31         36.54        21.95 o                         
 -10  18   3        532.20        650.11        31.46 o                         
  -9  18   3        704.82        653.65        34.60 o                         
  -8  18   3          4.86         11.50        12.38 o                         
  -7  18   3        578.80        557.01        18.34 o                         
  -6  18   3        353.10        310.32        14.40 o                         
  -5  18   3       5348.22       5676.61       100.31 o                         
  -4  18   3          0.48         -0.72        11.19 o                         
  -3  18   3        287.86        302.20        20.10 o                         
  -2  18   3        259.78        199.17        11.94 o                         
  -1  18   3       1085.86       1021.90        36.86 o                         
   0  18   3        421.57        352.44        33.83 o                         
   1  18   3         76.87         88.47         9.77 o                         
   2  18   3        716.06        728.00        22.04 o                         
   3  18   3        289.04        293.62        17.52 o                         
   4  18   3        327.06        327.19        16.80 o                         
   5  18   3        598.92        632.05        21.83 o                         
   6  18   3        132.81         99.85        14.87 o                         
   7  18   3       1950.62       2108.71        60.35 o                         
   8  18   3        620.43        559.45        39.60 o                         
   9  18   3        500.40        628.80        41.72 o                         
  10  18   3         33.47         39.46        36.83 o                         
  11  18   3        351.67        343.71        34.84 o                         
  12  18   3        210.19        166.32        42.28 o                         
 -13  19   3        123.34         94.39        30.85 o                         
 -12  19   3          7.91         -9.83        34.84 o                         
 -11  19   3       1852.17       1963.76        61.00 o                         
 -10  19   3        772.58        803.11        40.96 o                         
  -9  19   3       2183.57       2348.67        52.12 o                         
  -8  19   3         24.38         17.99        13.38 o                         
  -7  19   3        876.47        801.82        22.86 o                         
  -6  19   3          8.84         13.08        12.00 o                         
  -5  19   3       1213.27       1187.76        29.16 o                         
  -4  19   3        491.29        513.03        22.21 o                         
  -3  19   3        209.63        146.48        17.19 o                         
  -2  19   3         81.65         83.91        14.46 o                         
  -1  19   3       1428.50       1374.03        48.60 o                         
   0  19   3      11555.04      11860.30       431.39 o                         
   1  19   3       5837.81       6159.48       116.13 o                         
   2  19   3        952.35        953.21        25.71 o                         
   3  19   3       1266.33       1303.03        26.66 o                         
   4  19   3          1.22         21.38        12.22 o                         
   5  19   3        322.34        322.59        20.14 o                         
   6  19   3        300.78        301.91        20.61 o                         
   7  19   3        115.86        106.29        14.56 o                         
   8  19   3        245.03        285.04        23.74 o                         
   9  19   3         31.70         34.92        30.46 o                         
  10  19   3        403.77        451.90        45.33 o                         
  11  19   3         55.51         28.19        32.33 o                         
 -13  20   3        509.30        432.68        93.04 o                         
 -12  20   3        282.27        332.65        43.85 o                         
 -11  20   3          3.00        -26.17        34.84 o                         
 -10  20   3       1247.83       1359.14        35.49 o                         
  -9  20   3        935.90        923.24        61.64 o                         
  -8  20   3       3890.70       4032.50        71.11 o                         
  -7  20   3        851.50        914.89        24.93 o                         
  -6  20   3       2188.06       2076.60        45.56 o                         
  -5  20   3        776.89        760.30        23.76 o                         
  -4  20   3       2767.97       2751.12        59.52 o                         
  -3  20   3         20.57         19.21        11.35 o                         
  -2  20   3       2752.15       2744.09        66.12 o                         
  -1  20   3        696.64        721.24        59.22 o                         
   0  20   3         51.49         87.38        20.40 o                         
   1  20   3       4642.64       4774.62       105.35 o                         
   2  20   3       1172.17       1096.75        25.39 o                         
   3  20   3        831.34        829.64        20.13 o                         
   4  20   3        468.04        427.15        19.86 o                         
   5  20   3        432.29        438.10        24.42 o                         
   6  20   3        426.93        430.62        21.39 o                         
   7  20   3       2709.96       2774.09        85.23 o                         
   8  20   3        304.47        304.79        26.11 o                         
   9  20   3         64.29         49.83        29.71 o                         
  10  20   3          4.08         44.23        38.83 o                         
  11  20   3        446.38        450.67        51.72 o                         
 -13  21   3        670.47        546.97        76.12 o                         
 -12  21   3         26.38          2.43        31.90 o                         
 -11  21   3          0.09          4.23        33.88 o                         
 -10  21   3        110.38        123.33        22.06 o                         
  -9  21   3        526.31        531.97        25.71 o                         
  -8  21   3        291.31        314.42        18.07 o                         
  -7  21   3        217.24        191.71        21.71 o                         
  -6  21   3        135.26        146.57        15.64 o                         
  -5  21   3         97.11         76.57        12.72 o                         
  -4  21   3       3991.60       3987.29        83.31 o                         
  -3  21   3       5179.91       5432.07       120.12 o                         
  -2  21   3         72.47         72.07        13.02 o                         
  -1  21   3         96.34         47.74        19.98 o                         
   0  21   3       1629.53       1676.39        60.63 o                         
   1  21   3       3160.91       3240.39       121.41 o                         
   2  21   3         35.81         30.57         8.41 o                         
   3  21   3        319.26        298.29        18.27 o                         
   4  21   3       2222.89       2324.76        50.06 o                         
   5  21   3       1264.74       1241.14        32.92 o                         
   6  21   3       1071.06       1025.72        71.15 o                         
   7  21   3        249.19        249.84        23.17 o                         
   8  21   3        213.17        222.05        22.74 o                         
   9  21   3          2.53         28.19        33.71 o                         
  10  21   3         36.21         30.36        38.52 o                         
  11  21   3          0.83        -19.38        39.71 o                         
 -13  22   3          1.26        -33.83        59.19 o                         
 -12  22   3       1311.93       1516.24        78.75 o                         
 -11  22   3        196.77        220.22        33.71 o                         
 -10  22   3       1291.88       1413.80        61.43 o                         
  -9  22   3        159.09        149.25        21.57 o                         
  -8  22   3         44.07         52.98        15.57 o                         
  -7  22   3        155.68        182.35        16.61 o                         
  -6  22   3         16.98         20.20        15.48 o                         
  -5  22   3       3347.48       3520.26        75.27 o                         
  -4  22   3        392.16        365.36        24.72 o                         
  -3  22   3       1336.85       1434.04        37.46 o                         
  -2  22   3        273.25        259.73        11.69 o                         
  -1  22   3       2237.81       2202.02        57.30 o                         
   0  22   3       3933.07       3877.98       146.88 o                         
   1  22   3       1393.36       1404.20        54.61 o                         
   2  22   3       2036.40       2078.45        48.99 o                         
   3  22   3       1207.83       1216.28        27.79 o                         
   4  22   3       1076.12       1098.47        25.93 o                         
   5  22   3        315.60        288.13        16.61 o                         
   6  22   3        154.79        156.72        26.45 o                         
   7  22   3       1086.01       1140.70        43.07 o                         
   8  22   3        316.22        281.13        35.24 o                         
   9  22   3        782.07        859.36        50.58 o                         
  10  22   3       1553.01       1500.16        86.02 o                         
  11  22   3        845.94        922.02        78.95 o                         
 -12  23   3        151.76        116.67        43.72 o                         
 -11  23   3       1571.74       1818.83        78.76 o                         
 -10  23   3        810.94        915.65        50.81 o                         
  -9  23   3       3663.00       3769.52       103.35 o                         
  -8  23   3        880.52        893.71        39.89 o                         
  -7  23   3        432.47        404.93        30.27 o                         
  -6  23   3       1419.69       1527.25        37.43 o                         
  -5  23   3       2772.51       2713.92        74.14 o                         
  -4  23   3       2152.01       2374.13        76.64 o                         
  -3  23   3       4251.98       4336.14        89.31 o                         
  -2  23   3        220.41        268.09        31.01 o                         
  -1  23   3       3120.53       3192.16        77.19 o                         
   0  23   3       8035.32       8349.71       309.92 o                         
   1  23   3       6719.11       6944.66       132.37 o                         
   2  23   3        431.25        449.63        27.69 o                         
   3  23   3       4228.09       4346.27        90.41 o                         
   4  23   3        151.26        153.20        10.53 o                         
   5  23   3        440.91        432.77        62.17 o                         
   6  23   3         32.79         15.93        21.97 o                         
   7  23   3       1926.73       2034.75        59.87 o                         
   8  23   3       1545.05       1737.39        71.80 o                         
   9  23   3         30.36         11.80        31.15 o                         
  10  23   3       1409.06       1462.73        90.25 o                         
 -12  24   3         52.15         15.55        30.46 o                         
 -11  24   3        991.81       1088.16        76.13 o                         
 -10  24   3       6868.15       7838.76       419.67 o                         
  -9  24   3       2922.23       3063.09        85.53 o                         
  -8  24   3       3166.61       3199.18        85.54 o                         
  -7  24   3        976.87        997.89        33.23 o                         
  -6  24   3       3241.50       3171.96        71.05 o                         
  -5  24   3       1820.85       1811.39        42.86 o                         
  -4  24   3        864.19        831.37        32.92 o                         
  -3  24   3       3010.68       3520.04        75.84 o                         
  -2  24   3         16.80          1.64        23.67 o                         
  -1  24   3       3420.15       3109.87        76.18 o                         
   0  24   3       2975.30       3286.43        81.54 o                         
   1  24   3       2908.84       3119.07        66.03 o                         
   2  24   3       6046.40       6269.04       123.09 o                         
   3  24   3          3.37          4.94        14.55 o                         
   4  24   3        321.76        292.94        21.85 o                         
   5  24   3         28.68         30.29        10.92 o                         
   6  24   3       1429.75       1530.10        50.90 o                         
   7  24   3       2199.71       2477.25       114.42 o                         
   8  24   3         48.06         83.35        36.51 o                         
   9  24   3        734.32        709.29        45.73 o                         
  10  24   3       2279.05       2328.36        94.76 o                         
 -12  25   3         59.45         73.29        59.20 o                         
 -11  25   3        332.80        271.08        37.92 o                         
 -10  25   3       1431.60       1652.56       135.37 o                         
  -9  25   3       5919.09       6643.89       188.71 o                         
  -8  25   3        475.47        572.23        36.60 o                         
  -7  25   3       2359.05       2553.61        70.42 o                         
  -6  25   3        183.31        182.87        17.92 o                         
  -5  25   3         83.97         73.00        15.29 o                         
  -4  25   3       2328.51       2446.97        67.72 o                         
  -3  25   3       6779.15       7495.29       152.55 o                         
  -2  25   3       5016.51       5035.27       119.82 o                         
  -1  25   3       2251.33       2277.72        58.50 o                         
   0  25   3      10034.79      10870.09       240.89 o                         
   1  25   3       1380.18       1449.80        55.74 o                         
   2  25   3        276.54        235.36        17.86 o                         
   3  25   3       3218.66       3283.58        73.29 o                         
   4  25   3         29.03         15.67        17.21 o                         
   5  25   3       2275.72       2557.98        73.31 o                         
   6  25   3        783.81        861.96        29.63 o                         
   7  25   3       2129.57       2379.67        89.77 o                         
   8  25   3       1106.61       1220.04        71.91 o                         
   9  25   3        104.66        133.60        46.51 o                         
  10  25   3        339.76        310.10        64.84 o                         
 -11  26   3        431.99        544.84        51.72 o                         
 -10  26   3        362.72        251.46        38.54 o                         
  -9  26   3         87.62         62.20        29.71 o                         
  -8  26   3        510.89        473.87        42.48 o                         
  -7  26   3        394.30        343.55        26.80 o                         
  -6  26   3        433.69        390.22        46.80 o                         
  -5  26   3         62.75         68.36        22.94 o                         
  -4  26   3        118.71         82.73        27.38 o                         
  -3  26   3        885.53        906.50        26.78 o                         
  -2  26   3       1383.83       1434.56        51.59 o                         
  -1  26   3       3713.35       3903.48        79.15 o                         
   0  26   3       2079.10       2260.52        64.24 o                         
   1  26   3        917.34        863.43        42.56 o                         
   2  26   3          9.62         13.03        19.12 o                         
   3  26   3         74.51         46.13        31.85 o                         
   4  26   3        184.92        180.82        32.14 o                         
   5  26   3        162.64        186.15        27.36 o                         
   6  26   3       1720.26       1743.80        58.97 o                         
   7  26   3         64.96         84.10        35.24 o                         
   8  26   3       1011.33       1078.41        61.43 o                         
   9  26   3          1.83        -11.98        31.15 o                         
 -11  27   3        402.61        239.63        47.93 o                         
 -10  27   3         61.78         38.45        38.83 o                         
  -9  27   3         12.14        -24.89        34.84 o                         
  -8  27   3        373.02        328.48        58.15 o                         
  -7  27   3        214.63        192.08        48.60 o                         
  -6  27   3        816.01        788.90        32.48 o                         
  -5  27   3        283.13        254.41        43.70 o                         
  -4  27   3        394.64        405.93        23.60 o                         
  -3  27   3        513.60        471.38        24.67 o                         
  -2  27   3        153.70        109.13        36.21 o                         
  -1  27   3         63.09         24.76        26.06 o                         
   0  27   3         90.92         98.40        34.61 o                         
   1  27   3        733.19        711.18        69.93 o                         
   2  27   3        405.23        379.56        28.00 o                         
   3  27   3       1780.12       1784.20        53.53 o                         
   4  27   3         33.72         40.23        25.07 o                         
   5  27   3         22.57         28.44        20.45 o                         
   6  27   3        186.64        189.23        27.57 o                         
   7  27   3        248.72        242.48        43.31 o                         
   8  27   3       1137.45       1095.06        57.91 o                         
   9  27   3         68.54         66.28        40.53 o                         
 -11  28   3         78.25         56.38        62.01 o                         
 -10  28   3       1587.85       1602.74       118.46 o                         
  -9  28   3        697.40        817.27       266.44 o                         
  -8  28   3         72.61         39.37        24.27 o                         
  -7  28   3       1279.86       1263.92        73.01 o                         
  -6  28   3        303.01        294.27        26.11 o                         
  -5  28   3        108.23         66.08        19.72 o                         
  -4  28   3        546.30        576.72        30.11 o                         
  -3  28   3         10.98         16.68        23.96 o                         
  -2  28   3       1649.49       1703.78        71.14 o                         
  -1  28   3         38.53         -2.82        36.64 o                         
   0  28   3        297.40        251.46        16.82 o                         
   1  28   3          7.17         23.44        18.86 o                         
   2  28   3        357.60        370.08        42.71 o                         
   3  28   3        130.19        143.77        36.65 o                         
   4  28   3        850.84        965.05        59.98 o                         
   5  28   3        146.17        145.74        27.36 o                         
   6  28   3         22.59         21.11        28.18 o                         
   7  28   3       3089.94       3448.74       261.04 o                         
   8  28   3         39.37         51.00        74.70 o                         
   9  28   3        316.00        245.26        47.92 o                         
 -10  29   3        135.68        163.50        53.56 o                         
  -9  29   3        576.67        626.48        56.39 o                         
  -8  29   3        306.19        315.59        37.92 o                         
  -7  29   3        693.02        649.57        43.45 o                         
  -6  29   3         35.44          2.82        20.96 o                         
  -5  29   3        393.66        325.83        44.14 o                         
  -4  29   3         20.36         21.27        19.08 o                         
  -3  29   3       3303.96       3629.95       180.65 o                         
  -2  29   3         30.44         37.00        18.03 o                         
  -1  29   3         85.99         84.30        63.42 o                         
   0  29   3        813.10        861.15        41.11 o                         
   1  29   3       2244.39       2268.43       101.57 o                         
   2  29   3         57.69         64.97        20.86 o                         
   3  29   3         40.37         16.91        33.83 o                         
   4  29   3         41.67         47.08        21.32 o                         
   5  29   3         56.41         14.46        28.48 o                         
   6  29   3        668.62        721.72        54.98 o                         
   7  29   3        206.04        153.45        38.83 o                         
   8  29   3        633.13        737.05        57.40 o                         
 -10  30   3        189.19        242.43        73.29 o                         
  -9  30   3        326.49        291.63        34.84 o                         
  -8  30   3        238.44        248.83        40.83 o                         
  -7  30   3          5.91         -8.64        26.83 o                         
  -6  30   3         11.43        -20.04        47.92 o                         
  -5  30   3         18.07         46.56        30.85 o                         
  -4  30   3        670.83        645.68        59.21 o                         
  -3  30   3        517.50        538.65        42.83 o                         
  -2  30   3        970.10       1098.90        53.73 o                         
  -1  30   3       1895.76       2008.56        93.09 o                         
   0  30   3        841.22        871.49        54.99 o                         
   1  30   3          3.63         -1.41        19.93 o                         
   2  30   3         71.84         59.20        33.83 o                         
   3  30   3        328.27        329.91        29.70 o                         
   4  30   3         50.57         63.42        23.73 o                         
   5  30   3         33.91         35.69        27.76 o                         
   6  30   3        130.48        127.91        39.72 o                         
   7  30   3        560.33        536.67        48.57 o                         
   8  30   3         88.71         70.47        42.28 o                         
  -9  31   3         10.31         22.55        59.19 o                         
  -8  31   3        229.04        244.21        37.25 o                         
  -7  31   3         92.46         81.75        39.86 o                         
  -6  31   3        532.30        561.05        73.30 o                         
  -5  31   3          3.03         37.85        27.06 o                         
  -4  31   3        384.43        448.25        53.56 o                         
  -3  31   3        591.01        513.29        42.83 o                         
  -2  31   3         60.10         65.54        26.03 o                         
  -1  31   3         96.16        131.20        57.79 o                         
   0  31   3         52.00         55.44        23.67 o                         
   1  31   3         66.44         37.75        26.03 o                         
   2  31   3          0.05         36.64        47.92 o                         
   3  31   3        575.92        637.19        73.30 o                         
   4  31   3        809.69        844.48        44.14 o                         
   5  31   3         92.86         76.26        36.51 o                         
   6  31   3        346.13        338.61        43.72 o                         
   7  31   3          4.34        -19.45        39.71 o                         
  -9  32   3        277.99        296.00        76.11 o                         
  -8  32   3          1.62        -10.11        28.85 o                         
  -7  32   3        264.70        314.66        70.48 o                         
  -6  32   3        224.55        202.97        56.38 o                         
  -5  32   3        244.52        256.65        37.92 o                         
  -4  32   3         10.65         38.84        35.71 o                         
  -3  32   3         18.66         53.56        34.84 o                         
  -2  32   3         97.88         71.75        32.48 o                         
  -1  32   3        354.82        391.11        35.72 o                         
   0  32   3         15.98         34.32        33.71 o                         
   1  32   3        901.87       1001.37        50.58 o                         
   2  32   3         28.20         28.19        28.19 o                         
   3  32   3        183.65        177.60        59.20 o                         
   4  32   3       1042.89       1025.11        50.82 o                         
   5  32   3          1.83        -44.50        49.33 o                         
   6  32   3        413.31        399.61        36.65 o                         
   7  32   3        252.37        287.54        56.38 o                         
  -8  33   3        290.60        259.35        50.74 o                         
  -7  33   3       1271.72       1473.77       179.07 o                         
  -6  33   3         67.54         24.22        30.24 o                         
  -5  33   3         15.40         -0.56        24.86 o                         
  -4  33   3        585.94        611.64        42.65 o                         
  -3  33   3       1613.98       1785.20        74.29 o                         
  -2  33   3         91.60         88.60        36.83 o                         
  -1  33   3        292.76        357.78        40.54 o                         
   0  33   3       5141.59       5897.07       181.66 o                         
   1  33   3        383.20        371.17        78.94 o                         
   2  33   3        573.03        523.05        36.84 o                         
   3  33   3          3.09         -7.14        30.24 o                         
   4  33   3        296.24        259.02        74.71 o                         
   5  33   3        804.39        825.05        50.02 o                         
   6  33   3         76.22        155.04        56.38 o                         
  -7  34   3        564.70        577.96        70.48 o                         
  -6  34   3        730.53        790.63        56.79 o                         
  -5  34   3        473.26        526.11        41.30 o                         
  -4  34   3        762.90        793.50        90.23 o                         
  -3  34   3        346.40        389.14        56.38 o                         
  -2  34   3        497.34        453.40        45.85 o                         
  -1  34   3       2099.39       2423.78        90.35 o                         
   0  34   3       1245.09       1413.82        66.60 o                         
   1  34   3       1988.00       2076.30        93.09 o                         
   2  34   3         16.41         15.69        26.83 o                         
   3  34   3         81.26         52.79        32.48 o                         
   4  34   3        225.99        209.35        37.92 o                         
   5  34   3         44.38         30.54        35.71 o                         
   6  34   3       1249.92       1147.74        76.14 o                         
  -7  35   3        100.50         59.20        56.38 o                         
  -6  35   3       1254.63       1130.83        87.42 o                         
  -5  35   3        145.74        111.17        74.70 o                         
  -4  35   3       1283.36       1321.92        97.29 o                         
  -3  35   3        919.84       1018.44        59.21 o                         
  -2  35   3       1632.90       1725.88        76.15 o                         
  -1  35   3        572.30        636.49        56.39 o                         
   0  35   3        696.90        742.83        81.77 o                         
   1  35   3         83.52         51.33        37.25 o                         
   2  35   3        462.44        433.42        44.82 o                         
   3  35   3       2515.26       2668.00       101.68 o                         
   4  35   3        358.79        341.53        39.63 o                         
   5  35   3        723.69        713.33        62.03 o                         
  -6  36   3         91.09         39.46        42.28 o                         
  -5  36   3        461.06        456.72        67.66 o                         
  -4  36   3          3.97         -9.06        27.69 o                         
  -3  36   3        695.16        690.18        55.72 o                         
  -2  36   3         82.74         63.22        31.01 o                         
  -1  36   3       1166.29       1212.89        63.44 o                         
   0  36   3        610.26        575.48        45.72 o                         
   1  36   3          0.97         10.75        31.15 o                         
   2  36   3       1266.69       1313.69        81.78 o                         
   3  36   3         38.38         64.83        53.56 o                         
   4  36   3       1534.16       1616.02       109.99 o                         
  -5  37   3         11.24          2.82        42.28 o                         
  -4  37   3        215.30        245.25        62.02 o                         
  -3  37   3        381.79        332.66        45.11 o                         
  -2  37   3       1280.42       1280.82        87.42 o                         
  -1  37   3         17.85        -14.09        37.71 o                         
   0  37   3        633.58        650.61        52.58 o                         
   1  37   3         26.96         33.83        53.56 o                         
   2  37   3        176.13        197.33        59.20 o                         
   3  37   3       2584.12       2338.85       124.14 o                         
  -3  38   3         12.97         19.73        53.56 o                         
  -2  38   3        111.34        101.48        56.38 o                         
  -1  38   3        176.12         95.84        56.38 o                         
   0  38   3        113.13         84.57        62.02 o                         
   1  38   3        326.26        256.54        62.02 o                         
 -15   0   4        227.13        202.97        50.74 o                         
 -14   0   4         98.30        121.21        50.74 o                         
 -13   0   4       1317.53       1469.36        90.25 o                         
 -12   0   4       7552.93       7624.28       294.69 o                         
 -11   0   4      11079.64      10997.70       418.13 o                         
 -10   0   4       7261.16       7298.37       168.37 o                         
  -9   0   4       1792.46       1874.76        44.42 o                         
  -8   0   4      12182.02      12378.24       256.72 o                         
  -7   0   4       1612.38       1818.93        41.26 o                         
  -6   0   4       8981.74       8335.35       151.26 o                         
  -5   0   4        131.21        236.67        10.75 o                         
  -4   0   4      52074.83      53798.16       781.00 o                         
  -3   0   4       3273.18       3209.08        63.77 o                         
  -2   0   4      54685.65      54962.03      1005.54 o                         
  -1   0   4       1586.17       1202.89        65.29 o                         
   0   0   4          5.25          1.76         3.91 o                         
   1   0   4      42190.08      43167.08       814.40 o                         
   2   0   4        236.30        300.34        12.94 o                         
   3   0   4      12326.99      10622.51       270.37 o                         
   4   0   4       4843.00       4874.35       136.92 o                         
   5   0   4       9513.20       9578.30       207.69 o                         
   6   0   4        953.11        937.49        31.45 o                         
   7   0   4        996.18       1008.31        34.63 o                         
   8   0   4       5502.45       5864.37       149.30 o                         
   9   0   4        267.44        304.85        19.53 o                         
  10   0   4       3265.33       3587.45        90.68 o                         
  11   0   4        601.74        611.82        56.39 o                         
  12   0   4       3625.06       3768.16       183.47 o                         
  13   0   4        354.99        293.19        64.84 o                         
 -15   1   4        662.16        643.63        48.81 o                         
 -14   1   4       2199.11       2159.86        79.72 o                         
 -13   1   4       1053.74       1090.56        50.82 o                         
 -12   1   4        862.76        820.12        61.93 o                         
 -11   1   4       5825.94       5995.74       153.20 o                         
 -10   1   4       1872.84       1905.45        39.76 o                         
  -9   1   4        542.28        469.49        19.49 o                         
  -8   1   4       4846.47       4964.53        72.55 o                         
  -7   1   4      11044.23      10655.38       156.24 o                         
  -6   1   4       4441.92       4584.86        59.06 o                         
  -5   1   4      17960.61      17509.04       201.43 o                         
  -4   1   4       1266.23       1328.99        20.06 o                         
  -3   1   4      37635.56      37818.84       395.59 o                         
  -2   1   4       3327.61       3021.16        39.27 o                         
  -1   1   4        665.69        650.04        14.19 o                         
   0   1   4       5819.17       5322.81        76.25 o                         
   1   1   4        240.56        231.09         7.92 o                         
   2   1   4      55750.60      55516.89       798.08 o                         
   3   1   4       1270.66       1452.78        28.50 o                         
   4   1   4      21815.77      21655.09       332.58 o                         
   5   1   4         26.48         49.06         9.26 o                         
   6   1   4       2005.00       1952.83        40.91 o                         
   7   1   4        737.67        763.28        20.99 o                         
   8   1   4       1360.86       1433.96        29.92 o                         
   9   1   4       6360.42       6885.34       107.11 o                         
  10   1   4        859.61        859.91        25.65 o                         
  11   1   4        476.74        528.40        32.92 o                         
  12   1   4        229.13        264.62        34.94 o                         
  13   1   4       1094.47       1199.53        60.21 o                         
 -15   2   4        284.23        308.60        32.85 o                         
 -14   2   4          4.87         -2.53        27.63 o                         
 -13   2   4        297.25        288.24        35.88 o                         
 -12   2   4        128.17         77.11        32.80 o                         
 -11   2   4        515.92        479.46        18.51 o                         
 -10   2   4       1836.79       1814.86        31.90 o                         
  -9   2   4        187.33        166.26        11.06 o                         
  -8   2   4       7842.35       7918.77       158.20 o                         
  -7   2   4         54.33         53.35         9.99 o                         
  -6   2   4        919.13        754.32        15.91 o                         
  -5   2   4        126.49        120.23         7.23 o                         
  -4   2   4      12715.25      12499.27       153.49 o                         
  -3   2   4        358.96        344.21         7.65 o                         
  -2   2   4         24.05         17.00         2.22 o                         
  -1   2   4       7514.41       7302.57       125.90 o                         
   0   2   4       1782.80       1806.97        30.11 o                         
   1   2   4       7654.63       7134.48       102.56 o                         
   2   2   4       1804.34       1924.15        35.63 o                         
   3   2   4      23943.62      23632.37       351.65 o                         
   4   2   4        325.73        351.96        13.23 o                         
   5   2   4       6003.98       5996.83       100.92 o                         
   6   2   4         64.64         54.85         9.59 o                         
   7   2   4          5.46        -10.83        10.83 o                         
   8   2   4        376.03        390.77        17.49 o                         
   9   2   4        710.78        746.80        22.25 o                         
  10   2   4        417.74        427.08        19.90 o                         
  11   2   4        360.51        331.20        24.20 o                         
  12   2   4       1535.61       1695.53        68.26 o                         
  13   2   4         68.29         37.37        42.82 o                         
 -15   3   4        197.15        206.95        40.83 o                         
 -14   3   4         56.11          4.83        34.84 o                         
 -13   3   4        132.47        105.71        33.89 o                         
 -12   3   4        950.70        928.44        39.83 o                         
 -11   3   4         85.74         64.41        12.21 o                         
 -10   3   4        134.14        132.83        13.48 o                         
  -9   3   4        914.30        905.47        21.68 o                         
  -8   3   4        640.15        688.96        17.78 o                         
  -7   3   4         53.15         48.69         7.33 o                         
  -6   3   4        296.89        265.91        10.23 o                         
  -5   3   4       5695.74       5900.64        77.66 o                         
  -4   3   4        962.67        886.59        15.92 o                         
  -3   3   4       6434.20       6819.84        82.51 o                         
  -2   3   4       9957.33       9833.28       118.41 o                         
  -1   3   4      18236.62      17784.11       348.36 o                         
   0   3   4        895.22        886.92        18.44 o                         
   1   3   4       2436.52       2252.74        36.71 o                         
   2   3   4       6003.04       6084.86        95.77 o                         
   3   3   4       8711.18       8811.13       141.47 o                         
   4   3   4        148.36        116.79        10.20 o                         
   5   3   4        295.58        357.45        15.36 o                         
   6   3   4        330.19        321.77        14.71 o                         
   7   3   4        868.59        870.93        23.10 o                         
   8   3   4        539.45        560.75        19.80 o                         
   9   3   4        162.28        204.45        18.69 o                         
  10   3   4        915.99        919.80        28.92 o                         
  11   3   4          4.69        -20.08        24.00 o                         
  12   3   4        291.59        298.40        39.10 o                         
  13   3   4         39.04          8.99        49.33 o                         
 -15   4   4        230.77        228.75        36.48 o                         
 -14   4   4        157.27        166.73        29.11 o                         
 -13   4   4        420.80        483.05        36.52 o                         
 -12   4   4       4925.40       5123.93       153.87 o                         
 -11   4   4        347.61        301.42        16.73 o                         
 -10   4   4         46.46         31.50        11.58 o                         
  -9   4   4         99.69         98.29        12.04 o                         
  -8   4   4       4945.67       4869.19        77.94 o                         
  -7   4   4       1042.56        991.06        19.97 o                         
  -6   4   4       2641.57       2748.67        46.16 o                         
  -5   4   4        927.38       1076.58        19.69 o                         
  -4   4   4      13942.35      14594.81       188.40 o                         
  -3   4   4       4934.51       4716.28        60.08 o                         
  -2   4   4       1074.07       1060.75        16.43 o                         
  -1   4   4        998.93        895.68        16.03 o                         
   0   4   4      27128.20      26422.27       353.44 o                         
   1   4   4       1910.30       1749.67        30.44 o                         
   2   4   4        287.17        223.60         8.72 o                         
   3   4   4       8060.85       7172.17       114.83 o                         
   4   4   4       2364.98       2262.90        41.98 o                         
   5   4   4        207.39        157.36        12.53 o                         
   6   4   4        713.01        697.87        19.62 o                         
   7   4   4         99.03        107.95        14.01 o                         
   8   4   4        159.66        177.01        14.11 o                         
   9   4   4       4317.20       4674.21        85.83 o                         
  10   4   4        779.76        793.77        76.13 o                         
  11   4   4        154.19        142.66        24.56 o                         
  12   4   4        144.98        130.83        32.84 o                         
  13   4   4        253.67        246.71        35.25 o                         
 -15   5   4        941.11        815.03       108.56 o                         
 -14   5   4        123.07        115.50        35.71 o                         
 -13   5   4         70.77         45.10        21.93 o                         
 -12   5   4       2523.86       2552.03        86.46 o                         
 -11   5   4       2182.80       2160.85        57.57 o                         
 -10   5   4        243.53        263.96        14.15 o                         
  -9   5   4        220.70        181.69        13.24 o                         
  -8   5   4       1543.05       1548.97        31.35 o                         
  -7   5   4        394.66        324.28        11.50 o                         
  -6   5   4          4.74         34.55         6.67 o                         
  -5   5   4        118.61         93.24         7.74 o                         
  -4   5   4         94.77        109.84         5.70 o                         
  -3   5   4       5132.73       4808.33        68.73 o                         
  -2   5   4        252.82        214.46         6.22 o                         
  -1   5   4         12.48         14.02         3.57 o                         
   0   5   4        261.04        247.33         8.71 o                         
   1   5   4         56.05         26.26         4.72 o                         
   2   5   4      10856.94      10276.13       144.45 o                         
   3   5   4        579.62        699.76        19.14 o                         
   4   5   4       2979.96       2732.82        50.80 o                         
   5   5   4        784.89        873.61        20.91 o                         
   6   5   4        352.01        343.69        15.70 o                         
   7   5   4        414.13        374.70        16.13 o                         
   8   5   4       2335.20       2413.58        50.54 o                         
   9   5   4       4653.44       4763.00       143.92 o                         
  10   5   4       2143.52       2385.91        85.71 o                         
  11   5   4        456.60        508.58        33.46 o                         
  12   5   4         12.73         21.19        28.85 o                         
  13   5   4        624.94        739.41        49.35 o                         
 -15   6   4          4.99         -7.69        32.48 o                         
 -14   6   4          7.80         16.38        31.70 o                         
 -13   6   4        126.91        124.54        28.72 o                         
 -12   6   4        474.01        455.54        24.65 o                         
 -11   6   4        212.18        241.21        19.51 o                         
 -10   6   4        841.51        795.39        22.56 o                         
  -9   6   4       1335.53       1380.71        29.54 o                         
  -8   6   4         11.57          3.78         7.76 o                         
  -7   6   4        687.38        685.86        16.54 o                         
  -6   6   4        425.53        351.92         9.95 o                         
  -5   6   4       2960.07       3120.86        43.56 o                         
  -4   6   4        865.58        789.38        14.94 o                         
  -3   6   4       3391.12       3239.27        47.12 o                         
  -2   6   4       2989.51       2854.71        45.57 o                         
  -1   6   4        668.55        530.44        13.79 o                         
   0   6   4       3339.19       3269.13        51.82 o                         
   1   6   4       1170.97        962.09        19.14 o                         
   2   6   4          0.65          4.64         5.85 o                         
   3   6   4      12374.46      11641.26       165.23 o                         
   4   6   4        343.30        283.63        17.31 o                         
   5   6   4        809.45        860.59        21.13 o                         
   6   6   4         99.14        128.25        12.22 o                         
   7   6   4        928.84        915.36        24.08 o                         
   8   6   4       2743.61       2795.82        65.03 o                         
   9   6   4       1340.91       1406.64        62.88 o                         
  10   6   4        489.05        583.62        45.85 o                         
  11   6   4          1.85         19.43        37.25 o                         
  12   6   4         29.07         22.55        39.86 o                         
  13   6   4         32.95         26.00        31.90 o                         
 -15   7   4         21.91          0.26        30.72 o                         
 -14   7   4         59.83         48.84        27.37 o                         
 -13   7   4        111.16        117.88        32.84 o                         
 -12   7   4       1190.75       1194.00        41.00 o                         
 -11   7   4          9.56          9.12        14.75 o                         
 -10   7   4        320.97        310.54        16.74 o                         
  -9   7   4        236.17        223.92        14.96 o                         
  -8   7   4        645.44        620.36        15.67 o                         
  -7   7   4       1530.24       1484.10        25.84 o                         
  -6   7   4         20.46         41.25         6.99 o                         
  -5   7   4       3158.35       3269.58        48.46 o                         
  -4   7   4        113.77        175.34         6.58 o                         
  -3   7   4         67.86         73.22         5.10 o                         
  -2   7   4       1852.90       1791.24        27.83 o                         
  -1   7   4        379.13        421.91        15.32 o                         
   0   7   4       3380.06       3427.88        52.63 o                         
   1   7   4         59.61         69.32         6.10 o                         
   2   7   4       1051.03       1202.86        26.98 o                         
   3   7   4        106.11        101.62         8.15 o                         
   4   7   4       1477.28       1515.38        30.22 o                         
   5   7   4        916.53        880.58        21.49 o                         
   6   7   4         13.15         15.64        12.27 o                         
   7   7   4        959.76       1072.91        32.21 o                         
   8   7   4         35.29         56.20        17.45 o                         
   9   7   4          3.46         26.18        17.68 o                         
  10   7   4         17.20         28.81        25.55 o                         
  11   7   4        190.58        159.73        40.88 o                         
  12   7   4        310.40        322.24        39.72 o                         
  13   7   4        228.78        171.96        39.27 o                         
 -15   8   4        581.04        515.85       112.77 o                         
 -14   8   4        288.67        376.22        47.35 o                         
 -13   8   4        134.81        121.51        29.11 o                         
 -12   8   4       1014.20        989.26        35.41 o                         
 -11   8   4         59.49         44.12        13.48 o                         
 -10   8   4       1304.38       1179.76        48.14 o                         
  -9   8   4       1429.80       1476.99        36.79 o                         
  -8   8   4       1681.84       1669.23        32.53 o                         
  -7   8   4        116.32        129.80         8.00 o                         
  -6   8   4       2740.35       2916.36        43.59 o                         
  -5   8   4       1937.46       2228.68        43.38 o                         
  -4   8   4       1268.15       1192.67        21.78 o                         
  -3   8   4       1218.54       1372.22        23.45 o                         
  -2   8   4       3682.53       3828.27        59.80 o                         
  -1   8   4       4913.18       5226.75       113.53 o                         
   0   8   4       4659.88       4658.71        76.88 o                         
   1   8   4        625.14        778.71        21.18 o                         
   2   8   4          1.42         10.17         5.80 o                         
   3   8   4       8496.72       8145.09       119.42 o                         
   4   8   4        287.58        268.83        11.47 o                         
   5   8   4       3271.64       3201.93        79.49 o                         
   6   8   4       4734.19       4866.09        97.67 o                         
   7   8   4        527.39        555.54        23.22 o                         
   8   8   4        747.38        743.32        29.30 o                         
   9   8   4        254.14        260.04        22.79 o                         
  10   8   4        394.56        390.97        39.72 o                         
  11   8   4         64.65         75.66        37.71 o                         
  12   8   4        776.59        777.29        53.72 o                         
  13   8   4        656.29        693.58        76.12 o                         
 -15   9   4       1176.98       1023.85        46.84 o                         
 -14   9   4        546.59        590.51        56.77 o                         
 -13   9   4         40.39         16.91        33.71 o                         
 -12   9   4        430.35        412.41        32.38 o                         
 -11   9   4        244.48        230.94        20.37 o                         
 -10   9   4        310.91        275.33        16.90 o                         
  -9   9   4         94.46         78.92         8.61 o                         
  -8   9   4       1676.45       1690.75        30.46 o                         
  -7   9   4       5958.33       6110.40       114.00 o                         
  -6   9   4        237.25        203.48        11.65 o                         
  -5   9   4       3530.00       3197.58        48.38 o                         
  -4   9   4       5529.83       5692.20        79.78 o                         
  -3   9   4      14827.62      14465.18       214.44 o                         
  -2   9   4        201.14        279.00         9.76 o                         
  -1   9   4         15.33         53.21         7.23 o                         
   0   9   4        359.39        403.31        13.54 o                         
   1   9   4       1308.23       1270.84        26.12 o                         
   2   9   4      20553.66      20476.14       315.38 o                         
   3   9   4        229.13        228.92        12.19 o                         
   4   9   4       6457.38       6222.46       104.36 o                         
   5   9   4       1572.61       1579.43        38.47 o                         
   6   9   4       3136.58       3182.34        66.16 o                         
   7   9   4       3507.88       3684.02        76.92 o                         
   8   9   4         37.89         30.07        18.99 o                         
   9   9   4       2562.68       2571.50       101.01 o                         
  10   9   4       2166.94       2322.17        84.64 o                         
  11   9   4         85.92        100.42        31.15 o                         
  12   9   4        199.72        229.05        36.48 o                         
  13   9   4        979.42        972.81        78.95 o                         
 -15  10   4        122.65         86.92        33.29 o                         
 -14  10   4        156.04        169.31        49.33 o                         
 -13  10   4       2546.98       2740.97        94.38 o                         
 -12  10   4        676.89        675.08        28.60 o                         
 -11  10   4       2119.40       2049.02        80.75 o                         
 -10  10   4         12.77         14.06        13.72 o                         
  -9  10   4        446.93        465.38        13.41 o                         
  -8  10   4       9392.07       9394.08       134.82 o                         
  -7  10   4        144.31        149.49         9.93 o                         
  -6  10   4       3299.96       2943.99        49.74 o                         
  -5  10   4         44.11         57.28         7.28 o                         
  -4  10   4      15066.02      14699.54       205.78 o                         
  -3  10   4        309.07        381.88        11.37 o                         
  -2  10   4       7067.08       6743.22        96.09 o                         
  -1  10   4       4092.10       3998.96        95.43 o                         
   0  10   4        111.19        106.25         6.37 o                         
   1  10   4       1387.18        933.90        21.33 o                         
   2  10   4        862.36        972.28        22.09 o                         
   3  10   4      13003.66      12263.39       193.26 o                         
   4  10   4       1220.53       1122.98        25.43 o                         
   5  10   4       5789.84       5825.05        97.57 o                         
   6  10   4         34.25         39.43        13.73 o                         
   7  10   4        119.26        107.85        16.83 o                         
   8  10   4        480.65        420.49        25.64 o                         
   9  10   4        568.47        583.88        33.83 o                         
  10  10   4       1249.49       1339.50        60.80 o                         
  11  10   4          0.86        -23.72        35.71 o                         
  12  10   4       1234.96       1259.41        57.73 o                         
 -15  11   4         30.00         48.73        41.72 o                         
 -14  11   4        811.53        842.98        60.20 o                         
 -13  11   4          0.96          0.00        28.14 o                         
 -12  11   4        546.45        513.31        40.69 o                         
 -11  11   4       3103.53       3153.37       105.39 o                         
 -10  11   4       1772.62       1785.80        42.69 o                         
  -9  11   4        345.79        338.62        13.24 o                         
  -8  11   4        828.31        858.31        17.71 o                         
  -7  11   4       1298.44       1313.18        26.42 o                         
  -6  11   4        267.86        227.74        10.99 o                         
  -5  11   4      11570.91      11571.17       170.90 o                         
  -4  11   4       8741.50       8873.42       132.42 o                         
  -3  11   4       3304.85       2846.29        46.65 o                         
  -2  11   4       1203.23        959.00        21.94 o                         
  -1  11   4       6942.34       6942.83       168.53 o                         
   0  11   4       7259.39       6892.02       114.73 o                         
   1  11   4         27.65         24.16         6.81 o                         
   2  11   4      24308.66      24385.72       366.50 o                         
   3  11   4         51.77         49.19         9.10 o                         
   4  11   4       6336.68       5997.70       104.52 o                         
   5  11   4        521.90        509.38        18.75 o                         
   6  11   4       1584.64       1664.28        40.66 o                         
   7  11   4       3688.35       3796.13        79.20 o                         
   8  11   4        309.02        306.67        21.68 o                         
   9  11   4       2316.34       2386.40        69.22 o                         
  10  11   4        137.81        138.20        32.84 o                         
  11  11   4       1804.11       1983.97        79.48 o                         
  12  11   4          2.81          2.15        41.71 o                         
 -14  12   4        526.81        555.59        57.35 o                         
 -13  12   4        540.27        547.45        67.66 o                         
 -12  12   4          0.76         -8.46        17.64 o                         
 -11  12   4       6196.04       6455.20       230.91 o                         
 -10  12   4        614.19        619.23        28.16 o                         
  -9  12   4       1689.25       1760.86        30.86 o                         
  -8  12   4        932.22        942.07        20.28 o                         
  -7  12   4       1165.82       1132.44        25.02 o                         
  -6  12   4         80.87        101.94         9.58 o                         
  -5  12   4        159.11        163.89        29.05 o                         
  -4  12   4       4669.83       4823.96        82.31 o                         
  -3  12   4       1942.26       1766.07        33.64 o                         
  -2  12   4         36.91         10.01         6.76 o                         
  -1  12   4       2024.36       1812.21        42.54 o                         
   0  12   4       3089.28       2820.65        49.24 o                         
   1  12   4      10392.36      10370.93       166.67 o                         
   2  12   4       5605.95       5924.31       101.93 o                         
   3  12   4        320.98        374.56        13.75 o                         
   4  12   4       2523.90       2461.63        42.29 o                         
   5  12   4       2861.56       2942.39        54.56 o                         
   6  12   4       7562.89       7963.48       148.67 o                         
   7  12   4         11.92         43.17        18.99 o                         
   8  12   4       2778.26       2881.04        64.46 o                         
   9  12   4        352.51        361.61        34.38 o                         
  10  12   4        612.20        722.21        45.34 o                         
  11  12   4         11.42         11.50        24.86 o                         
  12  12   4        394.63        417.69        47.72 o                         
 -15  13   4        148.50        177.59        50.74 o                         
 -14  13   4        165.25        154.50        35.88 o                         
 -13  13   4         41.04         36.08        38.05 o                         
 -12  13   4       1628.64       1698.11        51.32 o                         
 -11  13   4         50.93         28.94        18.05 o                         
 -10  13   4         95.91         76.50        15.47 o                         
  -9  13   4       1891.93       1915.43        32.52 o                         
  -8  13   4        846.38        881.20        20.59 o                         
  -7  13   4       1026.06       1058.84        23.70 o                         
  -6  13   4        315.11        282.03        13.31 o                         
  -5  13   4       2762.51       2768.67        63.14 o                         
  -4  13   4       4454.57       4537.81        77.90 o                         
  -3  13   4         36.74         42.99        15.87 o                         
  -2  13   4          1.34         12.28         7.63 o                         
  -1  13   4        870.93        607.38        22.81 o                         
   0  13   4       1802.91       1589.11        40.64 o                         
   1  13   4       1002.60        935.23        24.58 o                         
   2  13   4        726.04        705.13        19.08 o                         
   3  13   4         74.74         53.52         9.07 o                         
   4  13   4        940.41       1002.91        27.47 o                         
   5  13   4       4566.85       4645.40        83.34 o                         
   6  13   4        234.39        234.19        15.57 o                         
   7  13   4       7238.39       7432.05       144.56 o                         
   8  13   4        128.70        108.07        18.22 o                         
   9  13   4        554.16        562.42        40.54 o                         
  10  13   4       3062.73       3235.18       112.10 o                         
  11  13   4          4.88         11.28        25.91 o                         
  12  13   4          2.41          7.12        37.71 o                         
 -14  14   4        140.49        118.16        34.41 o                         
 -13  14   4         79.30         95.68        34.84 o                         
 -12  14   4        787.64        769.31        31.65 o                         
 -11  14   4          3.02          9.96        18.59 o                         
 -10  14   4          7.61         14.00         8.60 o                         
  -9  14   4       1775.33       1859.15        33.05 o                         
  -8  14   4        578.67        527.76        24.17 o                         
  -7  14   4        464.97        457.20        17.19 o                         
  -6  14   4        472.30        470.50        17.59 o                         
  -5  14   4         11.18         27.02        12.85 o                         
  -4  14   4       1339.69       1410.64        31.51 o                         
  -3  14   4         11.90          9.17         7.77 o                         
  -2  14   4        453.49        408.96        19.40 o                         
  -1  14   4       3457.76       3885.27        89.13 o                         
   0  14   4       3178.83       3073.22        64.16 o                         
   1  14   4        214.82        179.41        10.47 o                         
   2  14   4       1763.70       1628.05        32.96 o                         
   3  14   4       8122.66       7958.87       131.20 o                         
   4  14   4          1.77         10.62        15.01 o                         
   5  14   4        311.14        380.77        16.39 o                         
   6  14   4       2224.22       2232.61        46.13 o                         
   7  14   4         62.51         57.68        19.26 o                         
   8  14   4         28.53         35.94        21.17 o                         
   9  14   4       2721.45       3022.33       132.63 o                         
  10  14   4        376.44        359.63        34.50 o                         
  11  14   4        128.02        146.30        34.94 o                         
  12  14   4         27.27         -2.82        32.48 o                         
 -14  15   4         28.83         21.18        38.83 o                         
 -13  15   4          4.48          6.37        29.71 o                         
 -12  15   4        319.39        299.22        26.35 o                         
 -11  15   4        777.88        800.81        38.66 o                         
 -10  15   4        401.18        413.32        24.40 o                         
  -9  15   4        226.60        216.60        12.93 o                         
  -8  15   4        394.13        369.21        16.48 o                         
  -7  15   4       1987.66       1937.30        37.28 o                         
  -6  15   4         31.79         24.76        10.09 o                         
  -5  15   4       1552.40       1585.76        39.09 o                         
  -4  15   4        951.32        868.46        23.36 o                         
  -3  15   4       3203.57       3102.36        63.64 o                         
  -2  15   4       1092.52       1129.98        38.86 o                         
  -1  15   4         48.07         54.48        10.23 o                         
   0  15   4       1386.26       1225.99        33.34 o                         
   1  15   4        425.56        511.72        19.55 o                         
   2  15   4       8134.09       8236.13       148.52 o                         
   3  15   4        701.56        622.07        19.76 o                         
   4  15   4       2549.49       2470.27        48.05 o                         
   5  15   4        229.92        203.83        12.74 o                         
   6  15   4       1669.78       1739.23        37.30 o                         
   7  15   4        652.45        663.29        26.78 o                         
   8  15   4        267.69        262.08        47.15 o                         
   9  15   4        641.35        703.55        44.56 o                         
  10  15   4         42.24         17.48        28.14 o                         
  11  15   4       1065.85       1162.12        58.85 o                         
  12  15   4        121.44        152.86        36.84 o                         
 -14  16   4         26.22         18.14        38.83 o                         
 -13  16   4        280.54        321.94        37.72 o                         
 -12  16   4        185.84        202.86        29.25 o                         
 -11  16   4       1075.34       1160.11        39.78 o                         
 -10  16   4        502.69        529.22        29.72 o                         
  -9  16   4        222.88        264.77        14.56 o                         
  -8  16   4        320.54        318.22        15.58 o                         
  -7  16   4         68.12         70.53        11.85 o                         
  -6  16   4       1857.43       1855.59        36.18 o                         
  -5  16   4        548.55        496.21        21.84 o                         
  -4  16   4       2702.66       2654.25        56.34 o                         
  -3  16   4       2311.51       2312.28        47.93 o                         
  -2  16   4        375.07        335.52        31.01 o                         
  -1  16   4       2468.66       2330.37        57.95 o                         
   0  16   4          2.47         -1.36         8.45 o                         
   1  16   4       2811.41       2719.38        48.89 o                         
   2  16   4       2472.90       2503.60        48.85 o                         
   3  16   4       1917.24       1918.32        40.80 o                         
   4  16   4          3.46         -6.81        10.36 o                         
   5  16   4       3369.15       3545.89        67.27 o                         
   6  16   4       8474.71       8995.46       149.09 o                         
   7  16   4          4.66         12.76        15.31 o                         
   8  16   4       3569.28       3710.18        95.82 o                         
   9  16   4         46.63         39.38        33.19 o                         
  10  16   4        107.99         89.15        29.01 o                         
  11  16   4         29.87         58.98        38.52 o                         
  12  16   4        377.88        343.94        70.48 o                         
 -14  17   4        293.22        267.56        81.75 o                         
 -13  17   4         28.39         43.52        31.15 o                         
 -12  17   4       2727.94       2787.01        78.36 o                         
 -11  17   4        238.55        230.64        22.44 o                         
 -10  17   4        728.82        737.40        42.46 o                         
  -9  17   4        255.70        288.05        17.04 o                         
  -8  17   4        286.65        267.03        15.66 o                         
  -7  17   4        808.85        824.58        21.86 o                         
  -6  17   4       1843.14       1929.71        41.31 o                         
  -5  17   4       1391.65       1460.26        33.45 o                         
  -4  17   4       3035.21       3020.06        53.47 o                         
  -3  17   4        421.40        459.78        33.27 o                         
  -2  17   4       2369.83       2557.54       124.21 o                         
  -1  17   4       3164.79       3032.47        76.01 o                         
   0  17   4        274.38        221.55        14.47 o                         
   1  17   4       1583.10       1646.32        35.05 o                         
   2  17   4        739.81        707.10        19.40 o                         
   3  17   4          1.12        -12.14        12.14 o                         
   4  17   4        207.12        157.65        13.26 o                         
   5  17   4      20943.48      21834.62       344.46 o                         
   6  17   4          7.43         11.94        12.28 o                         
   7  17   4       1655.12       1748.04        72.58 o                         
   8  17   4          2.84         12.37        17.75 o                         
   9  17   4        410.99        437.46        41.30 o                         
  10  17   4        496.75        483.40        40.60 o                         
  11  17   4        465.69        471.15        49.72 o                         
 -14  18   4        295.00        248.08        67.66 o                         
 -13  18   4         32.01         42.18        27.69 o                         
 -12  18   4        684.36        555.76        36.81 o                         
 -11  18   4        156.72        167.08        26.23 o                         
 -10  18   4        437.94        443.63        29.48 o                         
  -9  18   4        204.24        181.95        17.65 o                         
  -8  18   4       1454.25       1322.86        30.46 o                         
  -7  18   4       2276.05       2363.72        44.32 o                         
  -6  18   4        514.86        514.95        20.20 o                         
  -5  18   4       2734.89       2746.42        54.16 o                         
  -4  18   4          1.02         -0.12         8.35 o                         
  -3  18   4       2975.82       3051.54        64.47 o                         
  -2  18   4        118.16        177.16        33.83 o                         
  -1  18   4        186.82        136.96        11.94 o                         
   0  18   4       7159.02       7235.67       155.99 o                         
   1  18   4       1784.10       1898.41        35.27 o                         
   2  18   4          9.80         16.88         9.20 o                         
   3  18   4       2596.33       2586.83        51.36 o                         
   4  18   4        135.10        148.54        14.12 o                         
   5  18   4        272.80        265.24        16.69 o                         
   6  18   4       2969.33       3072.59        56.54 o                         
   7  18   4         23.07         13.11        18.09 o                         
   8  18   4       2158.38       2292.19       117.08 o                         
   9  18   4        819.07        924.73        52.81 o                         
  10  18   4         76.34         67.98        31.16 o                         
  11  18   4        157.31        178.25        44.82 o                         
 -13  19   4        142.27        135.14        33.19 o                         
 -12  19   4         11.57         20.01        29.11 o                         
 -11  19   4        319.06        274.99        24.40 o                         
 -10  19   4        557.03        547.11        22.72 o                         
  -9  19   4         20.30         14.71        15.58 o                         
  -8  19   4         15.39          2.32        11.85 o                         
  -7  19   4        622.63        572.10        23.43 o                         
  -6  19   4        119.13        144.02        13.93 o                         
  -5  19   4        919.87        971.24        25.47 o                         
  -4  19   4       1309.90       1349.93        36.73 o                         
  -3  19   4       3380.73       3350.23        62.21 o                         
  -2  19   4        118.94         95.54        17.61 o                         
  -1  19   4         94.82         78.93        16.86 o                         
   0  19   4       1061.17       1026.55        43.24 o                         
   1  19   4       1355.62       1381.66        27.30 o                         
   2  19   4       4078.08       4083.79        67.76 o                         
   3  19   4          4.96          7.12        11.33 o                         
   4  19   4       1044.42        961.31        26.34 o                         
   5  19   4         28.00          4.22        13.85 o                         
   6  19   4        904.91        900.08        35.94 o                         
   7  19   4        180.88        199.40        21.16 o                         
   8  19   4        231.61        221.74        28.85 o                         
   9  19   4        984.12       1020.11        55.72 o                         
  10  19   4          1.59        -33.71        33.71 o                         
  11  19   4         69.53         82.40        42.82 o                         
 -13  20   4        423.51        360.66        40.54 o                         
 -12  20   4        225.60        273.44        32.84 o                         
 -11  20   4       1309.44       1414.96        60.60 o                         
 -10  20   4        229.83        213.20        18.33 o                         
  -9  20   4          7.75         13.62        14.76 o                         
  -8  20   4        181.82        170.70        14.99 o                         
  -7  20   4        453.32        411.43        18.06 o                         
  -6  20   4       3014.01       3130.32        62.64 o                         
  -5  20   4       2050.72       1980.23        42.88 o                         
  -4  20   4        863.86        912.80        28.43 o                         
  -3  20   4       2251.65       2257.76        45.96 o                         
  -2  20   4       3657.33       3600.61       162.40 o                         
  -1  20   4       1103.50       1080.92        42.57 o                         
   0  20   4         12.31          6.93         9.90 o                         
   1  20   4        390.51        384.38        18.24 o                         
   2  20   4        639.05        703.83        22.10 o                         
   3  20   4       2232.36       2300.60        52.69 o                         
   4  20   4       1156.16       1163.54        41.87 o                         
   5  20   4       4432.22       4526.26        87.94 o                         
   6  20   4       1557.24       1653.60        54.22 o                         
   7  20   4          0.99        -15.56        17.09 o                         
   8  20   4        476.76        440.85        35.88 o                         
   9  20   4        146.37        147.42        39.72 o                         
  10  20   4       1077.90       1112.30        62.97 o                         
  11  20   4         19.49        -11.28        42.28 o                         
 -13  21   4         17.66         11.18        28.85 o                         
 -12  21   4        732.38        703.76        52.16 o                         
 -11  21   4        148.62        102.73        26.85 o                         
 -10  21   4       1626.75       1743.03        52.92 o                         
  -9  21   4       1028.17       1019.32        34.56 o                         
  -8  21   4        259.68        180.30        19.72 o                         
  -7  21   4       2421.52       2562.90        55.14 o                         
  -6  21   4        811.36        787.95        25.63 o                         
  -5  21   4       5035.70       5259.75        94.62 o                         
  -4  21   4       1915.37       1927.70        64.79 o                         
  -3  21   4        156.38        139.37        14.94 o                         
  -2  21   4       1535.75       1584.31        42.16 o                         
  -1  21   4       4905.43       4844.82       138.79 o                         
   0  21   4        750.42        698.43        31.75 o                         
   1  21   4        259.97        249.22        13.81 o                         
   2  21   4       2708.48       2849.75        60.47 o                         
   3  21   4       1404.79       1502.09        34.05 o                         
   4  21   4       1043.17       1096.79        39.79 o                         
   5  21   4       2416.10       2448.15        54.41 o                         
   6  21   4       1753.87       1804.37        67.07 o                         
   7  21   4       3276.61       3518.93        94.59 o                         
   8  21   4        132.37        140.83        28.15 o                         
   9  21   4        190.67        187.97        70.47 o                         
  10  21   4         74.57         75.40        36.65 o                         
  11  21   4       1258.27       1229.52        84.60 o                         
 -13  22   4        359.34        358.03        70.48 o                         
 -12  22   4        192.39        245.54        43.85 o                         
 -11  22   4       1346.06       1522.95        90.25 o                         
 -10  22   4        517.87        582.75        71.89 o                         
  -9  22   4          7.89         19.92        20.02 o                         
  -8  22   4        521.99        496.59        32.96 o                         
  -7  22   4        445.59        458.04        20.55 o                         
  -6  22   4        171.40        166.32        15.89 o                         
  -5  22   4         38.56         41.87        16.68 o                         
  -4  22   4        665.87        738.19        31.64 o                         
  -3  22   4       2392.51       2455.31        62.36 o                         
  -2  22   4       2676.86       2628.52        65.94 o                         
  -1  22   4       7750.83       7786.14       213.11 o                         
   0  22   4       5608.69       5947.98       111.16 o                         
   1  22   4       1402.02       1501.50        40.99 o                         
   2  22   4          9.57          5.54         9.84 o                         
   3  22   4         73.82         54.60        11.86 o                         
   4  22   4        892.71        852.88        30.66 o                         
   5  22   4       1988.06       2033.17        57.18 o                         
   6  22   4       6767.23       7092.66       185.16 o                         
   7  22   4        158.58        171.20        22.79 o                         
   8  22   4        909.80        877.89        47.37 o                         
   9  22   4       1155.90       1281.99        76.14 o                         
  10  22   4        104.53        103.49        34.50 o                         
 -12  23   4        106.25         99.19        34.94 o                         
 -11  23   4        380.56        354.50        41.72 o                         
 -10  23   4        398.42        420.86        34.84 o                         
  -9  23   4        394.38        410.22        31.08 o                         
  -8  23   4        106.22         83.49        21.27 o                         
  -7  23   4          7.86         -0.62        15.03 o                         
  -6  23   4         22.32         28.92        14.09 o                         
  -5  23   4        623.86        615.23        21.81 o                         
  -4  23   4       1434.06       1598.86        43.13 o                         
  -3  23   4        202.27        213.22        13.54 o                         
  -2  23   4       2600.86       2446.09        53.66 o                         
  -1  23   4       5657.64       6256.01       174.42 o                         
   0  23   4       1874.99       1871.96        51.42 o                         
   1  23   4       1111.64       1160.78        38.96 o                         
   2  23   4        195.48        207.82        13.75 o                         
   3  23   4          0.61        -10.49        10.49 o                         
   4  23   4        482.94        477.74        18.63 o                         
   5  23   4       1140.56       1232.48        46.79 o                         
   6  23   4         36.96         45.49        24.80 o                         
   7  23   4       2774.49       2940.98        80.09 o                         
   8  23   4        986.58        941.90        49.85 o                         
   9  23   4         11.56         18.89        39.27 o                         
  10  23   4        185.23        181.56        54.97 o                         
 -12  24   4          0.98        -12.68        39.86 o                         
 -11  24   4        283.31        239.30        37.92 o                         
 -10  24   4        277.00        242.46        33.19 o                         
  -9  24   4        414.68        414.56        72.46 o                         
  -8  24   4          0.07        -13.92        25.94 o                         
  -7  24   4         41.80         17.61        20.76 o                         
  -6  24   4         50.79         24.16        13.61 o                         
  -5  24   4        336.12        319.04        19.03 o                         
  -4  24   4        838.01        803.15        26.41 o                         
  -3  24   4         34.10         12.25        16.59 o                         
  -2  24   4        822.36        733.18        24.52 o                         
  -1  24   4        385.16        376.84        22.17 o                         
   0  24   4       1068.69        954.71        47.51 o                         
   1  24   4        315.49        250.36        21.39 o                         
   2  24   4        325.10        312.69        19.62 o                         
   3  24   4        249.05        260.74        13.12 o                         
   4  24   4         44.06         44.50        12.21 o                         
   5  24   4        268.79        250.20        17.79 o                         
   6  24   4        261.40        257.91        27.29 o                         
   7  24   4         75.14         58.47        29.71 o                         
   8  24   4          0.14         15.35        35.71 o                         
   9  24   4        116.13         99.60        33.29 o                         
  10  24   4        832.47        707.72        67.67 o                         
 -12  25   4        272.98        222.71        47.92 o                         
 -11  25   4         48.56         14.17        38.83 o                         
 -10  25   4        956.24       1048.82       164.96 o                         
  -9  25   4          4.82        -28.55        30.85 o                         
  -8  25   4        114.51         84.65        24.01 o                         
  -7  25   4        221.97        212.64        25.63 o                         
  -6  25   4        241.53        186.28        20.58 o                         
  -5  25   4        404.37        358.57        23.19 o                         
  -4  25   4       2676.50       2796.85        76.58 o                         
  -3  25   4         41.81         32.31        18.05 o                         
  -2  25   4        495.94        479.03        17.31 o                         
  -1  25   4        432.51        423.21        20.33 o                         
   0  25   4        375.13        338.08        21.97 o                         
   1  25   4        438.31        337.90        19.26 o                         
   2  25   4        153.19        129.38        17.02 o                         
   3  25   4         72.03         74.63        13.40 o                         
   4  25   4         84.82         67.28        11.65 o                         
   5  25   4        778.22        807.88        28.66 o                         
   6  25   4        178.16        227.36        29.71 o                         
   7  25   4       1018.05       1010.34        57.72 o                         
   8  25   4          2.10         21.18        36.51 o                         
   9  25   4        166.82        182.51        31.71 o                         
 -11  26   4        605.16        552.78        80.35 o                         
 -10  26   4        233.37        203.15        39.87 o                         
  -9  26   4         72.72        141.54        31.15 o                         
  -8  26   4         12.21          8.58        24.80 o                         
  -7  26   4        487.36        434.51        38.47 o                         
  -6  26   4        683.81        662.61        41.51 o                         
  -5  26   4       1566.04       1622.48        47.52 o                         
  -4  26   4        455.43        471.76        38.66 o                         
  -3  26   4        577.99        606.52        29.81 o                         
  -2  26   4        872.32        826.59        24.52 o                         
  -1  26   4        318.77        238.63        18.69 o                         
   0  26   4       3564.91       3795.90        82.68 o                         
   1  26   4       3685.56       3918.34       104.81 o                         
   2  26   4        632.81        591.91        23.20 o                         
   3  26   4         26.06         12.06        16.64 o                         
   4  26   4         42.95         46.99         7.52 o                         
   5  26   4       1138.41       1096.56        59.72 o                         
   6  26   4       2839.04       3184.94        92.89 o                         
   7  26   4        251.92        271.73        41.72 o                         
   8  26   4        165.77         83.83        39.47 o                         
   9  26   4        478.01        420.07        59.20 o                         
 -11  27   4         18.48        -11.28        59.19 o                         
 -10  27   4         74.95        104.30        37.87 o                         
  -9  27   4       1363.25       1737.41        71.71 o                         
  -8  27   4         52.03         15.35        24.60 o                         
  -7  27   4         97.17         97.20        24.88 o                         
  -6  27   4       1434.58       1373.78        76.06 o                         
  -5  27   4       3369.13       3370.21        77.53 o                         
  -4  27   4        904.22        912.69        37.72 o                         
  -3  27   4        380.44        374.45        27.70 o                         
  -2  27   4       3386.70       3461.45        96.60 o                         
  -1  27   4       1175.74       1254.58        36.12 o                         
   0  27   4         13.21         19.02        17.75 o                         
   1  27   4        228.35        216.23        66.25 o                         
   2  27   4        464.38        378.08        33.16 o                         
   3  27   4        149.84         90.76        24.66 o                         
   4  27   4         38.71         14.84        23.69 o                         
   5  27   4       2109.25       2255.75        70.76 o                         
   6  27   4        911.20        926.62        53.72 o                         
   7  27   4       2527.59       2812.56       103.51 o                         
   8  27   4         29.02         42.70        31.16 o                         
   9  27   4          6.51         98.66        59.19 o                         
 -11  28   4        143.44        104.30        42.28 o                         
 -10  28   4        177.26        159.60        33.19 o                         
  -9  28   4         42.91         42.83        29.71 o                         
  -8  28   4       1352.95       1472.25       124.95 o                         
  -7  28   4         74.74         56.58        24.06 o                         
  -6  28   4        685.19        698.30        48.07 o                         
  -5  28   4         51.49         30.47        19.58 o                         
  -4  28   4         40.77         37.31        16.11 o                         
  -3  28   4        136.98        101.48        27.91 o                         
  -2  28   4        737.95        783.04        50.70 o                         
  -1  28   4       5731.50       5951.61       193.32 o                         
   0  28   4       2176.35       2063.94        60.71 o                         
   1  28   4        260.49        254.73        36.65 o                         
   2  28   4        581.18        549.07        36.38 o                         
   3  28   4        149.31        140.04        22.12 o                         
   4  28   4        562.91        550.63        32.17 o                         
   5  28   4        416.26        421.30        35.14 o                         
   6  28   4       2636.85       2993.54       109.52 o                         
   7  28   4        371.76        385.01        42.29 o                         
   8  28   4        232.07        166.60        70.48 o                         
 -10  29   4        133.21        140.95        59.20 o                         
  -9  29   4        414.22        429.49        44.56 o                         
  -8  29   4         68.39         52.15        38.05 o                         
  -7  29   4       1215.92       1192.31        59.72 o                         
  -6  29   4        723.39        626.53        39.73 o                         
  -5  29   4          3.90        -22.98        25.68 o                         
  -4  29   4         38.61         55.84        20.86 o                         
  -3  29   4         48.01         36.03        23.73 o                         
  -2  29   4        389.02        388.04        34.31 o                         
  -1  29   4        231.09        205.54        21.57 o                         
   0  29   4        636.58        635.00        40.70 o                         
   1  29   4         11.03        -12.92        22.94 o                         
   2  29   4        155.66        145.40        23.14 o                         
   3  29   4         45.34         50.89        24.64 o                         
   4  29   4        251.01        286.07        32.68 o                         
   5  29   4         55.20         40.34        26.17 o                         
   6  29   4        334.64        282.79        40.88 o                         
   7  29   4          8.90         -9.63        35.71 o                         
   8  29   4          2.96         53.56        53.56 o                         
 -10  30   4          5.37        -11.28        36.64 o                         
  -9  30   4         43.48         53.38        31.01 o                         
  -8  30   4       1531.12       1535.98        84.61 o                         
  -7  30   4         49.45         50.74        35.24 o                         
  -6  30   4          1.66        -11.89        22.86 o                         
  -5  30   4        926.40        958.73        67.68 o                         
  -4  30   4         37.30         39.46        30.85 o                         
  -3  30   4       1591.26       1679.88        67.72 o                         
  -2  30   4         26.12         52.41        26.85 o                         
  -1  30   4        192.93        153.20        27.64 o                         
   0  30   4        547.71        484.27        36.04 o                         
   1  30   4        488.10        509.87        36.48 o                         
   2  30   4          4.80         -2.82        29.60 o                         
   3  30   4       1134.00       1281.74        59.50 o                         
   4  30   4        400.49        361.88        32.14 o                         
   5  30   4         35.85         47.92        36.51 o                         
   6  30   4       2091.81       2241.66        86.61 o                         
   7  30   4         38.21         20.27        41.29 o                         
   8  30   4         32.89          8.46        36.64 o                         
  -9  31   4        427.94        507.46        70.48 o                         
  -8  31   4         87.19        104.37        39.72 o                         
  -7  31   4         10.84        -36.64        50.74 o                         
  -6  31   4        568.52        534.90        43.72 o                         
  -5  31   4        170.88        193.07        35.71 o                         
  -4  31   4       1164.80       1257.10        91.65 o                         
  -3  31   4         39.49         44.11        33.71 o                         
  -2  31   4        231.73        239.62        27.91 o                         
  -1  31   4        947.27        953.45        51.38 o                         
   0  31   4       1934.60       1992.67        76.62 o                         
   1  31   4         11.96         14.90        26.03 o                         
   2  31   4        552.23        593.79        44.03 o                         
   3  31   4        155.30         90.21        36.65 o                         
   4  31   4        398.19        358.42        43.70 o                         
   5  31   4       1080.78       1153.34        93.06 o                         
   6  31   4         26.34         47.09        33.19 o                         
   7  31   4        891.84        764.13        64.85 o                         
  -9  32   4        134.68        152.22        50.74 o                         
  -8  32   4        905.37        937.24        69.08 o                         
  -7  32   4        406.72        358.04        67.66 o                         
  -6  32   4        154.64        166.60        32.33 o                         
  -5  32   4         93.56         67.54        24.86 o                         
  -4  32   4         45.77         44.25        32.84 o                         
  -3  32   4        647.69        763.42        49.84 o                         
  -2  32   4        225.02        213.45        36.84 o                         
  -1  32   4       1273.48       1387.44        60.80 o                         
   0  32   4        478.51        458.62        43.32 o                         
   1  32   4        115.59        141.17        52.15 o                         
   2  32   4          7.43         -5.38        32.48 o                         
   3  32   4         21.55          8.46        56.38 o                         
   4  32   4       1027.28       1035.97        52.81 o                         
   5  32   4        424.04        422.88        73.30 o                         
   6  32   4       1238.09       1105.44        76.14 o                         
  -8  33   4          1.10         -5.64        53.56 o                         
  -7  33   4       1415.92       1460.33        77.56 o                         
  -6  33   4          2.27        -13.64        24.86 o                         
  -5  33   4         27.38         -0.74        22.86 o                         
  -4  33   4         11.43         21.19        49.33 o                         
  -3  33   4          3.02         -9.57        36.64 o                         
  -2  33   4        744.03        793.39        52.81 o                         
  -1  33   4         94.56         63.51        33.71 o                         
   0  33   4        457.07        454.73        40.83 o                         
   1  33   4         67.05         83.11        30.72 o                         
   2  33   4        351.66        357.44        39.72 o                         
   3  33   4        699.26        690.35        43.81 o                         
   4  33   4         12.57         39.46        45.10 o                         
   5  33   4        273.03        255.32        37.99 o                         
   6  33   4        121.33        146.58        56.38 o                         
  -7  34   4         84.04         90.20        56.38 o                         
  -6  34   4          0.98         -4.23        25.91 o                         
  -5  34   4        909.27        798.21        70.49 o                         
  -4  34   4         21.69          2.26        34.84 o                         
  -3  34   4        293.65        349.62        41.72 o                         
  -2  34   4         62.80         80.76        35.88 o                         
  -1  34   4          4.08         10.22        32.42 o                         
   0  34   4        486.47        511.39       263.60 o                         
   1  34   4        389.90        396.76       335.48 o                         
   2  34   4         60.63         32.29        30.72 o                         
   3  34   4        154.14        164.28        41.29 o                         
   4  34   4        403.64        355.22        56.38 o                         
   5  34   4          9.95          8.46        47.92 o                         
  -7  35   4          3.67        -16.91        56.38 o                         
  -6  35   4         73.01         33.83        53.56 o                         
  -5  35   4        786.26        707.96        54.80 o                         
  -4  35   4        616.45        679.72        54.98 o                         
  -3  35   4         15.24         -3.79        30.24 o                         
  -2  35   4        344.40        312.51        42.29 o                         
  -1  35   4       1104.72       1111.98        57.41 o                         
   0  35   4        704.61        711.84        51.38 o                         
   1  35   4        184.13        113.19        38.53 o                         
   2  35   4        198.67        162.70        73.29 o                         
   3  35   4         69.99         51.37        35.22 o                         
   4  35   4         34.15         11.28        36.64 o                         
  -6  36   4        734.87        916.34        81.77 o                         
  -5  36   4         43.01         78.93        56.38 o                         
  -4  36   4         52.48         39.25        38.52 o                         
  -3  36   4        222.14        129.39        39.72 o                         
  -2  36   4       1615.97       1676.95        72.77 o                         
  -1  36   4        844.79        883.70        61.42 o                         
   0  36   4        758.20        755.11       115.60 o                         
   1  36   4       1232.98       1263.23        67.71 o                         
   2  36   4        222.40        183.24        50.74 o                         
   3  36   4         49.58         64.83        56.38 o                         
  -5  37   4       1670.08       1627.36       110.00 o                         
  -4  37   4        111.52         81.75        53.56 o                         
  -3  37   4        463.33        507.46        67.66 o                         
  -2  37   4       1524.96       1514.49       101.53 o                         
  -1  37   4        491.16        501.83        70.48 o                         
   0  37   4       1658.68       1867.11       115.64 o                         
   1  37   4        668.65        766.89        78.94 o                         
   2  37   4        495.53        484.91        73.30 o                         
  -3  38   4         17.56         42.28        53.56 o                         
  -2  38   4        452.64        530.01        70.48 o                         
  -1  38   4       1415.46       1410.08        98.71 o                         
   0  38   4        194.69        208.60        59.20 o                         
 -16   1   5        259.46        183.24        59.20 o                         
 -15   1   5         17.80         13.08        45.10 o                         
 -14   1   5        453.60        403.76        59.20 o                         
 -13   1   5         25.57         80.34        29.90 o                         
 -12   1   5        429.28        456.12        37.72 o                         
 -11   1   5        465.25        417.59        20.49 o                         
 -10   1   5       4953.36       5022.66        81.99 o                         
  -9   1   5       1853.88       1840.56        33.61 o                         
  -8   1   5       2119.49       2099.09        38.44 o                         
  -7   1   5        165.32        171.63         9.12 o                         
  -6   1   5        402.10        346.21        10.87 o                         
  -5   1   5        136.16        192.89         7.29 o                         
  -4   1   5      12037.19      12133.13       156.14 o                         
  -3   1   5       3485.50       3431.70        42.93 o                         
  -2   1   5       2337.75       2421.80        39.01 o                         
  -1   1   5        524.55        483.14        13.31 o                         
   0   1   5       2373.90       2292.07        37.08 o                         
   1   1   5        231.50        152.12         7.14 o                         
   2   1   5       5816.92       5789.14        96.65 o                         
   3   1   5      23633.73      24121.41       367.46 o                         
   4   1   5         13.30         20.23         8.10 o                         
   5   1   5       2451.96       2459.51        47.97 o                         
   6   1   5        290.45        305.86        13.65 o                         
   7   1   5        589.08        575.48        19.86 o                         
   8   1   5        549.17        602.40        18.92 o                         
   9   1   5       2366.83       2600.18        51.58 o                         
  10   1   5         40.02         60.01        18.12 o                         
  11   1   5        153.79        173.80        34.50 o                         
  12   1   5        814.85        955.91        54.15 o                         
 -15   2   5       1189.72       1202.23        62.60 o                         
 -14   2   5         97.02         93.02        33.89 o                         
 -13   2   5        451.72        497.12        73.30 o                         
 -12   2   5          4.68         18.91        18.90 o                         
 -11   2   5        471.73        456.98        18.11 o                         
 -10   2   5      10085.29      10528.60       168.87 o                         
  -9   2   5       6235.92       6377.57        95.12 o                         
  -8   2   5       1104.72        998.35        21.24 o                         
  -7   2   5        625.95        504.97        11.99 o                         
  -6   2   5        203.58        194.68         8.59 o                         
  -5   2   5        464.75        499.25        11.06 o                         
  -4   2   5         55.01        118.52        10.36 o                         
  -3   2   5         13.81         19.31         2.93 o                         
  -2   2   5       4150.00       3517.99        53.64 o                         
  -1   2   5         59.20         80.79         6.80 o                         
   0   2   5       1141.82       1076.22        20.25 o                         
   1   2   5        686.95        735.87        14.11 o                         
   2   2   5       5474.32       4851.95        80.20 o                         
   3   2   5       2263.40       2069.94        40.14 o                         
   4   2   5       2256.92       2161.83        40.57 o                         
   5   2   5         41.05         58.56         8.47 o                         
   6   2   5       1180.79       1169.50        25.29 o                         
   7   2   5        437.59        462.66        17.24 o                         
   8   2   5       2236.78       2333.43        44.94 o                         
   9   2   5        410.71        436.81        18.83 o                         
  10   2   5       3495.07       3694.40        85.37 o                         
  11   2   5       3279.74       3811.83       102.05 o                         
  12   2   5        209.48        199.43        37.25 o                         
 -16   3   5        334.00        214.25        47.92 o                         
 -15   3   5        130.87        122.91        30.24 o                         
 -14   3   5        150.32        125.99        28.15 o                         
 -13   3   5        200.03        146.81        31.89 o                         
 -12   3   5       2385.27       2518.29       110.20 o                         
 -11   3   5         68.86         40.76        12.39 o                         
 -10   3   5       7914.66       8084.40       112.28 o                         
  -9   3   5      11702.26      11687.46       155.45 o                         
  -8   3   5       6834.34       6973.37       102.77 o                         
  -7   3   5         31.05         34.62         8.15 o                         
  -6   3   5       1069.32       1077.41        19.47 o                         
  -5   3   5        200.20        137.38         6.05 o                         
  -4   3   5         87.21        169.75         6.13 o                         
  -3   3   5      26771.35      26134.43       290.94 o                         
  -2   3   5       3213.20       3035.95        52.98 o                         
  -1   3   5       6221.04       5963.21       127.50 o                         
   0   3   5         31.66         48.83         3.78 o                         
   1   3   5       5863.61       4955.96        80.26 o                         
   2   3   5       3122.67       2973.92        52.75 o                         
   3   3   5       9610.37       9019.21       145.29 o                         
   4   3   5        577.47        562.25        18.07 o                         
   5   3   5        563.06        533.52        18.38 o                         
   6   3   5        502.47        508.56        18.05 o                         
   7   3   5        355.01        348.73        17.44 o                         
   8   3   5       3497.87       3819.67        83.54 o                         
   9   3   5       5898.71       6266.95       160.64 o                         
  10   3   5       2929.57       3101.32        68.40 o                         
  11   3   5        274.86        297.14        31.50 o                         
  12   3   5       1367.92       1531.20        73.70 o                         
 -15   4   5          2.03         -3.82        29.71 o                         
 -14   4   5        241.88        186.86        43.70 o                         
 -13   4   5         90.12         86.28        26.78 o                         
 -12   4   5         14.39          4.27        15.76 o                         
 -11   4   5       1217.82       1161.70        33.69 o                         
 -10   4   5          5.01         20.30        11.36 o                         
  -9   4   5      10778.03      11137.50       161.02 o                         
  -8   4   5        595.74        560.63        15.52 o                         
  -7   4   5       2838.01       2713.34        45.11 o                         
  -6   4   5       2322.08       2296.95        41.59 o                         
  -5   4   5        276.63        211.52         7.09 o                         
  -4   4   5       5032.49       4932.21        64.78 o                         
  -3   4   5        393.28        333.90         7.66 o                         
  -2   4   5       3044.89       2775.25        58.10 o                         
  -1   4   5        200.06        217.04         8.12 o                         
   0   4   5      11752.28      11497.63       164.42 o                         
   1   4   5          2.68          6.50         4.84 o                         
   2   4   5       5073.84       4445.41        74.48 o                         
   3   4   5      11977.52      11975.97       190.18 o                         
   4   4   5       9796.78       9718.22       159.51 o                         
   5   4   5        800.04        808.15        26.07 o                         
   6   4   5        113.89         77.40        13.32 o                         
   7   4   5       1447.28       1466.63        33.39 o                         
   8   4   5         75.54         78.80        13.82 o                         
   9   4   5       1351.93       1328.77        34.73 o                         
  10   4   5        396.27        392.38        21.61 o                         
  11   4   5       2081.42       2279.21       186.19 o                         
  12   4   5        543.28        513.39        37.65 o                         
 -15   5   5        370.30        314.58        54.97 o                         
 -14   5   5          0.28        -30.85        30.85 o                         
 -13   5   5        545.85        558.93        37.25 o                         
 -12   5   5         49.18         39.99        15.24 o                         
 -11   5   5         41.66         34.41        14.96 o                         
 -10   5   5         18.64         25.51        13.05 o                         
  -9   5   5        112.43        132.38        13.67 o                         
  -8   5   5        709.04        702.35        15.95 o                         
  -7   5   5        702.85        680.52        16.02 o                         
  -6   5   5       2202.23       2103.68        34.19 o                         
  -5   5   5         96.32        139.74         6.71 o                         
  -4   5   5         39.57         18.73         7.71 o                         
  -3   5   5       1619.27       1722.08        30.65 o                         
  -2   5   5       2045.55       1984.41        42.52 o                         
  -1   5   5        205.73        233.75         6.90 o                         
   0   5   5       2076.56       2288.11        37.68 o                         
   1   5   5        915.48        983.62        19.28 o                         
   2   5   5        195.24        213.41         9.65 o                         
   3   5   5       1069.43       1121.23        23.93 o                         
   4   5   5       5591.73       5640.41        95.88 o                         
   5   5   5        246.98        219.50        12.72 o                         
   6   5   5         16.12         10.80        10.20 o                         
   7   5   5         26.11         32.53        12.11 o                         
   8   5   5        617.27        555.16        30.14 o                         
   9   5   5        115.53        102.26        14.07 o                         
  10   5   5        524.30        517.05        32.03 o                         
  11   5   5        108.92        148.09        38.83 o                         
  12   5   5         14.93        -15.50        37.87 o                         
 -15   6   5        433.44        434.41        88.81 o                         
 -14   6   5        218.50        178.92        36.84 o                         
 -13   6   5        392.34        394.08        26.36 o                         
 -12   6   5       1307.23       1299.21        56.97 o                         
 -11   6   5          4.90         19.34        14.06 o                         
 -10   6   5       2230.81       2281.02        41.33 o                         
  -9   6   5       1751.06       1935.92        61.95 o                         
  -8   6   5       2252.87       2101.03        37.45 o                         
  -7   6   5         36.35         30.56         7.46 o                         
  -6   6   5         26.37         32.60         6.20 o                         
  -5   6   5        748.29        710.36        13.75 o                         
  -4   6   5       2276.99       2561.11        41.29 o                         
  -3   6   5        252.02        307.92         7.89 o                         
  -2   6   5       4688.75       4701.28        69.55 o                         
  -1   6   5        924.79        813.09        22.63 o                         
   0   6   5       4588.76       4988.62        75.44 o                         
   1   6   5       4791.94       5220.08        77.22 o                         
   2   6   5       4508.01       4066.37        61.71 o                         
   3   6   5       3880.63       3569.71        62.12 o                         
   4   6   5        430.51        453.43        15.85 o                         
   5   6   5       2888.33       2764.36        54.77 o                         
   6   6   5         64.37         50.41        12.78 o                         
   7   6   5        704.04        689.91        22.63 o                         
   8   6   5       1215.27       1244.17        39.52 o                         
   9   6   5        150.28        127.65        19.61 o                         
  10   6   5       3267.42       3538.60       118.64 o                         
  11   6   5         84.08         62.10        39.46 o                         
  12   6   5        174.94        171.41        42.82 o                         
 -15   7   5          6.43          7.00        29.71 o                         
 -14   7   5        172.95        155.67        28.60 o                         
 -13   7   5         96.44         97.03        27.00 o                         
 -12   7   5       1891.21       1916.07        47.49 o                         
 -11   7   5         37.40         29.93        14.74 o                         
 -10   7   5       4071.55       4240.48        81.44 o                         
  -9   7   5      10643.32      10610.00       149.55 o                         
  -8   7   5       5042.44       5107.99        76.94 o                         
  -7   7   5        188.88        168.21         9.15 o                         
  -6   7   5        379.25        358.18        11.12 o                         
  -5   7   5          6.44          2.84         6.20 o                         
  -4   7   5       2376.83       2323.65        35.84 o                         
  -3   7   5       1433.03       1216.50        22.87 o                         
  -2   7   5        324.41        334.39        14.08 o                         
  -1   7   5         28.27         35.84         6.68 o                         
   0   7   5        875.79        895.03        16.94 o                         
   1   7   5        140.47         70.98         6.37 o                         
   2   7   5       1061.64       1041.47        20.52 o                         
   3   7   5       7580.22       6776.67       100.20 o                         
   4   7   5       4995.54       4933.56        83.92 o                         
   5   7   5         13.46         13.28        12.48 o                         
   6   7   5        788.59        705.59        20.65 o                         
   7   7   5        655.52        605.81        23.16 o                         
   8   7   5       1933.80       1893.06        57.42 o                         
   9   7   5       3703.51       4147.25       142.40 o                         
  10   7   5        276.30        306.97        39.87 o                         
  11   7   5        598.79        607.07        48.81 o                         
  12   7   5       2390.23       2555.30        98.01 o                         
 -15   8   5        169.33        125.89        40.83 o                         
 -14   8   5        370.54        367.33        33.45 o                         
 -13   8   5        626.50        638.79        43.86 o                         
 -12   8   5         41.42         14.87        16.12 o                         
 -11   8   5       1148.07       1154.25        36.96 o                         
 -10   8   5        227.46        221.82        14.77 o                         
  -9   8   5       7329.04       7581.38       110.99 o                         
  -8   8   5       1455.26       1422.77        27.55 o                         
  -7   8   5       1266.23       1232.73        21.27 o                         
  -6   8   5        480.68        435.53        12.24 o                         
  -5   8   5        385.11        343.44        11.05 o                         
  -4   8   5       7105.93       7201.70       101.42 o                         
  -3   8   5       4682.36       4768.14        75.12 o                         
  -2   8   5      10862.67      10665.61       164.10 o                         
  -1   8   5         47.05         39.23         6.31 o                         
   0   8   5         72.58         34.25         5.78 o                         
   1   8   5         13.77         15.89         5.93 o                         
   2   8   5        340.93        224.73         9.73 o                         
   3   8   5       4197.27       4136.84        64.94 o                         
   4   8   5       7673.48       7702.73       124.77 o                         
   5   8   5         12.04         -2.19        10.82 o                         
   6   8   5        383.98        350.76        16.42 o                         
   7   8   5        894.78        956.89        37.71 o                         
   8   8   5       2514.79       2572.06        75.35 o                         
   9   8   5       2010.72       2113.80       142.12 o                         
  10   8   5       1146.79       1289.28        59.42 o                         
  11   8   5        960.05        940.52        81.77 o                         
  12   8   5        273.98        234.05        32.48 o                         
 -15   9   5         58.30         27.48        31.15 o                         
 -14   9   5         58.47         41.07        42.28 o                         
 -13   9   5        471.82        440.16        35.72 o                         
 -12   9   5         22.31         27.93        20.17 o                         
 -11   9   5        289.68        301.06        20.98 o                         
 -10   9   5       4084.05       4044.82        68.15 o                         
  -9   9   5         92.85         83.74        10.97 o                         
  -8   9   5       1365.42       1407.90        26.02 o                         
  -7   9   5        171.42        137.89         9.56 o                         
  -6   9   5       2923.33       2902.71        45.51 o                         
  -5   9   5       1722.59       1697.28        49.45 o                         
  -4   9   5        256.87        260.89        10.75 o                         
  -3   9   5         98.23        154.06         7.86 o                         
  -2   9   5         21.32         11.16         5.76 o                         
  -1   9   5       8063.21       8143.19       150.33 o                         
   0   9   5       1732.17       1920.65        39.82 o                         
   1   9   5       1729.01       1480.05        30.71 o                         
   2   9   5       7438.68       7710.05       115.66 o                         
   3   9   5        237.38        224.52        11.22 o                         
   4   9   5        217.29        174.03        11.10 o                         
   5   9   5        366.57        333.98        17.18 o                         
   6   9   5        795.67        786.61        25.65 o                         
   7   9   5         80.28         80.07        18.24 o                         
   8   9   5        895.32        901.57        32.70 o                         
   9   9   5        376.02        326.98        25.46 o                         
  10   9   5        668.81        771.07        66.26 o                         
  11   9   5       1461.71       1392.84        62.98 o                         
  12   9   5         12.31         20.78        31.55 o                         
 -15  10   5        386.57        272.73        29.81 o                         
 -14  10   5          1.36        -11.28        34.84 o                         
 -13  10   5       1180.73       1235.00       142.41 o                         
 -12  10   5        534.86        533.58        30.11 o                         
 -11  10   5         16.43         32.72        15.11 o                         
 -10  10   5         20.20         29.23        10.32 o                         
  -9  10   5        105.46         97.75        11.13 o                         
  -8  10   5       1422.75       1401.54        24.62 o                         
  -7  10   5          4.94          9.97         8.11 o                         
  -6  10   5         16.80         20.45         8.04 o                         
  -5  10   5       1899.53       1951.98        33.97 o                         
  -4  10   5        274.72        290.14        13.30 o                         
  -3  10   5         28.93         37.34         6.28 o                         
  -2  10   5        940.54        951.65        20.91 o                         
  -1  10   5         22.88         38.22         6.28 o                         
   0  10   5       4237.13       4543.03        76.38 o                         
   1  10   5       2119.57       2164.83        39.91 o                         
   2  10   5       3587.41       3756.50        65.96 o                         
   3  10   5        121.04         95.03        10.73 o                         
   4  10   5        122.62        108.07        13.38 o                         
   5  10   5        425.51        417.16        18.24 o                         
   6  10   5         21.55          9.93        14.26 o                         
   7  10   5        949.52        945.23        31.92 o                         
   8  10   5         43.10         34.68        19.66 o                         
   9  10   5         67.19         72.29        30.85 o                         
  10  10   5        274.06        261.87        67.66 o                         
  11  10   5        143.38        143.53        40.87 o                         
  12  10   5        973.23       1012.50       152.27 o                         
 -15  11   5         43.69         66.24        49.33 o                         
 -14  11   5          2.88         11.28        22.86 o                         
 -13  11   5        219.91        194.72        28.44 o                         
 -12  11   5       1546.53       1587.68        44.86 o                         
 -11  11   5        101.69         55.00        15.14 o                         
 -10  11   5       1445.43       1510.00        46.51 o                         
  -9  11   5       1660.64       1608.63        38.04 o                         
  -8  11   5       5987.49       6168.76        80.85 o                         
  -7  11   5        213.68        173.40        11.11 o                         
  -6  11   5          3.27          2.80         8.04 o                         
  -5  11   5        293.52        350.46        12.86 o                         
  -4  11   5       4022.39       4062.82        60.85 o                         
  -3  11   5       2176.08       2112.74        36.29 o                         
  -2  11   5        848.17        899.07        26.73 o                         
  -1  11   5        487.94        563.49        18.12 o                         
   0  11   5        357.44        334.91        14.38 o                         
   1  11   5       1536.96       1391.83        28.92 o                         
   2  11   5        277.16        252.06        11.32 o                         
   3  11   5       2855.03       2676.57        51.33 o                         
   4  11   5       1799.85       1780.97        37.11 o                         
   5  11   5         16.91          6.89        12.48 o                         
   6  11   5         60.09         45.56        13.88 o                         
   7  11   5         88.09         63.00        18.24 o                         
   8  11   5        481.83        478.69        24.82 o                         
   9  11   5       1934.94       2146.04        78.77 o                         
  10  11   5          1.97         -2.16        33.71 o                         
  11  11   5          1.74          0.00        32.84 o                         
  12  11   5       2207.19       2175.68       179.13 o                         
 -15  12   5        185.33        218.89        67.66 o                         
 -14  12   5        125.94         52.04        36.51 o                         
 -13  12   5        595.89        628.72        47.85 o                         
 -12  12   5         78.65         35.74        20.53 o                         
 -11  12   5       2361.05       2381.98        57.33 o                         
 -10  12   5       1810.58       1828.62        33.41 o                         
  -9  12   5       2595.42       2745.76        44.33 o                         
  -8  12   5        208.80        220.39        12.26 o                         
  -7  12   5       1294.42       1258.61        26.15 o                         
  -6  12   5        245.78        222.05        11.74 o                         
  -5  12   5       1075.39       1064.39        23.16 o                         
  -4  12   5        244.51        236.87        13.82 o                         
  -3  12   5       8983.90       9195.15       138.48 o                         
  -2  12   5       4059.47       4003.53        64.94 o                         
  -1  12   5        466.36        488.63        20.45 o                         
   0  12   5       2927.05       2973.25        51.11 o                         
   1  12   5        261.49        254.37        11.39 o                         
   2  12   5       1686.49       1395.96        29.45 o                         
   3  12   5       1298.56       1205.01        24.74 o                         
   4  12   5       1343.46       1312.98        30.73 o                         
   5  12   5        149.00        135.91        17.14 o                         
   6  12   5       2917.16       2981.45        66.18 o                         
   7  12   5        842.22        852.00        28.69 o                         
   8  12   5        255.47        261.55        21.92 o                         
   9  12   5       1406.38       1430.16       114.23 o                         
  10  12   5        980.36        941.05        64.86 o                         
  11  12   5       1623.27       1677.98       186.15 o                         
  12  12   5         73.47         31.14        41.29 o                         
 -15  13   5        643.80        617.45        70.49 o                         
 -14  13   5         97.47        112.10        45.10 o                         
 -13  13   5        783.02        817.67        51.38 o                         
 -12  13   5       1025.28       1047.00        50.88 o                         
 -11  13   5       1689.14       1836.51        56.43 o                         
 -10  13   5       2583.66       2636.25        52.93 o                         
  -9  13   5       2614.84       2688.52        41.58 o                         
  -8  13   5       5607.39       5906.87        83.66 o                         
  -7  13   5        726.17        735.03        19.01 o                         
  -6  13   5       2143.27       2056.99        37.92 o                         
  -5  13   5       3191.86       3351.73        56.53 o                         
  -4  13   5       8508.20       8344.55       121.05 o                         
  -3  13   5       3678.41       3449.81        52.41 o                         
  -2  13   5       3785.41       3760.47        69.05 o                         
  -1  13   5       7269.27       7388.14       138.92 o                         
   0  13   5        557.23        546.82        16.99 o                         
   1  13   5       5514.90       5290.88        89.85 o                         
   2  13   5        739.91        694.33        18.66 o                         
   3  13   5       8556.43       8531.92       139.12 o                         
   4  13   5        883.46        873.32        27.73 o                         
   5  13   5       1493.51       1605.42        36.50 o                         
   6  13   5       1060.94       1171.01        40.07 o                         
   7  13   5       1222.20       1188.76        37.06 o                         
   8  13   5       2003.37       2050.69       107.13 o                         
   9  13   5         52.88         57.28        27.69 o                         
  10  13   5       1943.61       2103.41       102.96 o                         
  11  13   5        457.81        415.08        81.76 o                         
  12  13   5        387.40        369.31        50.74 o                         
 -15  14   5        152.10        138.13        45.10 o                         
 -14  14   5        190.24        108.89        27.91 o                         
 -13  14   5         28.88         30.01        33.71 o                         
 -12  14   5       2928.90       3114.69       103.05 o                         
 -11  14   5       1715.24       1738.43        42.48 o                         
 -10  14   5        567.79        597.41        18.99 o                         
  -9  14   5       3441.37       3589.46        52.45 o                         
  -8  14   5          1.33         16.03        13.33 o                         
  -7  14   5        790.68        796.53        20.31 o                         
  -6  14   5        300.24        275.63        12.61 o                         
  -5  14   5      10480.88      10980.80       163.52 o                         
  -4  14   5       4177.26       4260.30       121.55 o                         
  -3  14   5       1885.83       1883.47        34.25 o                         
  -2  14   5       4110.12       4230.03        82.34 o                         
  -1  14   5       3937.34       3826.52        76.03 o                         
   0  14   5      14259.82      14249.02       224.67 o                         
   1  14   5        593.76        610.60        15.76 o                         
   2  14   5       1462.91       1467.23        31.38 o                         
   3  14   5         75.12         68.64        12.30 o                         
   4  14   5       6506.23       6617.83       106.18 o                         
   5  14   5       2002.74       2049.10        44.75 o                         
   6  14   5       2323.99       2372.94        55.59 o                         
   7  14   5       2754.08       2673.88        61.46 o                         
   8  14   5       1069.29       1209.92        69.10 o                         
   9  14   5        490.89        508.66        59.21 o                         
  10  14   5        446.27        482.51        45.85 o                         
  11  14   5       1012.50        949.27        55.72 o                         
  12  14   5        541.61        456.73        53.57 o                         
 -14  15   5         44.90         71.88        37.87 o                         
 -13  15   5       3281.41       3628.41       313.26 o                         
 -12  15   5        217.21        245.10        30.11 o                         
 -11  15   5        435.64        396.93        27.57 o                         
 -10  15   5         57.14         57.30        11.24 o                         
  -9  15   5          5.94          6.05        11.38 o                         
  -8  15   5        218.77        211.48        14.36 o                         
  -7  15   5          0.09          1.62        10.15 o                         
  -6  15   5      15133.60      15859.04       233.08 o                         
  -5  15   5        856.50        845.97        23.11 o                         
  -4  15   5         35.95         42.52        18.35 o                         
  -3  15   5       1288.86       1371.60        35.22 o                         
  -2  15   5       3816.80       3861.55        91.56 o                         
  -1  15   5       2334.36       2362.27        53.52 o                         
   0  15   5       2572.44       2889.94        60.97 o                         
   1  15   5       2336.62       2486.35        43.95 o                         
   2  15   5        487.14        488.55        16.22 o                         
   3  15   5          8.83          0.03        10.84 o                         
   4  15   5         27.37         29.75        12.49 o                         
   5  15   5       2420.52       2542.76        51.60 o                         
   6  15   5       1656.55       1811.19        41.07 o                         
   7  15   5       1706.95       1728.20        55.08 o                         
   8  15   5        567.85        536.24        45.98 o                         
   9  15   5       1714.05       1762.39       107.19 o                         
  10  15   5        678.78        707.63        49.37 o                         
  11  15   5          4.81         31.25        34.50 o                         
 -14  16   5        548.58        461.93        66.25 o                         
 -13  16   5       1063.22       1081.65        55.83 o                         
 -12  16   5       1366.08       1520.12        60.65 o                         
 -11  16   5        122.54         97.81        19.68 o                         
 -10  16   5        273.62        225.73        14.60 o                         
  -9  16   5       1534.04       1551.47        36.92 o                         
  -8  16   5          3.12        -12.21        12.21 o                         
  -7  16   5       2647.55       2649.50        46.32 o                         
  -6  16   5       1000.42        953.55        24.20 o                         
  -5  16   5       1151.03       1146.72        25.29 o                         
  -4  16   5         26.48         27.77         8.76 o                         
  -3  16   5       2211.66       2270.76        50.37 o                         
  -2  16   5        163.32        138.67        12.89 o                         
  -1  16   5       1926.30       1900.86        42.93 o                         
   0  16   5       1812.55       1667.01        41.97 o                         
   1  16   5          6.31         13.23         9.53 o                         
   2  16   5        414.84        406.49        16.94 o                         
   3  16   5        310.49        295.72        15.76 o                         
   4  16   5       4437.32       4362.71        81.55 o                         
   5  16   5          1.50          7.58        12.14 o                         
   6  16   5         41.67         30.06        15.58 o                         
   7  16   5        339.48        305.94        21.60 o                         
   8  16   5       1419.84       1479.27        63.73 o                         
   9  16   5        225.39        232.90        31.77 o                         
  10  16   5       1709.98       1996.98       107.18 o                         
  11  16   5        119.10         98.74        36.51 o                         
 -14  17   5          0.36          2.82        39.86 o                         
 -13  17   5          0.99         32.98        38.05 o                         
 -12  17   5         79.16        112.61        24.28 o                         
 -11  17   5         71.37         78.45        21.68 o                         
 -10  17   5        144.95        135.25        21.70 o                         
  -9  17   5        377.74        354.27        15.34 o                         
  -8  17   5         92.17         59.07        12.41 o                         
  -7  17   5         67.50         57.32        12.34 o                         
  -6  17   5        579.96        585.62        19.21 o                         
  -5  17   5        803.11        772.91        21.08 o                         
  -4  17   5         58.86         72.58        10.89 o                         
  -3  17   5       1691.78       1787.77        65.57 o                         
  -2  17   5          2.02        -10.87        10.87 o                         
  -1  17   5         54.62         37.81        10.74 o                         
   0  17   5         52.17         54.32         9.65 o                         
   1  17   5        169.34        123.80        12.44 o                         
   2  17   5       3146.22       3199.14        59.72 o                         
   3  17   5          6.05          8.54        12.96 o                         
   4  17   5        632.59        676.35        23.53 o                         
   5  17   5        283.61        271.65        16.22 o                         
   6  17   5        289.04        297.99        29.40 o                         
   7  17   5        144.14        132.81        21.91 o                         
   8  17   5         23.89         42.28        26.41 o                         
   9  17   5        573.84        588.17        38.53 o                         
  10  17   5         85.06         71.18        31.15 o                         
  11  17   5        278.00        248.62        39.63 o                         
 -14  18   5          4.83        -31.01        56.38 o                         
 -13  18   5          2.16          1.92        24.86 o                         
 -12  18   5        177.55        211.46        35.88 o                         
 -11  18   5         74.56         76.42        21.85 o                         
 -10  18   5         21.39         19.20        13.75 o                         
  -9  18   5        194.03        206.16        15.99 o                         
  -8  18   5        638.37        743.64        22.11 o                         
  -7  18   5        792.81        774.28        23.45 o                         
  -6  18   5       3339.38       3418.16        65.81 o                         
  -5  18   5        420.73        434.15        19.18 o                         
  -4  18   5       1026.93       1065.46        24.53 o                         
  -3  18   5       1332.81       1308.40        36.73 o                         
  -2  18   5       1973.59       2044.79        54.58 o                         
  -1  18   5        112.02        121.19        12.67 o                         
   0  18   5        583.20        557.40        24.65 o                         
   1  18   5       3897.11       3867.92        65.10 o                         
   2  18   5        773.77        770.47        19.60 o                         
   3  18   5         86.60         81.62        13.39 o                         
   4  18   5       1114.68       1136.48        39.49 o                         
   5  18   5       4376.89       4649.43       121.89 o                         
   6  18   5        189.25        164.79        16.24 o                         
   7  18   5        831.36        864.60        33.08 o                         
   8  18   5        446.81        441.23        37.88 o                         
   9  18   5         11.89         20.18        24.86 o                         
  10  18   5        155.16        131.08        33.19 o                         
  11  18   5         91.71         78.93        36.65 o                         
 -14  19   5         12.01         -5.64        59.19 o                         
 -13  19   5        826.81        820.11        50.11 o                         
 -12  19   5        205.45        285.59        56.38 o                         
 -11  19   5        768.60        790.66        38.24 o                         
 -10  19   5        102.81         58.64        15.42 o                         
  -9  19   5       1473.06       1510.34        42.36 o                         
  -8  19   5         64.45         48.13        15.89 o                         
  -7  19   5        503.21        491.90        21.13 o                         
  -6  19   5       1326.73       1355.31        33.13 o                         
  -5  19   5       3402.74       3507.72        66.80 o                         
  -4  19   5        238.72        237.07        20.27 o                         
  -3  19   5        237.96        234.70        21.43 o                         
  -2  19   5       2315.74       2238.37        60.41 o                         
  -1  19   5       1244.71       1340.27        33.20 o                         
   0  19   5        345.22        335.62        15.72 o                         
   1  19   5       1012.66       1037.61        24.84 o                         
   2  19   5       3871.77       4088.51        68.65 o                         
   3  19   5         23.57         22.47        12.33 o                         
   4  19   5       1509.30       1472.73        34.92 o                         
   5  19   5         37.93         18.77        15.45 o                         
   6  19   5       1009.13       1191.12        65.60 o                         
   7  19   5        842.60        758.81        45.18 o                         
   8  19   5        380.93        372.95        40.88 o                         
   9  19   5         21.09         36.88        23.67 o                         
  10  19   5       1021.75        910.55        54.59 o                         
  11  19   5       1000.29        953.08        81.77 o                         
 -13  20   5        163.48         97.50        28.85 o                         
 -12  20   5       1905.41       2005.78        76.62 o                         
 -11  20   5          1.81          1.41        31.89 o                         
 -10  20   5         48.66         16.16        16.18 o                         
  -9  20   5          2.91         12.69        16.83 o                         
  -8  20   5       1788.95       1908.02        44.34 o                         
  -7  20   5        294.61        306.16        17.31 o                         
  -6  20   5         15.53          0.93        11.48 o                         
  -5  20   5        393.98        433.83        19.14 o                         
  -4  20   5       2941.35       2980.17        59.38 o                         
  -3  20   5         58.75         45.67        10.87 o                         
  -2  20   5         91.91         86.95        16.06 o                         
  -1  20   5         20.98         15.77        12.61 o                         
   0  20   5       1033.85       1090.44        29.27 o                         
   1  20   5       2098.04       2219.40        52.80 o                         
   2  20   5        801.86        854.35        22.02 o                         
   3  20   5        702.66        696.57        20.66 o                         
   4  20   5        711.70        689.98        25.18 o                         
   5  20   5       7366.23       7759.96       133.22 o                         
   6  20   5        193.33        224.60        23.56 o                         
   7  20   5       3496.80       3824.59       115.82 o                         
   8  20   5         59.95         63.76        28.85 o                         
   9  20   5       1001.37        988.80        54.73 o                         
  10  20   5        119.83         59.58        33.71 o                         
 -13  21   5          7.71         14.95        31.77 o                         
 -12  21   5        364.42        425.68        45.72 o                         
 -11  21   5         10.68        -19.73        49.33 o                         
 -10  21   5        143.70        205.70        80.95 o                         
  -9  21   5       2228.19       2183.39        56.39 o                         
  -8  21   5         90.02         77.83        13.75 o                         
  -7  21   5        156.09        139.90        16.53 o                         
  -6  21   5          1.39          0.23        14.31 o                         
  -5  21   5       1127.28       1230.90        33.54 o                         
  -4  21   5        858.05        878.24        28.31 o                         
  -3  21   5        488.73        480.43        18.44 o                         
  -2  21   5        834.50        860.32        34.60 o                         
  -1  21   5       1622.48       1680.38        43.89 o                         
   0  21   5        125.83        136.05        11.38 o                         
   1  21   5         85.44        117.45        25.36 o                         
   2  21   5         44.99         37.06        13.29 o                         
   3  21   5       1298.84       1352.65        30.53 o                         
   4  21   5          3.01         -5.84        14.61 o                         
   5  21   5        152.35        150.01        16.36 o                         
   6  21   5       1390.31       1383.90        57.35 o                         
   7  21   5        249.23        256.87        31.06 o                         
   8  21   5        160.41        157.26        31.71 o                         
   9  21   5        211.00        204.64        33.30 o                         
  10  21   5          7.50         30.54        42.28 o                         
 -13  22   5         24.11         28.19        53.56 o                         
 -12  22   5        249.96        250.57        41.72 o                         
 -11  22   5        532.84        571.34        47.72 o                         
 -10  22   5        198.82        228.92        34.84 o                         
  -9  22   5       1200.50       1217.10        88.74 o                         
  -8  22   5        289.19        229.53        20.31 o                         
  -7  22   5         38.83         26.53        12.99 o                         
  -6  22   5       1086.89       1050.53        50.06 o                         
  -5  22   5        112.80         92.74        17.45 o                         
  -4  22   5        852.48        811.70        25.43 o                         
  -3  22   5       3002.90       3011.23        56.58 o                         
  -2  22   5       3904.12       4025.15        84.28 o                         
  -1  22   5       5891.46       6234.57       124.36 o                         
   0  22   5        148.21        126.78        12.19 o                         
   1  22   5          7.52         11.92         9.84 o                         
   2  22   5       1247.67       1212.35        30.73 o                         
   3  22   5        411.70        383.27        17.23 o                         
   4  22   5       2210.98       2299.91        44.86 o                         
   5  22   5         42.09         25.21        17.57 o                         
   6  22   5        157.10        116.49        21.98 o                         
   7  22   5          3.82         11.07        26.85 o                         
   8  22   5        894.60        946.81        54.80 o                         
   9  22   5        433.45        424.43        40.11 o                         
  10  22   5        101.00        149.40        56.38 o                         
 -13  23   5       1474.90       1624.44       109.99 o                         
 -12  23   5        736.63        750.10        77.54 o                         
 -11  23   5       1320.78       1455.43        74.45 o                         
 -10  23   5        452.43        412.81        38.53 o                         
  -9  23   5        973.24       1024.07       114.21 o                         
  -8  23   5         14.40         18.94        19.13 o                         
  -7  23   5         19.25         13.15        18.63 o                         
  -6  23   5       9207.86       9737.21       171.26 o                         
  -5  23   5       4343.90       4483.03        87.02 o                         
  -4  23   5       1989.15       2011.37        47.50 o                         
  -3  23   5       1116.13       1160.84        27.69 o                         
  -2  23   5       1596.35       1547.81        46.42 o                         
  -1  23   5       8781.80       8944.96       206.99 o                         
   0  23   5       1056.37       1098.35        27.64 o                         
   1  23   5       3334.00       3562.43        70.44 o                         
   2  23   5        155.65        160.38        13.53 o                         
   3  23   5         26.11         28.17        12.39 o                         
   4  23   5         21.49          1.59        15.35 o                         
   5  23   5       3085.86       3251.71       104.70 o                         
   6  23   5       6481.13       7023.02       245.86 o                         
   7  23   5       1094.58       1085.12        53.40 o                         
   8  23   5        520.39        495.95        50.75 o                         
   9  23   5        592.48        541.42        43.32 o                         
  10  23   5        410.08        456.71        64.84 o                         
 -12  24   5       3057.89       3428.31       163.66 o                         
 -11  24   5        288.72        284.28        34.09 o                         
 -10  24   5        396.92        359.00        36.65 o                         
  -9  24   5       2326.71       2477.18       179.15 o                         
  -8  24   5        716.04        643.19        39.48 o                         
  -7  24   5       5400.87       5501.45       117.32 o                         
  -6  24   5        305.44        301.74        18.40 o                         
  -5  24   5       3195.59       3445.13        66.99 o                         
  -4  24   5       1297.99       1368.02        44.34 o                         
  -3  24   5       8023.97       8099.73       151.91 o                         
  -2  24   5        337.16        306.11        17.57 o                         
  -1  24   5        157.73        135.14        23.46 o                         
   0  24   5       4017.91       4479.95        95.30 o                         
   1  24   5        635.14        667.88        36.05 o                         
   2  24   5        559.07        574.87        19.75 o                         
   3  24   5        113.97        119.98        14.10 o                         
   4  24   5       1520.95       1726.14        52.52 o                         
   5  24   5       6144.68       6638.43       136.20 o                         
   6  24   5        227.69        278.38        31.06 o                         
   7  24   5       2373.43       2336.70       200.31 o                         
   8  24   5        859.58        845.23        52.16 o                         
   9  24   5       1542.25       1526.41       146.66 o                         
 -12  25   5          1.33         36.64        39.46 o                         
 -11  25   5       2779.16       3041.12       129.79 o                         
 -10  25   5         58.35         47.20        34.84 o                         
  -9  25   5        892.65        946.03        52.81 o                         
  -8  25   5        799.59        778.10        73.14 o                         
  -7  25   5        490.20        446.53        35.81 o                         
  -6  25   5       7984.66       8631.22       169.85 o                         
  -5  25   5       3008.09       3122.21        64.67 o                         
  -4  25   5       1401.39       1402.50        34.23 o                         
  -3  25   5        785.34        808.14        26.75 o                         
  -2  25   5       1654.09       1654.62        37.83 o                         
  -1  25   5        542.82        603.56        22.43 o                         
   0  25   5        308.41        271.46        16.51 o                         
   1  25   5       7291.81       7542.18       161.72 o                         
   2  25   5        354.70        345.27        16.79 o                         
   3  25   5          6.89         11.45        13.65 o                         
   4  25   5        231.83        262.09        21.42 o                         
   5  25   5        813.14        888.43        33.93 o                         
   6  25   5       5302.14       6139.95       154.04 o                         
   7  25   5        774.30        744.61        64.85 o                         
   8  25   5        974.54        843.91        63.44 o                         
   9  25   5       1131.82       1156.16        87.42 o                         
 -12  26   5        764.14        642.85        73.31 o                         
 -11  26   5        224.26        181.40        31.71 o                         
 -10  26   5        213.00        211.43        33.19 o                         
  -9  26   5        848.07        843.39        48.57 o                         
  -8  26   5         14.09         18.13        23.06 o                         
  -7  26   5       2278.04       2247.90        98.35 o                         
  -6  26   5        278.57        178.33        23.21 o                         
  -5  26   5       1124.65       1168.66        41.87 o                         
  -4  26   5         46.61         38.30        18.94 o                         
  -3  26   5        135.19        113.42        13.46 o                         
  -2  26   5        797.90        862.84        42.30 o                         
  -1  26   5        205.74        152.12        16.35 o                         
   0  26   5       3333.40       3272.10        68.56 o                         
   1  26   5        307.74        266.25        41.10 o                         
   2  26   5        352.78        361.98        21.82 o                         
   3  26   5         18.96         21.07        12.63 o                         
   4  26   5         22.24         38.70        14.33 o                         
   5  26   5        488.40        492.28        36.10 o                         
   6  26   5        376.67        372.28        36.84 o                         
   7  26   5       1211.09       1298.60        62.60 o                         
   8  26   5        489.65        503.43        42.83 o                         
   9  26   5        506.72        428.53        53.57 o                         
 -11  27   5          0.27        -42.28        53.56 o                         
 -10  27   5          0.10         -1.73        29.71 o                         
  -9  27   5        392.78        441.64        67.66 o                         
  -8  27   5       1267.63       1327.90        77.20 o                         
  -7  27   5         98.74         67.44        25.94 o                         
  -6  27   5         68.47         50.74        21.52 o                         
  -5  27   5       1599.29       1667.08       118.36 o                         
  -4  27   5        197.34        169.72        22.09 o                         
  -3  27   5          5.51          1.95        11.67 o                         
  -2  27   5        115.94         80.09        15.87 o                         
  -1  27   5        229.16        199.93        19.63 o                         
   0  27   5        219.45        193.48        21.15 o                         
   1  27   5        310.49        233.83        29.70 o                         
   2  27   5       1649.48       1676.88        78.13 o                         
   3  27   5        779.38        821.73        28.88 o                         
   4  27   5         20.48         37.63        23.83 o                         
   5  27   5         52.39         53.00        21.72 o                         
   6  27   5          2.63         -5.92        26.83 o                         
   7  27   5        142.76         92.02        31.01 o                         
   8  27   5          5.48        -14.09        47.92 o                         
 -11  28   5          7.97         -5.64        36.64 o                         
 -10  28   5         22.32         32.97        31.77 o                         
  -9  28   5          2.42         28.19        25.91 o                         
  -8  28   5        120.72        123.73        36.84 o                         
  -7  28   5         14.91         -0.76        26.89 o                         
  -6  28   5        936.09        875.64        39.07 o                         
  -5  28   5       1706.17       1556.45       118.87 o                         
  -4  28   5         92.07         86.80        25.11 o                         
  -3  28   5          1.08          6.00        21.43 o                         
  -2  28   5        336.56        283.92        27.05 o                         
  -1  28   5        299.97        256.16        21.16 o                         
   0  28   5        692.61        624.98        36.78 o                         
   1  28   5        822.61        715.97        37.53 o                         
   2  28   5       1060.24        917.33        97.51 o                         
   3  28   5         29.72          1.33        31.90 o                         
   4  28   5          7.42          1.71        24.46 o                         
   5  28   5       3621.64       4049.30       143.98 o                         
   6  28   5        512.79        517.53        44.56 o                         
   7  28   5        551.77        496.78        47.72 o                         
   8  28   5        187.02        186.05        56.38 o                         
 -10  29   5         12.35         22.55        36.64 o                         
  -9  29   5        680.04        739.00        52.13 o                         
  -8  29   5         15.30          7.73        29.71 o                         
  -7  29   5          0.28         -4.08        28.44 o                         
  -6  29   5       2253.65       2483.39        87.42 o                         
  -5  29   5        875.62        767.48        45.86 o                         
  -4  29   5          5.93        -15.20        20.30 o                         
  -3  29   5         36.51         39.96        20.30 o                         
  -2  29   5        102.14         72.85        12.55 o                         
  -1  29   5         52.78         63.65        15.20 o                         
   0  29   5         24.85         14.43        18.68 o                         
   1  29   5        575.77        523.02        32.90 o                         
   2  29   5         72.15         64.60        22.94 o                         
   3  29   5        240.73        250.92        38.80 o                         
   4  29   5        382.73        437.96        42.76 o                         
   5  29   5         75.74         50.66        35.71 o                         
   6  29   5       1239.25       1281.05       105.75 o                         
   7  29   5         20.38         13.60        29.70 o                         
   8  29   5        255.05        318.55        45.10 o                         
 -10  30   5         22.39         25.37        53.56 o                         
  -9  30   5         82.97         72.08        38.05 o                         
  -8  30   5        170.66        121.22        50.74 o                         
  -7  30   5       1664.62       1850.15        75.84 o                         
  -6  30   5         71.51         50.74        45.10 o                         
  -5  30   5        137.48        135.73        30.46 o                         
  -4  30   5        121.56        131.75        26.41 o                         
  -3  30   5         91.79         67.00        25.68 o                         
  -2  30   5        212.83        164.07        31.15 o                         
  -1  30   5        338.61        302.01        29.70 o                         
   0  30   5        892.11        820.35        34.11 o                         
   1  30   5         64.29         59.58        24.94 o                         
   2  30   5         54.91         62.01        50.74 o                         
   3  30   5         40.09         51.42        24.38 o                         
   4  30   5        144.36        134.09        40.87 o                         
   5  30   5       1361.72       1439.76        68.44 o                         
   6  30   5         22.95         49.33        31.16 o                         
   7  30   5        754.99        628.75        70.49 o                         
  -9  31   5        255.27        231.16        45.10 o                         
  -8  31   5        272.74        349.56        64.84 o                         
  -7  31   5        123.26         98.66        50.74 o                         
  -6  31   5        416.32        431.34        59.20 o                         
  -5  31   5        327.56        358.28        34.50 o                         
  -4  31   5         18.10         22.32        24.86 o                         
  -3  31   5         12.21        -19.17        24.38 o                         
  -2  31   5        476.80        397.60        33.89 o                         
  -1  31   5        195.75        222.20        30.73 o                         
   0  31   5         29.58          0.00        24.64 o                         
   1  31   5         62.28         34.32        22.34 o                         
   2  31   5         92.05         90.20        50.74 o                         
   3  31   5         21.15         31.20        28.85 o                         
   4  31   5         49.81         68.71        29.01 o                         
   5  31   5        713.64        750.92        52.13 o                         
   6  31   5         90.81         67.65        53.56 o                         
   7  31   5          4.34         42.28        36.64 o                         
  -9  32   5          2.93          5.64        50.74 o                         
  -8  32   5         10.17          0.10        26.85 o                         
  -7  32   5         32.12         73.29        59.20 o                         
  -6  32   5        128.22        160.83        32.48 o                         
  -5  32   5        910.28        983.46        50.58 o                         
  -4  32   5        472.95        441.04        38.84 o                         
  -3  32   5        721.39        687.02        44.56 o                         
  -2  32   5         10.99        -10.05        22.86 o                         
  -1  32   5        293.87        332.84        38.53 o                         
   0  32   5         56.49         69.11        26.46 o                         
   1  32   5          0.01         -5.38        43.69 o                         
   2  32   5         90.93         53.46        26.83 o                         
   3  32   5         92.17         51.01        28.60 o                         
   4  32   5       1095.26       1092.27        58.19 o                         
   5  32   5        277.16        256.53        47.92 o                         
   6  32   5         16.81          0.00        33.83 o                         
  -9  33   5         19.73         42.28        56.38 o                         
  -8  33   5         14.86         -2.82        33.83 o                         
  -7  33   5          5.33        -28.19        31.15 o                         
  -6  33   5       1153.31       1212.93       133.95 o                         
  -5  33   5        653.31        586.27        45.72 o                         
  -4  33   5          8.37         -8.21        34.50 o                         
  -3  33   5        356.78        359.83        43.86 o                         
  -2  33   5       1349.78       1339.88        66.78 o                         
  -1  33   5        661.22        700.38        46.82 o                         
   0  33   5        216.14        176.48        37.25 o                         
   1  33   5        347.75        314.42        42.29 o                         
   2  33   5         13.15         11.73        24.38 o                         
   3  33   5        520.60        507.16        47.35 o                         
   4  33   5         81.03         39.46        42.28 o                         
   5  33   5        421.29        563.84        67.66 o                         
   6  33   5        778.00        673.87        70.49 o                         
  -8  34   5          0.62          8.46        39.46 o                         
  -7  34   5       1609.34       1709.13       107.17 o                         
  -6  34   5         83.21         26.39        32.48 o                         
  -5  34   5        805.84        733.60        55.72 o                         
  -4  34   5         90.79         74.29        32.33 o                         
  -3  34   5        334.97        333.00        36.48 o                         
  -2  34   5        682.26        650.55        47.72 o                         
  -1  34   5        548.81        602.31        46.56 o                         
   0  34   5       2286.41       2291.85        91.46 o                         
   1  34   5        203.82        131.34        35.24 o                         
   2  34   5        519.02        535.37        46.56 o                         
   3  34   5          3.53        -11.96        36.83 o                         
   4  34   5        512.11        439.81        47.93 o                         
   5  34   5        609.88        493.39        56.39 o                         
  -7  35   5         75.11         25.37        56.38 o                         
  -6  35   5       1801.50       1895.40       110.00 o                         
  -5  35   5         99.18         47.92        39.46 o                         
  -4  35   5        666.80        670.01        70.49 o                         
  -3  35   5        253.93        307.86        50.74 o                         
  -2  35   5          1.78         45.98        31.15 o                         
  -1  35   5        562.29        587.77        46.82 o                         
   0  35   5         15.70         23.40        39.71 o                         
   1  35   5       2188.16       2463.44        98.60 o                         
   2  35   5        104.48        111.24        38.52 o                         
   3  35   5        359.76        321.38        59.20 o                         
   4  35   5        106.93         53.56        50.74 o                         
  -6  36   5         59.82         16.91        33.83 o                         
  -5  36   5        101.16         87.39        59.20 o                         
  -4  36   5         19.36         -8.46        47.92 o                         
  -3  36   5        396.19        373.68        34.50 o                         
  -2  36   5        308.94        333.45        49.33 o                         
  -1  36   5        219.44        196.82        39.47 o                         
   0  36   5       1501.49       1442.98        70.51 o                         
   1  36   5        406.59        363.67        62.02 o                         
   2  36   5       1207.01       1102.60        84.60 o                         
   3  36   5         27.31         22.55        36.64 o                         
  -5  37   5        426.55        346.76        70.48 o                         
  -4  37   5        301.31        256.54        62.02 o                         
  -3  37   5        442.34        470.81        67.66 o                         
  -2  37   5         21.44         25.37        50.74 o                         
  -1  37   5         11.00         50.74        53.56 o                         
   0  37   5         72.79         81.75        50.74 o                         
   1  37   5        614.41        628.72        73.30 o                         
   2  37   5        221.63        166.32        59.20 o                         
  -4  38   5         45.97        -19.73        53.56 o                         
  -3  38   5         42.57        -19.73        56.38 o                         
  -2  38   5         10.83          2.82        33.83 o                         
  -1  38   5          0.66          8.46        50.74 o                         
   0  38   5          0.99        112.75        56.38 o                         
 -16   0   6        536.37        405.98        56.39 o                         
 -15   0   6        391.59        321.39        59.20 o                         
 -14   0   6        640.11        727.42        62.03 o                         
 -13   0   6         33.62         31.01        28.19 o                         
 -12   0   6       2200.49       2150.93        74.79 o                         
 -11   0   6       1463.51       1475.72        59.96 o                         
 -10   0   6       3404.35       3438.74        88.20 o                         
  -9   0   6        575.78        501.45        25.13 o                         
  -8   0   6       6921.50       7166.21       161.90 o                         
  -7   0   6        584.41        600.33        21.16 o                         
  -6   0   6       1471.74       1696.78        42.29 o                         
  -5   0   6       3941.68       3701.66       102.91 o                         
  -4   0   6       4427.41       4293.85        78.30 o                         
  -3   0   6      17072.39      15969.77       318.32 o                         
  -2   0   6       2142.73       2560.71        76.85 o                         
  -1   0   6      29721.97      30297.78       661.75 o                         
   0   0   6       3781.25       3389.29        73.40 o                         
   1   0   6       6472.36       5980.89       127.31 o                         
   2   0   6       1921.17       1932.19        48.94 o                         
   3   0   6        141.27        207.95        27.09 o                         
   4   0   6      10354.32      10701.75       217.54 o                         
   5   0   6       1202.14       1183.23        36.82 o                         
   6   0   6       6783.47       7162.66       158.13 o                         
   7   0   6         33.22         34.77        19.53 o                         
   8   0   6        770.22        741.03        32.56 o                         
   9   0   6         28.25         19.76        21.45 o                         
  10   0   6       3324.62       3658.55       278.01 o                         
  11   0   6       1897.17       2180.44       115.65 o                         
  12   0   6       2584.13       3258.65       169.28 o                         
 -16   1   6       1173.05       1040.33       159.32 o                         
 -15   1   6        208.15        143.54        25.68 o                         
 -14   1   6       1207.52       1235.13        57.73 o                         
 -13   1   6       2713.38       2800.03       128.39 o                         
 -12   1   6        315.20        258.40        31.74 o                         
 -11   1   6        848.56        832.71        24.25 o                         
 -10   1   6        361.83        360.28        18.91 o                         
  -9   1   6       8703.69       9143.85       132.62 o                         
  -8   1   6        152.98        148.32         9.18 o                         
  -7   1   6       2159.49       2214.67        37.99 o                         
  -6   1   6        156.85        215.13         8.04 o                         
  -5   1   6       3926.01       3859.11        54.17 o                         
  -4   1   6      14641.96      14699.55       180.11 o                         
  -3   1   6        115.76         87.15        14.87 o                         
  -2   1   6      14647.93      13426.19       297.12 o                         
  -1   1   6         41.09         78.13         6.44 o                         
   0   1   6       8071.50       7333.70       103.98 o                         
   1   1   6       1537.22       1729.48        29.84 o                         
   2   1   6       3256.66       3013.33        48.79 o                         
   3   1   6       5072.18       5061.03        80.76 o                         
   4   1   6          7.58         26.31         8.63 o                         
   5   1   6        373.26        373.88        14.07 o                         
   6   1   6       2337.30       2433.16        45.36 o                         
   7   1   6       3443.19       3642.02        58.53 o                         
   8   1   6        730.47        738.89        24.59 o
[truncated: 447,850 more chars]
